# Supplementary material for: Genetic foundations of interindividual neurophysiological variability
Source: Sci Adv. 2025 Jul 23;11(30):eads7544. doi: 10.1126/sciadv.ads7544 (PMC12285703; doi:10.1126/sciadv.ads7544)
Supplement: Supplementary file 2 — Data files S1 to S4 [file sciadv.ads7544_data_files_s1_to_s4.zip]

Archive with 12 entries (11 files):
- SupplementalData/
- __MACOSX/._SupplementalData
- SupplementalData/SD_1_PLS_negative_loaded_genes.csv
- __MACOSX/SupplementalData/._SD_1_PLS_negative_loaded_genes.csv
- SupplementalData/.DS_Store
- __MACOSX/SupplementalData/._.DS_Store
- SupplementalData/SD_2_PLS_positive_loaded_genes.csv
- __MACOSX/SupplementalData/._SD_2_PLS_positive_loaded_genes.csv
- SupplementalData/SD_3_GO_biological_processes_negative.csv
- __MACOSX/SupplementalData/._SD_3_GO_biological_processes_negative.csv
- SupplementalData/SD_4_GO_biological_processes_positive.csv
- __MACOSX/SupplementalData/._SD_4_GO_biological_processes_positive.csv
