# Supplementary material for: Genetic foundations of interindividual neurophysiological variability
Source: Sci Adv. 2025 Jul 23;11(30):eads7544. doi: 10.1126/sciadv.ads7544 (PMC12285703; doi:10.1126/sciadv.ads7544)
Supplement: Supplementary file 2 — Data files S1 to S4 [file sciadv.ads7544_data_files_s1_to_s4.zip › SupplementalData/SD_1_PLS_negative_loaded_genes.csv]

gene	EntrezID	p_value	loading
NEURL1B	54492	0.001	-0.823360741138458
GRP	2922	0.002	-0.781178116798401
CHRNA3	1136	0.001	-0.766005039215088
FRMD3	257019	0.001	-0.75843870639801
TBC1D26	353149	0.001	-0.757227540016174
XKR4	114786	0.002	-0.752829909324646
DHDH	27294	0.001	-0.749871134757996
PRKG1	5592	0.001	-0.747485160827637
SLC27A2	11001	0.002	-0.741848170757294
CXADR	1525	0.001	-0.737275004386902
RYR3	6263	0.001	-0.737022638320923
ECHDC3	79746	0.003	-0.735880196094513
PBX4	80714	0.002	-0.734553158283234
PLPPR4	0	0.002	-0.73354160785675
TENM3	0	0.001	-0.731038272380829
TKFC	0	0.002	-0.726977646350861
TTC23L	153657	0	-0.726251780986786
LRRC56	115399	0.002	-0.726189970970154
WNT4	54361	0.001	-0.725906848907471
C8orf34	116328	0.001	-0.724595725536346
PAFAH1B3	5050	0.002	-0.722568511962891
KCNG1	3755	0.002	-0.722131848335266
CCDC71L	0	0.001	-0.720648586750031
ST20	400410	0.002	-0.720476448535919
SERTM1	0	0.009	-0.719595849514008
NUPR2	0	0.001	-0.719102025032043
NDN	4692	0.003	-0.718760371208191
SREK1IP1	285672	0.002	-0.71861720085144
RGS22	26166	0.001	-0.718016028404236
ANKRD19P	138649	0.001	-0.717808425426483
PPM1M	132160	0.002	-0.717630326747894
TOX3	27324	0.003	-0.715949475765228
TCTN1	79600	0.001	-0.715829133987427
SST	6750	0.01	-0.715371370315552
CXADRP3	440224	0.002	-0.713687717914581
IL13RA2	3598	0.004	-0.713003993034363
COCH	1690	0.002	-0.712467908859253
DLL3	10683	0.003	-0.712465286254883
ACVR2A	92	0.002	-0.712127983570099
LRRTM1	347730	0.005	-0.712032556533813
PTPRR	5801	0.002	-0.710194885730743
DIRAS3	9077	0.001	-0.709683001041412
SLC16A2	6567	0.002	-0.709486842155457
PTPRA	5786	0.003	-0.709092259407043
NNAT	4826	0.002	-0.708828747272491
SLC29A4	222962	0.002	-0.708828151226044
PGAP1	80055	0.001	-0.708295464515686
CPLX3	594855	0.002	-0.708141803741455
FKBP14	55033	0.002	-0.707744896411896
ZNF706	51123	0.003	-0.707661926746368
LOC105373383	0	0.003	-0.706822097301483
RNASEH2A	10535	0.001	-0.706433057785034
WDR6	11180	0.001	-0.706356704235077
BTG3	10950	0.004	-0.705711662769318
RSPH9	221421	0.004	-0.705499470233917
SCN9A	6335	0.002	-0.703283548355103
RYR1	6261	0.001	-0.702136218547821
CABCOCO1	0	0.001	-0.701507449150085
MCM6	4175	0.001	-0.700832366943359
PCOLCE2	26577	0.001	-0.700799882411957
LRRC36	55282	0.003	-0.700580775737762
AK8	0	0.001	-0.699861347675323
CNGB1	1258	0.002	-0.699648082256317
BCL2A1	597	0.004	-0.699228465557098
GPRIN1	114787	0.004	-0.697543263435364
NRP2	8828	0.002	-0.694583714008331
FBL	0	0.002	-0.694382309913635
SSBP2	23635	0.002	-0.692457556724548
TINCR	0	0.001	-0.691984593868256
SORBS2	8470	0.006	-0.691898822784424
ADM5	0	0.002	-0.691818535327911
LRRIQ1	84125	0.001	-0.691410779953003
LINC00937	0	0.002	-0.69072550535202
KLHDC8B	200942	0.008	-0.690656661987305
DNAL4	10126	0.004	-0.6905837059021
PGM2L1	283209	0.002	-0.690540730953217
TMED10	10972	0.002	-0.689939439296722
B3GALNT1	8706	0.002	-0.688858091831207
SMARCA1	6594	0.002	-0.687276721000671
FARP1	10160	0.003	-0.686540722846985
SOX4	6659	0.007	-0.686331570148468
ZCCHC12	170261	0.014	-0.686262428760529
ANKRD6	22881	0.002	-0.686003923416138
FAM71F1	84691	0.004	-0.685976505279541
PCSK5	5125	0.003	-0.685824930667877
NPNT	255743	0.001	-0.684725403785706
DNAJB5	25822	0.001	-0.684591233730316
CPNE6	9362	0.004	-0.683843314647675
SCUBE2	57758	0	-0.68267810344696
CHODL	140578	0.005	-0.679374635219574
ZMAT1	84460	0.002	-0.679277360439301
GOLT1A	127845	0.003	-0.678778469562531
PYDC1	260434	0.003	-0.677302360534668
SCARA5	286133	0.016	-0.677070915699005
LUZP2	338645	0.002	-0.676805019378662
C1QTNF2	114898	0.002	-0.676657736301422
IGSF22	283284	0.002	-0.674415051937103
03-Mar	0	0.002	-0.674006819725037
CNMD	0	0.002	-0.67376583814621
SLC4A3	6508	0.001	-0.673743724822998
CDK17	0	0.001	-0.673533141613007
RRAS2	22800	0.006	-0.672851324081421
ZCCHC18	644353	0.016	-0.672323763370514
ADIRF	0	0.001	-0.672092914581299
CFD	1675	0.006	-0.671826779842377
GPR88	54112	0.003	-0.671785652637482
SCN3A	6328	0.002	-0.671459913253784
RILPL2	196383	0.003	-0.671248137950897
CMTM8	152189	0.005	-0.670727133750916
GABRA5	2558	0.007	-0.670334041118622
DHX58	79132	0.003	-0.669983088970184
HNRNPC	3183	0.005	-0.669203877449036
ARHGAP36	0	0.001	-0.669011890888214
TP53I11	9537	0.008	-0.668921887874603
STX17-AS1	0	0.001	-0.668276786804199
ELL3	80237	0.008	-0.667527914047241
CANX	821	0.011	-0.667383909225464
DISP2	85455	0.005	-0.666686356067657
MYO16	23026	0.002	-0.665770769119263
SOX11	6664	0.002	-0.665509700775146
LOC93622	93622	0.016	-0.665367722511292
DNAAF4	0	0.002	-0.665059626102448
PTGER3	5733	0.008	-0.665018320083618
CD24	100133941	0.001	-0.664622724056244
CPAMD8	27151	0.002	-0.664535582065582
CCDC85C	317762	0.002	-0.664402604103088
PON3	5446	0.002	-0.664083242416382
FAM117A	81558	0.001	-0.663971364498138
ESD	2098	0.001	-0.6638343334198
DNAJC12	56521	0.003	-0.663274645805359
DHRS12	79758	0.001	-0.663240313529968
NCAN	1463	0.001	-0.662545204162598
SCGN	10590	0.009	-0.662527024745941
SLA	6503	0.012	-0.662452220916748
PLPPR2	0	0.009	-0.662009835243225
WDR66	144406	0.004	-0.661964535713196
EXOSC8	11340	0.001	-0.661705493927002
NTSR1	4923	0.002	-0.661516547203064
PACRG	135138	0.003	-0.661371171474457
TSTD1	0	0.003	-0.66041499376297
SLC2A12	154091	0.001	-0.659742414951324
TRAIP	10293	0.002	-0.658612430095673
SMAD1	4086	0.019	-0.657727837562561
LOXL3	84695	0	-0.657582759857178
PTHLH	5744	0.008	-0.65757018327713
SEMA4A	64218	0.004	-0.657508909702301
GASAL1	0	0.002	-0.657409071922302
TTC9B	148014	0.006	-0.657403409481049
ZNF521	25925	0.008	-0.657009184360504
PDE2A	5138	0.007	-0.656752705574036
FDXR	2232	0.001	-0.656530022621155
GRID2	2895	0.003	-0.656253159046173
SHANK1	50944	0.001	-0.654982328414917
CENPW	0	0.01	-0.654716074466705
BRINP3	0	0.001	-0.654622137546539
MMD	23531	0.009	-0.654488682746887
YWHAZ	7534	0.005	-0.654424428939819
SLC30A10	55532	0.002	-0.654340267181396
GTF2H5	404672	0.007	-0.654262959957123
COL21A1	81578	0.002	-0.653871774673462
SMARCD3	6604	0.005	-0.653544008731842
SMIM30	0	0.001	-0.653462290763855
TENM1	0	0.002	-0.653205454349518
PNMT	5409	0.018	-0.652738392353058
TERF1	7013	0.001	-0.652346670627594
GLDC	2731	0.023	-0.651970267295837
SIN3B	23309	0.001	-0.651748061180115
METTL5	29081	0.004	-0.651463508605957
PTGER4	5734	0.007	-0.651326537132263
FABP7	2173	0.002	-0.65105789899826
RBFA	79863	0.001	-0.650596141815186
LRCH2	57631	0.004	-0.649077296257019
GABRA2	2555	0.002	-0.649018526077271
LOC400710	0	0.001	-0.648789942264557
PCK2	5106	0.001	-0.648777663707733
PELI1	57162	0.005	-0.648693859577179
CHMP1A	5119	0.007	-0.648397207260132
CNR1	1268	0.008	-0.648391008377075
ARHGAP6	395	0.003	-0.648277282714844
LTBP4	8425	0.005	-0.648158252239227
ARHGAP33	0	0.003	-0.648040413856506
RIMBP2	23504	0.002	-0.647591114044189
DPYSL3	1809	0.003	-0.647359251976013
INTS4	92105	0.002	-0.647123575210571
TRIB3	57761	0.007	-0.646621406078339
E2F5	1875	0.003	-0.646611750125885
SLC16A8	23539	0.007	-0.646004617214203
LINC00260	84719	0.004	-0.645926296710968
VPS37B	79720	0.002	-0.645879626274109
RAP2B	5912	0.005	-0.645834147930145
PPM1N	147699	0.002	-0.645397663116455
PSME2	5721	0.003	-0.64537525177002
ID4	3400	0.001	-0.645204305648804
ALKAL2	0	0.006	-0.644752323627472
DHRS2	10202	0.018	-0.644587457180023
PRRC2B	0	0.003	-0.644519805908203
PLCH2	9651	0.002	-0.644318640232086
ALCAM	214	0.002	-0.64394474029541
EIF4EBP1	1978	0.001	-0.643732726573944
RAVER2	55225	0.002	-0.64372318983078
KLF8	11279	0.004	-0.643441259860992
EIF1AY	9086	0.002	-0.643141388893127
LSP1	4046	0.001	-0.642687261104584
WDR44	54521	0.002	-0.64268571138382
CXorf57	55086	0.013	-0.642470896244049
CCDC90B	60492	0.001	-0.642432928085327
NUDT16L1	84309	0.008	-0.642401158809662
ISOC1	51015	0.003	-0.642332792282104
GNG10	2790	0.006	-0.642118990421295
FAM181A	90050	0.003	-0.64211106300354
DACT1	51339	0.012	-0.642070114612579
ARVCF	421	0.001	-0.642061293125153
DOK4	55715	0.004	-0.642032325267792
TECPR2	9895	0.001	-0.64157098531723
SLC24A3	57419	0	-0.641503274440765
PANX2	56666	0.008	-0.641097903251648
INTU	27152	0.002	-0.640906095504761
RPL12	6136	0.01	-0.640723645687103
PLCD3	113026	0.001	-0.640203177928925
ZC3HAV1	56829	0.003	-0.64006119966507
ARL10	285598	0.003	-0.639777958393097
HES5	388585	0.002	-0.639426350593567
CADM1	23705	0.004	-0.638937175273895
EGFEM1P	93556	0.005	-0.63865339756012
HEBP1	50865	0.003	-0.638593137264252
PRSS35	0	0.006	-0.63809722661972
NKAIN4	128414	0.004	-0.637714505195618
RIPOR2	0	0.007	-0.637592792510986
NR4A3	8013	0.023	-0.637543559074402
SLC27A5	10998	0.006	-0.637493848800659
OTUB2	78990	0.007	-0.637402951717377
NAV1	89796	0.002	-0.637185454368591
LOC102724156	0	0.003	-0.63680499792099
MGMT	4255	0.002	-0.636619687080383
GSTM3	2947	0.004	-0.636520624160767
FAM171B	165215	0.004	-0.636436641216278
GTF2F2	2963	0.003	-0.636396884918213
DNAH5	1767	0.009	-0.636295318603516
LOXL1	4016	0.004	-0.636141240596771
LOC100506100	0	0.008	-0.636077582836151
ARHGAP4	393	0.014	-0.635841071605682
GRIN3A	116443	0.02	-0.635623931884766
PRMT6	55170	0.006	-0.635569155216217
WDR1	9948	0.001	-0.635446131229401
A1BG	1	0.01	-0.635159194469452
PLXDC2	84898	0.002	-0.635081589221954
CARMIL3	0	0.002	-0.635012924671173
FAM19A1	407738	0.02	-0.634981334209442
BORCS7	0	0.016	-0.634950876235962
CPT1C	126129	0.001	-0.634882092475891
FAM196A	642938	0.004	-0.63486111164093
DNAH14	127602	0.002	-0.63482266664505
ERICH6-AS1	0	0.003	-0.634625852108002
RCN2	5955	0.017	-0.634354114532471
ZNF831	128611	0.012	-0.634233295917511
LINC02076	0	0.002	-0.634118795394897
POC1A	0	0.031	-0.634088695049286
SUMO2	6613	0.009	-0.633942902088165
GLT8D2	83468	0.01	-0.6339271068573
TRIM22	10346	0.019	-0.633899688720703
LOC440434	0	0.003	-0.633848905563354
GLRA2	2742	0.01	-0.633508861064911
TEKT2	27285	0.006	-0.633013725280762
VWA5A	4013	0.009	-0.632858276367188
PEA15	8682	0.007	-0.632291257381439
SIDT2	51092	0.001	-0.632277846336365
SPATA4	132851	0.009	-0.632270038127899
CKS1B	1163	0.005	-0.63225781917572
HGH1	0	0.002	-0.631688177585602
IL17RD	54756	0.005	-0.631037354469299
HES1	3280	0.002	-0.630974292755127
LMAN2L	81562	0.007	-0.630769431591034
PNOC	5368	0.017	-0.630624175071716
ZFR	51663	0.002	-0.630611300468445
FAM46A	55603	0	-0.63058614730835
ERBB2	2064	0.001	-0.630450785160065
JPH4	84502	0.004	-0.63042151927948
YPEL1	29799	0.016	-0.630298018455505
TSEN34	79042	0.003	-0.629920065402985
SNHG8	100093630	0.007	-0.629752933979034
SHISA9	0	0.019	-0.629708230495453
MARCO	8685	0.005	-0.629572868347168
GRIK2	2898	0.018	-0.629342317581177
DERL2	51009	0.007	-0.628792464733124
SNHG19	0	0.003	-0.62873637676239
ABR	29	0.002	-0.628200054168701
PSMB1	5689	0.035	-0.628127992153168
FAU	2197	0.005	-0.6280517578125
NUPR1	26471	0.001	-0.627996027469635
TNKS2	80351	0.002	-0.627716839313507
DNALI1	7802	0.018	-0.627663433551788
APTR	0	0.003	-0.627509951591492
FZD8	8325	0.008	-0.627484560012817
RPL39L	116832	0.01	-0.627437174320221
CPNE7	27132	0.002	-0.626924932003021
CC2D2A	57545	0.002	-0.626905739307404
LOC101927027	0	0.022	-0.626857936382294
LRRC61	65999	0.003	-0.626857042312622
CTBP2	1488	0.001	-0.626353323459625
COMTD1	118881	0.01	-0.626146376132965
COL4A1	1282	0.002	-0.626119315624237
SYT10	341359	0.025	-0.626028776168823
VANGL2	57216	0	-0.625861942768097
RFC3	5983	0.012	-0.625709712505341
GHR	2690	0.007	-0.625528991222382
MARCKS	4082	0.025	-0.625241339206696
ZRANB3	84083	0.011	-0.625109434127808
RRP7A	27341	0.009	-0.624506950378418
SOBP	55084	0.012	-0.624460339546204
LOC728715	0	0	-0.624390244483948
CNTN3	5067	0.028	-0.624330699443817
SEZ6	124925	0.004	-0.62423175573349
LSM7	51690	0.002	-0.624150156974792
SPATA33	0	0.013	-0.624067008495331
RNASEH2C	84153	0.01	-0.623970091342926
DRAXIN	0	0.01	-0.623320519924164
HMGN2	3151	0.01	-0.623029828071594
TUSC3	7991	0.029	-0.622739493846893
BLVRB	645	0.001	-0.622655868530273
CAP1	10487	0.007	-0.622460067272186
CAPN10	11132	0	-0.622270882129669
GLI1	2735	0.001	-0.622184693813324
LINC00900	0	0.031	-0.622085630893707
SLC7A4	6545	0.021	-0.62153285741806
GPM6B	2824	0.011	-0.621401607990265
ASCL2	430	0.01	-0.621185123920441
NCAM2	4685	0.017	-0.621172904968262
PKIA	5569	0.013	-0.62093061208725
RNF7	9616	0.014	-0.620798647403717
SNRPC	6631	0.007	-0.620682716369629
CALHM6	0	0.006	-0.620541512966156
LINC00643	0	0.001	-0.620226383209229
SCAPER	49855	0.004	-0.62003630399704
CRMP1	1400	0.033	-0.619588613510132
ADGRB3	0	0.041	-0.619499623775482
PCDH20	64881	0.031	-0.619414746761322
RPL24	6152	0.009	-0.618704497814178
TMEM17	200728	0.014	-0.618551731109619
R3HDM4	0	0.009	-0.618380069732666
SHF	90525	0.005	-0.618114531040192
GLOD4	51031	0.007	-0.617978751659393
ABCA1	19	0	-0.617717206478119
GNG4	2786	0.008	-0.617683589458466
NOL4L	0	0.005	-0.617651641368866
VEZT	55591	0.028	-0.617641270160675
CASK	8573	0.002	-0.617510378360748
PIM2	11040	0.014	-0.617401421070099
JPH3	57338	0.01	-0.617072224617004
TTYH3	80727	0.006	-0.616624176502228
CDH3	1001	0.01	-0.616329550743103
WWC1	23286	0.002	-0.616281807422638
KLHL13	90293	0.001	-0.616234540939331
CAMK2D	817	0.013	-0.61535656452179
HYI	81888	0.003	-0.61518269777298
RPL23	9349	0.004	-0.614735424518585
MGAT4B	11282	0.015	-0.614556729793549
RPL36	25873	0.01	-0.61452454328537
RIPK2	8767	0.011	-0.614300549030304
FAM110C	642273	0.03	-0.613901674747467
NOL4	8715	0.03	-0.613579392433167
MT1F	4494	0.012	-0.613463282585144
RAB36	9609	0.015	-0.613402307033539
PSORS1C1	170679	0.015	-0.613336861133575
MAGEH1	28986	0.036	-0.613218903541565
APLNR	187	0	-0.613056659698486
CENPVL3	0	0.017	-0.612827956676483
SGSH	6448	0.011	-0.612821161746979
NELL2	4753	0.023	-0.612444639205933
SARNP	84324	0.031	-0.612196624279022
IFI27L1	122509	0.006	-0.612143754959106
KIF22	3835	0.009	-0.611726462841034
LRRC7	57554	0.017	-0.611615359783173
OXTR	5021	0.002	-0.6116082072258
ADGRL3	0	0.013	-0.611594140529633
NUP85	79902	0.02	-0.61117285490036
CTSO	1519	0.003	-0.611028134822845
TIMP2	7077	0.002	-0.610941410064697
SCN3B	55800	0.015	-0.610910892486572
ANK3	288	0.006	-0.61060619354248
DTWD1	56986	0.005	-0.610414445400238
KCTD12	115207	0.019	-0.610190093517303
SLC2A4RG	56731	0	-0.610158979892731
DNAH2	146754	0.005	-0.609893202781677
UCHL3	7347	0.007	-0.609887540340424
FILIP1	27145	0.014	-0.609809458255768
SCN7A	6332	0.004	-0.609709799289703
TCEA3	6920	0.04	-0.609621345996857
RPS4X	6191	0.004	-0.609580278396606
CHD3	1107	0.001	-0.609539866447449
TBC1D14	57533	0.002	-0.609522819519043
FAM76A	199870	0.002	-0.609504342079163
SNX7	51375	0.025	-0.609105169773102
SUFU	51684	0.001	-0.609066605567932
ARFGAP3	26286	0.012	-0.608920633792877
HIST1H2BH	8345	0.002	-0.60868239402771
KIF21B	23046	0.015	-0.607950925827026
DPH5	51611	0	-0.607497751712799
SAMD9	54809	0.01	-0.607478439807892
MZT2A	0	0.011	-0.607348263263702
PDCD5	9141	0.004	-0.60727071762085
FUCA1	2517	0.022	-0.607250034809113
SPPL3	0	0.037	-0.606931865215302
SEMA3D	223117	0.006	-0.606842339038849
BAIAP3	8938	0.045	-0.606825649738312
NOVA2	4858	0.008	-0.606705784797668
RTBDN	83546	0.007	-0.606643855571747
PPP2R3B	28227	0	-0.606219112873077
NEBL-AS1	0	0.003	-0.606169700622559
TMEM263	0	0.045	-0.606164336204529
GPR27	2850	0.008	-0.605768740177155
CCDC112	153733	0.001	-0.605689227581024
OTUD1	220213	0.027	-0.605381667613983
MYL12B	103910	0.011	-0.605104029178619
TPT1	7178	0	-0.60480660200119
PDYN	5173	0.008	-0.604684352874756
SLC35F2	54733	0.024	-0.604600727558136
DDAH2	23564	0.005	-0.604540348052979
MEIS3	0	0.031	-0.604523777961731
TYW5	0	0.007	-0.604478359222412
BIRC3	330	0.012	-0.604468107223511
FAM149A	25854	0.004	-0.60444039106369
MYL5	4636	0.012	-0.604285478591919
WNT10B	7480	0.014	-0.604199469089508
SLIT1	6585	0.016	-0.604106187820435
SEZ6L	23544	0.019	-0.603885769844055
CLTCL1	8218	0.033	-0.603775441646576
COPZ1	22818	0.023	-0.603472650051117
EFNB3	1949	0.009	-0.60273689031601
C8orf58	541565	0.001	-0.602655529975891
NSFL1C	55968	0.037	-0.60243946313858
CPNE2	221184	0.002	-0.602298021316528
ZSCAN18	65982	0.024	-0.602214753627777
ST8SIA4	7903	0.002	-0.602041900157928
PALMD	54873	0.008	-0.601932466030121
RPS24	6229	0.002	-0.601814389228821
LY6H	4062	0.027	-0.601476788520813
RPL32	6161	0.003	-0.601325571537018
CNRIP1	25927	0.024	-0.601190090179443
IQCD	115811	0	-0.601060390472412
NKAIN2	154215	0.01	-0.600756824016571
DEAF1	10522	0.004	-0.600748479366302
TSPAN4	7106	0.001	-0.600709438323975
CCEPR	0	0.006	-0.600592911243439
RIIAD1	0	0.016	-0.600326120853424
RALGPS2	55103	0.002	-0.600321412086487
PHPT1	29085	0.013	-0.600235104560852
C5orf49	134121	0.042	-0.600199997425079
NAV3	89795	0.035	-0.600142896175385
GABRB1	2560	0.006	-0.599724888801575
DAPL1	92196	0.013	-0.599522113800049
SLC8A2	6543	0.026	-0.599327981472015
TNIK	23043	0.005	-0.599144816398621
IFI27L2	83982	0.013	-0.598604261875153
PLPPR5	0	0.024	-0.598467767238617
RPL35A	6165	0.003	-0.598249614238739
MAN1A1	4121	0.002	-0.598134398460388
TP53BP1	7158	0.006	-0.597942531108856
CCNA1	8900	0.014	-0.597867548465729
PINLYP	0	0.003	-0.597797811031342
LOC642852	642852	0.01	-0.597736299037933
RAB40B	10966	0.012	-0.597566068172455
C2orf73	129852	0.006	-0.597539484500885
ERCC2	2068	0.031	-0.597265720367432
CXXC4	80319	0.015	-0.596634328365326
SEC61B	10952	0.002	-0.596404850482941
RASL10A	10633	0.022	-0.596274137496948
FAM184A	79632	0.021	-0.596181035041809
ANKRD50	57182	0.002	-0.595945477485657
HADH	3033	0.005	-0.595691382884979
CCDC148	130940	0.003	-0.595671653747559
TMEM234	0	0.015	-0.595537543296814
CHID1	66005	0.023	-0.595487594604492
RIN1	9610	0.004	-0.595456600189209
CMSS1	0	0.026	-0.595361471176147
ZMYND10	51364	0.031	-0.595172345638275
TMEM159	57146	0.013	-0.595030784606934
NELFE	0	0.038	-0.594886422157288
LRRC3B	116135	0.012	-0.59488582611084
02-Mar	0	0.003	-0.594756841659546
CXADRP2	0	0.005	-0.59470933675766
RAP1GAP	5909	0.002	-0.594478785991669
PMF1	11243	0.009	-0.594277560710907
HTR1A	3350	0.023	-0.59425961971283
SGSM2	9905	0.003	-0.594075620174408
TCAP	8557	0.009	-0.594055712223053
SRGAP1	57522	0.003	-0.594011843204498
NECAB2	54550	0.021	-0.593952119350433
FABP5	2171	0.003	-0.59380042552948
FZD7	8324	0.001	-0.593667089939117
LOC285097	0	0.006	-0.593462467193604
CD81	975	0.016	-0.59328019618988
TRIM27	5987	0.035	-0.593200385570526
ANO2	57101	0.011	-0.593103647232056
HEYL	26508	0.003	-0.593076467514038
DERL1	79139	0.013	-0.592990338802338
STK25	10494	0.035	-0.59296578168869
UNC5B-AS1	0	0.019	-0.592582106590271
CRHBP	1393	0.014	-0.592517197132111
DPY19L3	147991	0.002	-0.592334687709808
HPCAL4	51440	0.01	-0.592249751091003
FZD1	8321	0.008	-0.592222213745117
TMEM158	25907	0.011	-0.591984808444977
GNB4	59345	0.067	-0.591960072517395
NUMBL	9253	0.004	-0.591950178146362
MZT2B	0	0.021	-0.591912031173706
ACOT2	10965	0.013	-0.591911256313324
SMAD2	4087	0.008	-0.591884553432465
SIVA1	10572	0.006	-0.591703534126282
ACKR3	0	0.019	-0.591626763343811
C1orf194	127003	0.002	-0.591595351696014
SPINT2	0	0.024	-0.590970754623413
ARPC5	10092	0.001	-0.590481460094452
PSMB2	5690	0.003	-0.590454816818237
SYNPR	132204	0.062	-0.590404093265533
GPC4	2239	0.006	-0.590187788009644
HIST1H2BK	85236	0.018	-0.589794456958771
EEF1AKMT1	0	0.002	-0.589711427688599
MAOB	4129	0.009	-0.589639186859131
DUSP18	150290	0.001	-0.589434444904327
IL1B	3553	0.018	-0.589338302612305
WDR25	79446	0.023	-0.589050114154816
RSPO3	84870	0.005	-0.589031875133514
PHF13	148479	0.011	-0.58842808008194
LIN7B	64130	0.013	-0.588343381881714
LINC01094	0	0.005	-0.588205397129059
SSTR1	6751	0.029	-0.588022410869598
TMEM200A	114801	0.006	-0.587699115276337
THTPA	79178	0.021	-0.587617993354797
APLN	8862	0.001	-0.587549805641174
PMVK	10654	0.059	-0.587316751480103
MYH7	4625	0.022	-0.587285220623016
POLR2G	5436	0.029	-0.587281346321106
SMIM29	0	0.018	-0.587229013442993
RAB3B	5865	0.016	-0.587158203125
PIAS3	10401	0.002	-0.58715808391571
LSM3	27258	0.042	-0.586650907993317
CD163	9332	0.01	-0.586610674858093
LOC728392	728392	0.016	-0.586444079875946
VPS37D	155382	0.037	-0.586351931095123
CFAP61	0	0.001	-0.586127877235413
HECTD2	143279	0.015	-0.585656464099884
UQCC2	0	0.014	-0.585527658462524
FARSB	10056	0.013	-0.585429012775421
B9D1	27077	0.039	-0.584847211837769
HIST1H2BC	8347	0.003	-0.584760308265686
TRIM24	8805	0.047	-0.584756374359131
PEG10	23089	0.002	-0.584537327289581
ELFN2	0	0.011	-0.584354937076569
GSPT2	23708	0.004	-0.583985328674316
GPR183	1880	0	-0.583950877189636
EFHC2	80258	0.049	-0.583413064479828
ATOX1	475	0.02	-0.583071291446686
ACP1	52	0.036	-0.582960367202759
PQLC3	130814	0	-0.582844853401184
SMARCD1	6602	0.001	-0.582588791847229
FUK	197258	0.01	-0.582442104816437
DOCK7	85440	0.001	-0.582404255867004
ADCYAP1R1	117	0.002	-0.582217752933502
RGS9	8787	0.001	-0.582127571105957
LOC729970	0	0.016	-0.581878423690796
STUM	0	0.036	-0.581742286682129
IQCK	124152	0.01	-0.581719040870667
PLD6	201164	0.005	-0.581243515014648
SEC11C	90701	0.001	-0.581154942512512
FAM241B	0	0.014	-0.581134259700775
FAM105A	54491	0.011	-0.581076264381409
HERC4	26091	0.004	-0.580760478973389
CACNG4	27092	0.002	-0.580748081207275
SLC39A6	25800	0.002	-0.580738246440887
TEX9	374618	0	-0.580691635608673
PYGL	5836	0.025	-0.580625295639038
PSENEN	55851	0.039	-0.580617725849152
GPR6	2830	0.016	-0.58055579662323
EGLN1	54583	0.002	-0.580439567565918
GRIA1	2890	0.007	-0.579909801483154
PLPPR3	0	0.03	-0.579871475696564
EFCAB1	79645	0.027	-0.57983934879303
MRPL23	6150	0.009	-0.579769015312195
GRIK1	2897	0.018	-0.579485416412354
TIMP1	7076	0	-0.579354643821716
IL12RB2	3595	0.011	-0.579284906387329
PUS7L	83448	0.001	-0.57911205291748
ZNF589	51385	0.004	-0.578983128070831
SLC26A11	284129	0.005	-0.578871667385101
UBL5	59286	0.021	-0.578482925891876
NPY1R	4886	0.063	-0.578386843204498
TEK	7010	0.003	-0.578297734260559
TRPC4	7223	0.005	-0.578000128269196
UPP2	151531	0.014	-0.57794976234436
ACOX3	8310	0.026	-0.577804863452911
PLTP	5360	0.013	-0.577757596969604
AK4	0	0.001	-0.577188968658447
SUSD1	64420	0.033	-0.577041208744049
MMP16	4325	0.014	-0.576606929302216
PLXND1	23129	0.014	-0.576318204402924
RPL6	0	0.002	-0.576198697090149
GDA	9615	0.024	-0.576068520545959
DENND1C	79958	0.011	-0.575719952583313
PRKCD	5580	0.031	-0.575673341751099
SRRD	402055	0.029	-0.575537919998169
TTYH1	57348	0.013	-0.57551646232605
TRMT112	51504	0.042	-0.575465202331543
HPCA	3208	0.025	-0.575092732906342
ASPHD2	57168	0.03	-0.575010001659393
KRT14	3861	0.012	-0.574656367301941
GNPTAB	79158	0.027	-0.574582815170288
BCR	613	0.005	-0.574519991874695
STXBP4	252983	0.001	-0.574448049068451
FBLN2	2199	0.001	-0.574405074119568
CFAP97	0	0.01	-0.574354827404022
STXBP3	6814	0.001	-0.574353039264679
ILF3-AS1	0	0.006	-0.574244797229767
CHST1	8534	0.036	-0.574163913726807
LMO3	55885	0.126	-0.574028134346008
ATP2B4	493	0.032	-0.573799073696136
BAIAP2	10458	0.011	-0.573642253875732
CES4A	0	0.014	-0.573463678359985
C6orf118	168090	0.005	-0.573430359363556
FAM172A	83989	0.046	-0.573230266571045
MANEAL	149175	0.013	-0.572762608528137
WISP2	8839	0.011	-0.572706758975983
TMEM215	401498	0.009	-0.572673499584198
LOC441052	441052	0.012	-0.572640120983124
ARPC2	10109	0.063	-0.57252824306488
PNCK	139728	0.032	-0.572489678859711
NUCB2	4925	0.001	-0.571449160575867
SPATC1L	0	0.016	-0.571394324302673
TEAD1	7003	0.003	-0.571242451667786
HHIPL1	84439	0.003	-0.570934236049652
NANOS1	340719	0.02	-0.570931136608124
GPM6A	2823	0.028	-0.570881009101868
RELN	5649	0	-0.570857584476471
NBDY	0	0.015	-0.570834398269653
SNCA	6622	0.045	-0.570757746696472
TSPAN18	90139	0.006	-0.570730924606323
SIGLEC11	114132	0.005	-0.570260941982269
TAC3	6866	0.01	-0.570009231567383
FSTL5	56884	0.129	-0.569984436035156
ZNF438	220929	0.002	-0.569972217082977
SP5	389058	0.047	-0.569865107536316
DKFZp779M0652	0	0.019	-0.56974869966507
FKBP1A	2280	0.035	-0.569725096225739
HIST2H2AC	8338	0.001	-0.569661796092987
HPCAL1	3241	0.045	-0.569623112678528
FABP5P3	220832	0.018	-0.569359004497528
C12orf75	0	0.007	-0.568965673446655
LINC02482	0	0.006	-0.56892865896225
PTBP2	58155	0.033	-0.568754613399506
CALB2	794	0.009	-0.568703353404999
ERLIN1	10613	0.03	-0.568556427955627
LYRM9	0	0.017	-0.568471670150757
IQCA1	79781	0.002	-0.568384647369385
SPTSSA	0	0.001	-0.568356394767761
ABHD17C	0	0.018	-0.568252682685852
RSPO4	343637	0.003	-0.567924499511719
ATOH7	220202	0.022	-0.567767739295959
GPRIN2	9721	0.036	-0.567765951156616
MOB3A	0	0.003	-0.567689716815948
RAE1	8480	0.011	-0.567534506320953
C2CD4C	0	0.051	-0.567469477653503
HCST	10870	0.014	-0.567274332046509
HSPA6	3310	0.001	-0.567215085029602
KBTBD6	89890	0.004	-0.566962897777557
PALM	5064	0.008	-0.566822648048401
SF3B3	23450	0.016	-0.566814243793488
HIST1H2BO	8348	0.002	-0.566731870174408
RHBDD2	57414	0.038	-0.566653788089752
GOLM1	51280	0.035	-0.566442906856537
LRP1B	53353	0.003	-0.566330909729004
SSSCA1	10534	0.025	-0.566199600696564
SREBF1	6720	0.001	-0.566193282604218
ANKLE2	23141	0.079	-0.566137433052063
FBXW9	84261	0.03	-0.565877258777618
CGREF1	10669	0.045	-0.565814614295959
ARHGAP28	79822	0.036	-0.565191388130188
FANCL	55120	0.042	-0.565140068531036
PPP4R4	57718	0.038	-0.565098941326141
KXD1	0	0.025	-0.56484454870224
POLR2L	5441	0.017	-0.564749598503113
MESP1	55897	0.033	-0.564572930335999
VASH1	22846	0.02	-0.564502954483032
FIP1L1	81608	0.063	-0.564502537250519
AHNAK	79026	0.001	-0.564073204994202
DCN	1634	0.001	-0.563961088657379
FAM189A2	0	0.006	-0.563623428344727
HIST1H2BI	8346	0.001	-0.563433587551117
ERC2	26059	0.043	-0.563422441482544
HMGN2P46	283651	0.003	-0.563333868980408
GABARAP	11337	0.001	-0.563165783882141
HCG23	0	0.002	-0.563156723976135
PXMP4	11264	0.015	-0.562633156776428
CYS1	192668	0.021	-0.562599360942841
ANOS1	0	0	-0.562585353851318
TUBB	203068	0.008	-0.562495827674866
EMID1	129080	0.023	-0.562472939491272
FNBP1L	54874	0.011	-0.562425196170807
FERMT2	0	0.004	-0.56236457824707
PLSCR4	57088	0.005	-0.562352776527405
RGMB	285704	0.038	-0.562287867069244
EFNA2	1943	0.002	-0.562192022800446
DPYD	1806	0.004	-0.562078595161438
ERFE	0	0.013	-0.562000751495361
IGF1	3479	0.047	-0.561857104301453
DYNLL1	8655	0.072	-0.561820566654205
LMO1	4004	0.02	-0.561675310134888
PSME1	5720	0.005	-0.561351418495178
TRAPPC2L	51693	0.043	-0.561117947101593
APAF1	317	0.011	-0.561092734336853
HERC5	51191	0.006	-0.5610072016716
PDZRN4	29951	0.043	-0.560886263847351
PLXNC1	10154	0.005	-0.560859799385071
BCRP2	0	0.007	-0.560497283935547
GEMIN8P4	492303	0	-0.560374677181244
SOWAHA	0	0.032	-0.560362875461578
CLBA1	0	0.012	-0.560308396816254
VAV1	7409	0.018	-0.560128331184387
FIBCD1	84929	0	-0.559985160827637
TCTEX1D2	255758	0.024	-0.559948205947876
TAGLN2	8407	0.001	-0.559924483299255
RPS18	6222	0.02	-0.559865832328796
RAD17	5884	0.023	-0.559855759143829
DNAJC3-AS1	100289274	0.001	-0.559774219989777
TNNI3	7137	0.029	-0.559532105922699
MED24	9862	0.015	-0.559429407119751
FAM218A	0	0.002	-0.559401333332062
BCLAF3	0	0.004	-0.55916303396225
PTCHD1	139411	0.023	-0.559119343757629
SUMF1	285362	0.041	-0.559058308601379
PDGFRA	5156	0.008	-0.559031188488007
MT1B	4490	0.013	-0.55889368057251
MRPS6	64968	0.006	-0.558884263038635
SNRPD3	6634	0.004	-0.558772623538971
NME3	4832	0.005	-0.55860847234726
FOLR2	2350	0.033	-0.558495163917542
KCTD4	386618	0.04	-0.558402895927429
ZFP36L2	678	0.003	-0.558338105678558
NR2C2AP	126382	0.012	-0.558335244655609
MAPK7	5598	0.013	-0.558164596557617
UBE2A	7319	0.003	-0.558121979236603
BSPRY	54836	0.075	-0.557762026786804
LAMA1	284217	0.029	-0.55762130022049
LOC390705	390705	0.002	-0.557471454143524
DLEC1	9940	0	-0.557444751262665
RASA4CP	401331	0.003	-0.55723363161087
ZZZ3	26009	0.002	-0.55720716714859
MCUB	0	0.08	-0.556940257549286
TXLNB	167838	0.014	-0.556875944137573
PGRMC1	10857	0.005	-0.556740581989288
SYT17	51760	0.023	-0.556736886501312
SSR4P1	728039	0.011	-0.556563436985016
GPD2	2820	0.008	-0.556548357009888
LYRM2	57226	0.01	-0.556367933750153
CAPG	822	0.005	-0.55627304315567
SLC44A2	57153	0.01	-0.555968880653381
ZNF286A	0	0.004	-0.555791258811951
KIAA1024	23251	0.094	-0.555777311325073
IGFBP5	3488	0.013	-0.555714309215546
RASAL1	8437	0.037	-0.555688440799713
B3GAT2	135152	0.001	-0.55548882484436
MACROD2	140733	0.014	-0.555430829524994
NAGK	55577	0.065	-0.555215239524841
C22orf23	84645	0.002	-0.555049538612366
RPS27	6232	0.005	-0.555026948451996
ZFHX3	0	0.023	-0.554919362068176
PLB1	151056	0.02	-0.554916858673096
CBFB	865	0.005	-0.554819405078888
DIRC2	84925	0	-0.554801285266876
CDH2	1000	0.005	-0.554474413394928
MXRA8	54587	0.003	-0.554376721382141
RILPL1	353116	0.004	-0.554370939731598
ACADL	33	0.016	-0.554328978061676
PARD3B	117583	0.004	-0.554237544536591
LDOC1	23641	0.004	-0.554187417030334
MLNR	2862	0.015	-0.553856253623962
ARHGEF26-AS1	0	0.002	-0.553744733333588
LOH12CR2	503693	0.005	-0.553507089614868
PPP1R1A	5502	0.034	-0.553406536579132
RIOX2	0	0.04	-0.55332612991333
HSP90B1	7184	0.051	-0.55321192741394
LOC100506271	0	0.012	-0.553192853927612
CALB1	793	0.034	-0.552803695201874
FAR2P2	0	0.027	-0.552724957466125
KIAA1328	57536	0.02	-0.552652180194855
ICE1	0	0.015	-0.552607119083405
NDUFB1	4707	0.009	-0.552421987056732
LINC00484	0	0.081	-0.552219569683075
TMEM47	83604	0.005	-0.552170693874359
ADGRG6	0	0	-0.552049338817596
AEBP1	165	0.065	-0.551932096481323
TMEM170A	124491	0	-0.551887154579163
GEMIN8	54960	0.001	-0.551669180393219
CNTN1	1272	0.071	-0.551166832447052
TAF10	6881	0.006	-0.551155686378479
OST4	0	0.008	-0.550979375839233
RRAGB	10325	0.006	-0.550915718078613
RAB23	51715	0.004	-0.550899744033813
WLS	0	0.02	-0.550857186317444
UFL1	0	0.001	-0.550813257694244
DOK1	1796	0.007	-0.55074280500412
NSG2	0	0.014	-0.550631999969482
SLC27A3	11000	0.062	-0.550584673881531
CPE	1363	0.007	-0.550437688827515
ASB5	140458	0.012	-0.550357520580292
ANO10	55129	0.003	-0.550355076789856
ZFP36L1	677	0.043	-0.550087034702301
RRP7BP	0	0.029	-0.550054967403412
JUN	3725	0.01	-0.549928784370422
MT1G	4495	0.012	-0.549922823905945
PCED1B	0	0.067	-0.549728512763977
TMOD3	29766	0.002	-0.549697637557983
ZDHHC12	84885	0.007	-0.549693822860718
SHISAL1	0	0.071	-0.549639582633972
NAV2	89797	0	-0.54956042766571
NEDD4L	23327	0.042	-0.549436926841736
SSBP4	170463	0.015	-0.549398899078369
SDK2	54549	0.028	-0.549396336078644
CEP83	0	0.012	-0.549377202987671
TTC7B	145567	0.002	-0.549225091934204
NAMPT	0	0.002	-0.549190819263458
PTCH1	5727	0.009	-0.549010753631592
HACD4	0	0.02	-0.549008250236511
IFT22	0	0.081	-0.548895180225372
RPA2	6118	0.018	-0.548830151557922
POLR3GL	84265	0.044	-0.548668026924133
TMEM43	79188	0.001	-0.548615276813507
WDR86	349136	0.039	-0.548578500747681
LYPD1	116372	0.013	-0.548294425010681
TBC1D24	57465	0.025	-0.548201441764832
DDN	23109	0.005	-0.547914505004883
SF3B6	0	0.008	-0.547775983810425
B3GALT6	126792	0.045	-0.547637522220612
PDLIM5	10611	0.001	-0.547513663768768
LOC202181	202181	0.014	-0.547440886497498
LRRC27	80313	0.009	-0.547389268875122
RBP4	5950	0.076	-0.547382116317749
MOB1B	0	0.042	-0.547319233417511
ZCCHC17	51538	0.011	-0.547073602676392
COL4A2	1284	0.002	-0.547063708305359
NYNRIN	0	0.004	-0.547033071517944
PIGQ	9091	0.044	-0.546920776367188
SHANK2	22941	0.011	-0.546672523021698
DCAF15	90379	0.033	-0.546648621559143
AKR7A2P1	246182	0.003	-0.546620070934296
LOC554206	554206	0.005	-0.546570003032684
CCDC191	0	0.001	-0.546414077281952
CHST9	83539	0.001	-0.54637748003006
RPAIN	84268	0.028	-0.54630434513092
ZBED6CL	0	0.001	-0.546040296554565
SPA17	53340	0.01	-0.54601263999939
THAP8	199745	0.013	-0.545879423618317
ACSM5	54988	0.007	-0.545769572257996
CTGF	1490	0.002	-0.545579135417938
C12orf73	728568	0.011	-0.545526087284088
GNG2	54331	0.016	-0.545483410358429
PAK3	0	0.035	-0.545143187046051
TNR	7143	0.004	-0.545097053050995
ADAP2	55803	0.014	-0.544968485832214
KCNN3	3782	0.011	-0.544843971729279
SLC39A12	221074	0.038	-0.544649481773376
TUBB8P12	0	0.057	-0.544606804847717
LOC100507516	0	0.007	-0.544579982757568
MMAA	166785	0.063	-0.544547617435455
HIST1H2BL	8340	0.002	-0.544375121593475
LRRC42	115353	0.031	-0.544365406036377
KLRG1	10219	0.021	-0.544266164302826
IL33	90865	0.011	-0.543941080570221
TMEM209	84928	0.001	-0.543549537658691
TSPOAP1	0	0.038	-0.54336017370224
RNF150	57484	0.03	-0.543343186378479
S100A10	6281	0.003	-0.543339252471924
GNB2	2783	0.056	-0.543291032314301
RPS20	6224	0.012	-0.543200194835663
TMEFF2	23671	0.06	-0.543082892894745
TUBB6	0	0.068	-0.542906582355499
CREG1	8804	0.04	-0.542864859104156
DRAIC	0	0.02	-0.542686402797699
GRAMD4	23151	0.004	-0.542673110961914
ANXA11	311	0.016	-0.54265308380127
WFS1	7466	0.012	-0.542493104934692
TMEM18	129787	0.028	-0.542361497879028
ARL16	339231	0.021	-0.541953027248383
PIWIL4	143689	0.011	-0.541919946670532
MT1E	4493	0.02	-0.541887581348419
SLIT3	6586	0.002	-0.541716456413269
OPHN1	4983	0.003	-0.541671335697174
C16orf74	404550	0.011	-0.541619837284088
HSPB11	51668	0.021	-0.541489541530609
UTP11	0	0.003	-0.541263401508331
NPDC1	56654	0.037	-0.541080713272095
TBCA	6902	0.034	-0.541062951087952
ADGRG1	0	0.015	-0.540989935398102
TXN	7295	0.036	-0.540845394134521
PTPRF	5792	0.029	-0.540841162204742
PNMA8A	0	0.045	-0.540746688842773
ARMC10	83787	0.077	-0.540615737438202
RASGEF1C	255426	0.117	-0.540605247020721
RAB11FIP4	84440	0.002	-0.540459394454956
TCTE1	202500	0.002	-0.540214121341705
RUNX1T1	862	0.048	-0.540181815624237
MEIS2	4212	0.001	-0.540160179138184
OGG1	4968	0.012	-0.54013055562973
MAP3K5	4217	0.009	-0.539993524551392
PLAC9	219348	0.018	-0.53990763425827
NPM3	10360	0.029	-0.539867043495178
MT1L	4500	0.009	-0.539689421653748
FNDC3A	22862	0.001	-0.539678812026978
TMEM238	388564	0.004	-0.539660811424255
CYP2R1	120227	0.003	-0.539657950401306
CD200	4345	0.048	-0.539179146289825
RARRES3	5920	0.005	-0.539157748222351
LOC100507351	0	0.046	-0.539055109024048
DYRK3	8444	0.084	-0.538923382759094
PKNOX1	5316	0.03	-0.538898646831512
GET4	0	0.012	-0.538750827312469
MSANTD1	345222	0.08	-0.538704454898834
NUDT11	55190	0.045	-0.538431942462921
FLRT1	23769	0.016	-0.538343906402588
GRIK3	2899	0.039	-0.538247466087341
CDC42	998	0.014	-0.537825465202332
RPL39	6170	0.007	-0.537565052509308
KRT17	3872	0.018	-0.53746086359024
LIX1L	128077	0.005	-0.537320554256439
RPL8	6132	0.027	-0.537237584590912
ROBO1	6091	0.039	-0.537227392196655
EDN1	1906	0.055	-0.537015974521637
FAM129B	64855	0.003	-0.536974906921387
COPRS	0	0.091	-0.536682963371277
AP3S1	1176	0.031	-0.536439836025238
NMT1	4836	0.075	-0.53636622428894
SLC8A3	6547	0.006	-0.53627747297287
TMEM233	0	0.018	-0.536257803440094
CHMP2A	27243	0.056	-0.536173641681671
PAXBP1-AS1	0	0.006	-0.536023736000061
GPSM1	26086	0.005	-0.536005914211273
AMZ2P1	201283	0.028	-0.535858452320099
CCL28	56477	0.02	-0.535687983036041
LOC728989	0	0.003	-0.535672247409821
SLC1A4	6509	0.009	-0.535563349723816
ACTR3B	57180	0.047	-0.535459518432617
SRD5A3	79644	0.016	-0.535192608833313
ENY2	56943	0.003	-0.5351522564888
HDC	3067	0.086	-0.53515088558197
GABRB3	2562	0.033	-0.535041868686676
FAM122C	159091	0.002	-0.535040974617004
MFSD14A	0	0.001	-0.534911930561066
DR1	1810	0.01	-0.534622430801392
MAF	4094	0.006	-0.534383356571198
NDUFA6-AS1	0	0.004	-0.534375965595245
MAPK1	5594	0.027	-0.534292042255402
KRT86	3892	0.068	-0.534253597259521
TIMM8B	26521	0.062	-0.534172832965851
C2orf80	389073	0.028	-0.534172415733337
THRA	7067	0.025	-0.533937454223633
AHRR	0	0.014	-0.533904492855072
DPYSL4	10570	0.044	-0.533747732639313
ZNF331	55422	0.006	-0.533728063106537
TOMM6	100188893	0.064	-0.533712863922119
CCR5	1234	0.032	-0.533656597137451
SLC16A9	220963	0.022	-0.533430576324463
NFKBIE	4794	0.101	-0.533367455005646
DBX2	440097	0.061	-0.533315718173981
IL34	146433	0.023	-0.533276438713074
MYCN	4613	0.003	-0.533218324184418
TSPAN2	10100	0.067	-0.533175945281982
ACCS	84680	0.001	-0.53301340341568
BRWD1	54014	0.059	-0.532861471176147
APOM	55937	0.028	-0.532573044300079
SAMD9L	219285	0.008	-0.53256618976593
DNAH12	201625	0.002	-0.532296299934387
CAPZB	832	0.005	-0.532157003879547
RNF181	51255	0.053	-0.531978249549866
GLG1	2734	0.014	-0.531929552555084
SAMD15	161394	0.014	-0.531918585300446
C1orf50	79078	0.06	-0.53186696767807
ADRB2	154	0.057	-0.531718790531158
SEC14L2	23541	0.007	-0.531485378742218
LOC101927420	0	0.068	-0.531404495239258
EEF1G	1937	0.005	-0.531324982643127
APOE	348	0.011	-0.531257212162018
CDC16	8881	0.022	-0.530926465988159
GLUD1	2746	0.005	-0.530902743339539
PSIP1	11168	0.034	-0.53081089258194
EXOC3-AS1	0	0.021	-0.53075098991394
PTN	5764	0.006	-0.530376553535461
MED16	10025	0.087	-0.530311167240143
PLCB2	5330	0.022	-0.5301553606987
CEP112	0	0.001	-0.530090928077698
COG1	9382	0.019	-0.529960632324219
NUS1	116150	0.026	-0.529768884181976
SIX3	6496	0.045	-0.529724180698395
MAPK8IP1	9479	0.004	-0.529647469520569
LINC00909	0	0.016	-0.529257774353027
SLN	6588	0.073	-0.529139459133148
PDE4DIP	9659	0.006	-0.528977811336517
UG0898H09	643763	0.025	-0.528936207294464
POLE4	56655	0.053	-0.52888023853302
NIT2	56954	0.022	-0.528724312782288
NABP1	0	0.036	-0.528642475605011
C12orf45	121053	0.06	-0.528485834598541
ELOB	0	0.047	-0.528448224067688
SPARC	6678	0.011	-0.528408408164978
TMEM94	0	0.004	-0.528265297412872
PCBD1	5092	0.128	-0.52825665473938
HIST1H2AD	3013	0	-0.52804297208786
TG	7038	0.027	-0.528000712394714
SHC1	6464	0.046	-0.527984619140625
LOC105376064	0	0.013	-0.527780055999756
UQCR11	10975	0.027	-0.527604460716248
ALG1L	200810	0.036	-0.527542769908905
TM2D3	80213	0.1	-0.527539432048798
ABHD1	84696	0.019	-0.527312040328979
LOC100129291	100129291	0.048	-0.527303695678711
MDGA1	266727	0.133	-0.527156352996826
TMEM107	84314	0.03	-0.527152359485626
DPM2	8818	0.042	-0.526932954788208
ZMYM3	9203	0.013	-0.526915550231934
RAET1E-AS1	0	0.032	-0.526652812957764
HLA-H	3136	0	-0.526561617851257
DENND6B	0	0.023	-0.526508033275604
MRPS33	51650	0.006	-0.526393413543701
ZNF572	137209	0.012	-0.526376187801361
RPN2	6185	0.004	-0.526308178901672
SLC3A2	6520	0.009	-0.526224613189697
P3H2	0	0.003	-0.526098430156708
TIMP3	7078	0.001	-0.526065289974213
HMGCR	3156	0.062	-0.526000440120697
SFMBT2	57713	0.028	-0.525848984718323
MFSD10	10227	0.011	-0.525816202163696
FAM241A	0	0.001	-0.525761604309082
ICAM5	7087	0.023	-0.525566577911377
B3GAT1	27087	0.023	-0.525510311126709
RPL19	0	0.006	-0.525278151035309
NCAM1	4684	0.008	-0.525040149688721
SSR4	6748	0.08	-0.525017261505127
SOWAHC	0	0	-0.524935305118561
PGLS	25796	0.01	-0.524736762046814
TMEM208	29100	0.065	-0.524603843688965
MBOAT7	0	0.03	-0.524441480636597
PDLIM3	27295	0.03	-0.524337470531464
C2CD2L	9854	0.038	-0.524149715900421
NXN	64359	0.012	-0.524054646492004
PDIA3	2923	0.006	-0.523801803588867
SAP30BP	29115	0.009	-0.523753881454468
ZNF575	284346	0.015	-0.523690521717072
SEMA4F	10505	0.031	-0.52363395690918
TSPAN6	7105	0.008	-0.523477494716644
RAB27B	5874	0.033	-0.523427605628967
ST5	6764	0.033	-0.523401319980621
PYCR3	0	0.031	-0.523389399051666
STK32C	282974	0.106	-0.52334988117218
SLBP	7884	0.034	-0.523339748382568
TNFAIP2	7127	0.011	-0.523261964321136
PDGFB	5155	0.007	-0.52322518825531
NSMCE1	197370	0.041	-0.523189902305603
TIMM13	26517	0.085	-0.523024380207062
CIB1	10519	0.147	-0.522899568080902
C11orf1	64776	0.011	-0.522862315177917
STX12	23673	0.113	-0.522675156593323
ACVR2B	93	0.024	-0.522396504878998
ZNRF3	84133	0	-0.522372543811798
SPRYD4	283377	0.001	-0.522056400775909
C1orf226	400793	0.012	-0.521680057048798
C1R	715	0.043	-0.521667122840881
CFAP70	0	0.005	-0.521632969379425
GSS	2937	0.083	-0.521596491336823
HBG1	3047	0.027	-0.521316230297089
USP12	219333	0.173	-0.521017670631409
PIFO	0	0.041	-0.520990788936615
HSBP1	3281	0.038	-0.520813584327698
ASH1L-AS1	0	0.021	-0.520626246929169
HTR7	3363	0.135	-0.520571053028107
NDUFAF8	0	0.051	-0.520450234413147
ZFAND3	60685	0.001	-0.520274639129639
EXOC6	54536	0.067	-0.52018016576767
P4HA2	8974	0.001	-0.520053923130035
TMEM42	131616	0.054	-0.520046472549438
CACNA2D1	781	0.009	-0.519677937030792
ASMTL	8623	0.068	-0.519632279872894
PYCARD	29108	0.008	-0.519621014595032
STYK1	55359	0.064	-0.519300162792206
BPHL	670	0.014	-0.519044101238251
PID1	55022	0.033	-0.519018352031708
MORN4	118812	0.052	-0.51895672082901
C11orf71	54494	0.001	-0.518945157527924
LINC00886	0	0.001	-0.518896281719208
PRICKLE2	166336	0.062	-0.518796980381012
TCF7L1	83439	0.008	-0.518688857555389
RMI2	0	0.048	-0.518610775470734
CETN2	1069	0.077	-0.518568992614746
MT1X	4501	0.037	-0.518515348434448
GABBR1	2550	0.061	-0.518127739429474
CCDC167	0	0.099	-0.518093228340149
S100Z	170591	0.048	-0.518060445785522
CEBPA	1050	0.064	-0.518044650554657
EFNB1	1947	0.003	-0.517945885658264
MT2A	4502	0.009	-0.51775074005127
CCIN	881	0.01	-0.517588794231415
PLAC9P1	0	0.013	-0.517501533031464
PCDH18	54510	0.013	-0.51744556427002
PRSS23	167681	0.055	-0.517268776893616
NPB	256933	0.021	-0.517213404178619
UQCC3	0	0.058	-0.517145693302155
KRBOX4	0	0.009	-0.517068088054657
GGCT	79017	0.068	-0.517011523246765
TAF9B	51616	0.003	-0.516983866691589
JPT1	0	0.028	-0.516646802425385
WSCD1	23302	0.002	-0.516218185424805
RYBP	23429	0.046	-0.516216516494751
DOK6	220164	0.055	-0.516189515590668
KCNA4	3739	0.078	-0.516181528568268
LRRTM2	26045	0.003	-0.516046941280365
C1QL1	389941	0.034	-0.516033053398132
APCDD1	147495	0.017	-0.515882551670074
NXPH1	30010	0.068	-0.515805542469025
AP2B1	163	0.015	-0.515540719032288
NUDT17	200035	0.004	-0.51544064283371
DDX54	79039	0.075	-0.515343070030212
ZNF83	55769	0.002	-0.51530921459198
PDE3A	5139	0.015	-0.515259861946106
FOLR1	2348	0.004	-0.515177011489868
CSTB	1476	0.023	-0.515174865722656
ADGRV1	0	0.008	-0.515036582946777
ARFGEF3	0	0.034	-0.515004456043243
TMEM130	222865	0.055	-0.514820456504822
SRP14	6727	0.009	-0.514710009098053
RHOC	389	0.003	-0.51469898223877
WDR54	84058	0.068	-0.514697134494781
ELP4	26610	0	-0.514487624168396
PUSL1	126789	0.027	-0.514483034610748
PRPH2	5961	0.062	-0.514402747154236
ITGB7	3695	0.031	-0.514317452907562
CYB5R1	51706	0.089	-0.514232516288757
SPICE1	0	0.085	-0.513977944850922
CBLN1	869	0.084	-0.513861060142517
RPLP1	6176	0.02	-0.513855874538422
NSUN6	221078	0.033	-0.513800859451294
ARHGAP18	93663	0.009	-0.513763010501862
01-Mar	0	0.095	-0.513168454170227
SEMA3C	10512	0.011	-0.513134479522705
LCN12	286256	0.008	-0.512965083122253
RFC5	5985	0.008	-0.512896656990051
TBCB	1155	0.073	-0.512867450714111
NKAIN3	286183	0.021	-0.512857854366302
FAM151B	167555	0.007	-0.512810945510864
MPV17L2	84769	0.067	-0.512706160545349
KCNA5	3741	0.147	-0.512631297111511
NLE1	54475	0.075	-0.51252555847168
KIAA0319	9856	0.012	-0.512500166893005
MANF	0	0.167	-0.512371897697449
CNN3	1266	0.015	-0.512291967868805
VSIG4	11326	0.041	-0.512217998504639
PON2	5445	0.017	-0.512126624584198
IPO5P1	0	0.034	-0.512119889259338
FCGR2A	2212	0.002	-0.512071788311005
UBE2J1	51465	0.001	-0.511834859848022
DUS4L	11062	0.014	-0.511811196804047
WRB	7485	0.02	-0.511723637580872
BCL7C	9274	0.047	-0.511712372303009
ZNF185	7739	0	-0.511709690093994
LINC01485	0	0.061	-0.511595785617828
GALNT10	55568	0.004	-0.511566936969757
ISG15	9636	0.064	-0.511556267738342
CRNKL1	51340	0.018	-0.511506974697113
KIF2A	3796	0.06	-0.511479377746582
TMEM128	85013	0.017	-0.511381506919861
AGA	175	0.028	-0.511380255222321
C6orf52	347744	0.026	-0.511327683925629
ADAMTS9	56999	0.108	-0.511286318302155
RSPH1	89765	0.04	-0.511076390743256
HRK	8739	0.077	-0.510984122753143
CLCC1	23155	0.003	-0.510952889919281
LAMTOR4	0	0.117	-0.510784983634949
CYHR1	50626	0.078	-0.510737597942352
CASP1	834	0.028	-0.510718405246735
ANKDD1A	348094	0.001	-0.510702908039093
TRIM8	81603	0.001	-0.510474622249603
BLCAP	10904	0.031	-0.510343551635742
C21orf2	755	0.088	-0.510026752948761
CDH4	1002	0.044	-0.510019779205322
CORO1A	11151	0.08	-0.509834766387939
DTNBP1	84062	0.057	-0.509756147861481
ARHGEF40	0	0.014	-0.509752094745636
APOPT1	84334	0.015	-0.509595572948456
PITPNM2	57605	0.03	-0.509491980075836
GLRA3	8001	0.051	-0.509417593479156
RAB10	10890	0.031	-0.509399116039276
MORC4	79710	0.001	-0.509391725063324
RXYLT1	0	0.018	-0.509242355823517
RABAC1	10567	0.025	-0.509229898452759
KIAA1147	57189	0.005	-0.509140133857727
LRMDA	0	0.016	-0.509124577045441
YWHAQ	10971	0.007	-0.509093582630157
DAAM1	23002	0.004	-0.508940935134888
ACTR10	55860	0.095	-0.50887393951416
LARGE1	0	0.018	-0.508856534957886
ME1	4199	0.117	-0.508758127689362
RPL10A	4736	0.03	-0.508701026439667
RPL29	6159	0.051	-0.508671402931213
MS4A4A	51338	0.048	-0.508457183837891
MPEG1	219972	0.011	-0.508383870124817
DIAPH2	1730	0.015	-0.508222818374634
LIMD2	80774	0.012	-0.508173704147339
RRAGD	58528	0.03	-0.508141756057739
CYB5D2	124936	0.09	-0.50808185338974
COLCA1	0	0.008	-0.508052825927734
PDGFRL	5157	0.031	-0.508025765419006
FAM229B	0	0.104	-0.507982909679413
NUDT2	318	0.089	-0.507963299751282
DUSP23	54935	0.008	-0.507903933525085
NWD2	0	0.06	-0.507886350154877
EDNRB	1910	0.021	-0.507877945899963
MAGED1	9500	0.08	-0.507856369018555
MRAS	22808	0.059	-0.507825016975403
GLUD2	2747	0.009	-0.507735788822174
KANK1	23189	0.005	-0.507552921772003
CXCR4	7852	0.034	-0.5074103474617
ZNF449	203523	0.01	-0.50731098651886
FCHSD2	9873	0.014	-0.507270216941833
LOC100288911	100288911	0.072	-0.507240116596222
CDH9	1007	0.058	-0.507143795490265
MYL6B	0	0.035	-0.506795883178711
CYP26A1	1592	0.194	-0.506319880485535
CARD17	440068	0.059	-0.506300747394562
PCDH15	65217	0.011	-0.505754768848419
CPNE3	8895	0.007	-0.505748748779297
TMEM256	0	0.08	-0.505644142627716
AZIN1-AS1	0	0.037	-0.505612134933472
MBOAT2	129642	0.033	-0.505422234535217
ATP2C2	9914	0.073	-0.505297303199768
GAMT	2593	0.028	-0.505257666110992
UBE2Q1	55585	0.016	-0.505218267440796
KLHL1	57626	0.012	-0.504770278930664
RXRA	6256	0.014	-0.504706144332886
CDH10	1008	0.142	-0.504667222499847
DCHS1	8642	0.014	-0.504643380641937
11-Sep	0	0.007	-0.504469275474548
B3GNT4	79369	0.015	-0.504358649253845
ERMARD	0	0.003	-0.504164040088654
SLC2A13	114134	0.017	-0.504118919372559
TRAPPC6A	79090	0.081	-0.504116177558899
PHLDB3	653583	0.003	-0.503961443901062
MR1	3140	0.026	-0.503857374191284
MATN2	4147	0.065	-0.503829181194305
ANXA2	302	0	-0.503823220729828
C1orf220	0	0.018	-0.503339886665344
CDH11	1009	0.089	-0.503338873386383
CNPY2	10330	0.008	-0.503337621688843
HIST1H2AM	8336	0.001	-0.503324389457703
NENF	29937	0.017	-0.50283944606781
C11orf80	79703	0.006	-0.50245475769043
SRM	6723	0.05	-0.502426266670227
ADAM28	10863	0.03	-0.502394080162048
PDGFC	56034	0.063	-0.502325236797333
SLC52A2	0	0.005	-0.502160489559174
PLPP5	0	0.01	-0.50211775302887
TMPRSS5	80975	0.005	-0.501936256885529
MASP1	5648	0.002	-0.501520991325378
PRAF2	11230	0.099	-0.501499235630035
ITPRIPL2	162073	0.012	-0.501479804515839
SMAD3	4088	0.062	-0.501477241516113
TSPAN33	340348	0.156	-0.501470744609833
SCG2	7857	0.009	-0.501307606697083
CTBS	1486	0.038	-0.50114768743515
GPR68	8111	0.154	-0.501141428947449
PDIA3P1	0	0.019	-0.501086711883545
USP51	158880	0.009	-0.5010746717453
DDX25	29118	0.086	-0.501061081886292
BRMS1L	84312	0.069	-0.501031756401062
AVIL	10677	0.029	-0.500993072986603
SMO	6608	0.004	-0.500907421112061
RPL37	6167	0.007	-0.500828802585602
NWD1	284434	0.027	-0.500811398029327
BDNF	627	0.024	-0.500784397125244
LSM4	25804	0.088	-0.500719964504242
MOV10	4343	0.005	-0.500602662563324
CMIP	0	0.003	-0.500541746616364
HIST1H2BF	8343	0.003	-0.500513434410095
PPP1R42	0	0.004	-0.500218987464905
USP9X	8239	0.031	-0.500199973583221
CRELD2	79174	0.028	-0.500183284282684
PLPP4	0	0.011	-0.500057339668274
KDM1B	0	0.006	-0.499966323375702
NFIA	4774	0.026	-0.499872118234634
LOC644936	0	0.098	-0.499654918909073
PTBP3	0	0.06	-0.499650985002518
RAB34	83871	0.01	-0.499571949243546
SCPEP1	59342	0.018	-0.499503254890442
POLR2J	5439	0.013	-0.499330252408981
PKIG	11142	0.067	-0.499219655990601
DARS	1615	0.03	-0.499181598424911
ZNF285	26974	0.028	-0.499165624380112
HTR2C	3358	0.061	-0.499099969863892
CCDC153	283152	0.014	-0.49906587600708
TUBB2A	7280	0.095	-0.499011486768723
BCHE	590	0.005	-0.498676925897598
PSAT1	29968	0.001	-0.498673915863037
TMEM176A	55365	0.01	-0.4986492395401
ICAM3	3385	0.009	-0.49860492348671
ASXL3	80816	0.043	-0.498373597860336
FXYD6	53826	0.085	-0.498293429613113
REXO5	0	0.005	-0.49821925163269
JUP	3728	0.011	-0.498194456100464
RAB3GAP1	22930	0.064	-0.498169332742691
DIAPH3	81624	0.064	-0.498108386993408
F12	2161	0.021	-0.497985333204269
CFLAR	8837	0.003	-0.497878074645996
GNAZ	2781	0.057	-0.497824043035507
C5	727	0.005	-0.49774095416069
C1QC	714	0.024	-0.497663617134094
UMPS	7372	0.023	-0.497502386569977
LIG1	3978	0.031	-0.497195094823837
EIF3D	8664	0.057	-0.497167944908142
USP11	8237	0.033	-0.49715730547905
ZBED8	0	0.004	-0.497125864028931
MRC1	0	0.071	-0.497119516134262
KLK5	25818	0.124	-0.497099727392197
CMTM3	123920	0.009	-0.496977686882019
SRSF12	0	0.081	-0.496858835220337
NUP88	4927	0.014	-0.496650844812393
HBZ	3050	0.01	-0.496616780757904
RPS19	6223	0.015	-0.496507555246353
ACTG1	71	0.072	-0.496486872434616
ZNF727	442319	0.012	-0.496481984853745
RNGTT	8732	0.003	-0.496462017297745
NPTXR	23467	0.04	-0.496387392282486
AFF2	2334	0.013	-0.496379286050797
BEX2	84707	0.073	-0.496273845434189
NISCH	11188	0.039	-0.496020168066025
NTRK3	4916	0.014	-0.495898753404617
ATF7IP2	100287628	0.02	-0.495891362428665
FAH	2184	0.019	-0.495615810155869
LOC257396	0	0.032	-0.495462507009506
SELENON	0	0.006	-0.495407342910767
PTRH1	138428	0.103	-0.495172083377838
ALKBH7	84266	0.134	-0.49510982632637
DDX49	54555	0.01	-0.495059669017792
AP5S1	0	0.009	-0.494905263185501
DYNLT1	6993	0.001	-0.494888663291931
IL3RA	3563	0.053	-0.494865268468857
PGAP3	93210	0.028	-0.494760483503342
LYPLAL1	127018	0.012	-0.494524538516998
TXNL4A	10907	0.116	-0.494346797466278
PPP1R32	0	0.096	-0.494217783212662
MPP2	4355	0.055	-0.493857443332672
RPS11	0	0.028	-0.493700832128525
STMN1	3925	0.078	-0.493618696928024
MBLAC2	153364	0.027	-0.493367165327072
EPHA5	2044	0.041	-0.493313163518906
SRR	63826	0.012	-0.493309587240219
DCAF5	8816	0.007	-0.493196547031403
PABPC1L	80336	0.007	-0.493190079927444
FRRS1L	23732	0.037	-0.493103325366974
LUC7L3	0	0.02	-0.493071407079697
TIMM10	26519	0.121	-0.493000656366348
CSF1R	1436	0.012	-0.492941290140152
RPL38	6169	0.034	-0.492880195379257
LINC01410	0	0.016	-0.492877036333084
NAA38	51691	0.094	-0.492832154035568
TRIM71	131405	0.007	-0.492746859788895
GDPD2	54857	0.006	-0.492741048336029
GJA1	2697	0.011	-0.492641091346741
CCDC28A	25901	0.007	-0.492565721273422
FAM114A1	92689	0.007	-0.492459893226624
HLA-DMA	3108	0.008	-0.492440432310104
CAPN12	147968	0.017	-0.492277801036835
PACS1	55690	0.007	-0.492202937602997
EMG1	10436	0.144	-0.491890430450439
COX6A2	1339	0.004	-0.491795539855957
KLF10	7071	0.073	-0.49172431230545
MT1JP	0	0.036	-0.491518378257751
EBP	10682	0.008	-0.491476386785507
EMP1	2012	0.026	-0.491442620754242
FGD3	89846	0.09	-0.491345643997192
GMFB	2764	0.102	-0.491305559873581
RTL8C	0	0.112	-0.491049826145172
ALPL	249	0.119	-0.491033881902695
FLJ30901	150378	0.033	-0.491031557321548
PCLO	27445	0.06	-0.491013020277023
EZR	0	0.006	-0.49098989367485
FOXO1	2308	0.001	-0.490988105535507
PHF20L1	51105	0.091	-0.490748733282089
METTL6	131965	0.039	-0.490606307983398
GCNT1	2650	0.043	-0.490527182817459
PSMD8	5714	0.017	-0.490463435649872
PCDH19	57526	0.07	-0.49035120010376
ZNF764	92595	0.027	-0.490210235118866
UFC1	51506	0.133	-0.490206807851791
RPL31	6160	0.063	-0.489948600530624
FAM120AOS	158293	0.167	-0.489915072917938
PYCR1	5831	0.08	-0.489891409873962
HTR7P1	0	0.158	-0.489442706108093
GRIN2B	2904	0.022	-0.489426076412201
CASTOR1	0	0.007	-0.489319562911987
PHF14	9678	0.005	-0.489173322916031
SLC2A10	81031	0.018	-0.489061295986176
ATAT1	0	0.044	-0.488981306552887
CLPP	8192	0.008	-0.488638550043106
C1QA	712	0.09	-0.488555490970612
AMIGO2	347902	0.146	-0.488483458757401
KCNQ1	3784	0.068	-0.488369137048721
LOC101060091	0	0.024	-0.488220661878586
RAN	5901	0.035	-0.488146960735321
NPY	4852	0.104	-0.488140374422073
PPP2R5A	5525	0.009	-0.488010585308075
CTSH	1512	0.115	-0.487294852733612
LRRN2	10446	0.136	-0.487269401550293
SBF2	81846	0.013	-0.487215667963028
C11orf97	0	0.056	-0.487025856971741
ZNF577	84765	0.009	-0.486865341663361
CELF6	0	0.007	-0.486690133810043
AQP4	361	0.026	-0.486585348844528
TLR2	7097	0.014	-0.486466705799103
CD63	967	0.16	-0.486457169055939
WDR77	79084	0.046	-0.486363440752029
CNIH2	254263	0.051	-0.486359775066376
PDCD4	27250	0.036	-0.486283868551254
ASCC3	10973	0.012	-0.486222237348557
MLF1	4291	0.04	-0.486182600259781
SLC29A3	55315	0.054	-0.486087918281555
FAR2P1	0	0.149	-0.486087679862976
EID2B	126272	0.015	-0.486003875732422
WNT7B	7477	0.017	-0.48598712682724
FCGRT	2217	0.011	-0.485945135354996
FAM47E	100129583	0.178	-0.485841244459152
MGST1	4257	0.032	-0.48570328950882
CAMKV	79012	0.046	-0.485684752464294
KLHDC8A	55220	0.211	-0.485653966665268
TSPYL2	64061	0.032	-0.485492795705795
PABPC1	0	0.038	-0.485476285219193
LOC102723665	0	0.063	-0.485312819480896
MVD	4597	0.129	-0.485237210988998
SHISA4	149345	0.041	-0.484987080097198
NOS1AP	9722	0.002	-0.484826028347015
STOM	2040	0.01	-0.484792292118073
CCNH	902	0.135	-0.484507918357849
JAML	0	0.089	-0.484235316514969
RFX3	5991	0.017	-0.484177589416504
REC8	9985	0.019	-0.483989238739014
GMIP	51291	0.059	-0.483796954154968
MINK1	50488	0.014	-0.483554691076279
RPL27A	6157	0.047	-0.48344025015831
ZDHHC14	79683	0.061	-0.48341965675354
PUM1	9698	0.059	-0.483402341604233
SMIM4	0	0.052	-0.483189910650253
DPH6	0	0.002	-0.483139276504517
SLF1	0	0.029	-0.483055412769318
GALNT14	79623	0.103	-0.483037799596786
LOC729732	729732	0.03	-0.483016610145569
CALCRL	10203	0.008	-0.482619613409042
TFPT	29844	0.148	-0.482617825269699
BABAM2	0	0.104	-0.482549160718918
CIDEB	27141	0	-0.482464641332626
HRASLS	57110	0.134	-0.482365041971207
B4GAT1	0	0.075	-0.482355058193207
LOR	4014	0.082	-0.482248485088348
CCDC158	339965	0.061	-0.482235699892044
IFT74	80173	0.016	-0.482172846794128
DNAJB1	3337	0.003	-0.482130467891693
RPL41	0	0.058	-0.482011914253235
C1QB	713	0.058	-0.481838375329971
SNAP29	9342	0.017	-0.48176309466362
STK17B	9262	0.04	-0.481732845306396
LAIR1	3903	0.024	-0.481679052114487
ZNF436	80818	0.073	-0.481373876333237
FAM57A	79850	0.005	-0.481360733509064
VCP	7415	0.01	-0.481282532215118
APOC1	341	0.053	-0.481136292219162
LINC00665	0	0.024	-0.481037169694901
DMD	1756	0.023	-0.481013864278793
FAM129A	116496	0.005	-0.480817586183548
HMGCS1	3157	0.147	-0.480671346187592
CD74	972	0.008	-0.480577737092972
SPIN1	10927	0.022	-0.480526149272919
KCNJ5	3762	0.06	-0.480284571647644
GXYLT2	727936	0.142	-0.48016831278801
B4GALT3	8703	0.057	-0.480105847120285
SPATA1	100505741	0.024	-0.479915380477905
LOC644189	644189	0.05	-0.479890525341034
FYB1	0	0.067	-0.479604482650757
B4GALT2	8704	0.049	-0.479517459869385
FKRP	79147	0.005	-0.479490906000137
CHCHD5	84269	0.034	-0.47944587469101
LOC101060391	0	0.01	-0.479445308446884
ZNF678	339500	0.019	-0.479256272315979
MYADM	91663	0.104	-0.479070216417313
NECTIN2	0	0.02	-0.479064613580704
LCP1	3936	0.05	-0.478823274374008
HDGFL3	0	0.004	-0.478807955980301
CRB1	23418	0.025	-0.478608936071396
SLC25A28	81894	0.004	-0.478576838970184
CPSF6	11052	0.006	-0.478497296571732
LRRN1	57633	0.093	-0.478493362665176
GSTM2	2946	0.005	-0.478454977273941
HIBCH	26275	0	-0.478326439857483
DTX1	1840	0.047	-0.478317588567734
CDKL5	6792	0.036	-0.478085339069366
DENND2A	27147	0.057	-0.477925986051559
CAV2	858	0.041	-0.477813184261322
METTL9	51108	0.044	-0.477787643671036
COMT	1312	0.04	-0.477610200643539
AKAP5	9495	0.031	-0.477364361286163
COP1	0	0.057	-0.477148443460464
TMSB10	9168	0.085	-0.477058976888657
FAM212A	0	0.099	-0.477037876844406
UBE2L6	9246	0.019	-0.476950585842133
MARK1	4139	0.022	-0.476896524429321
DZIP3	9666	0.142	-0.476875782012939
HSD17B14	51171	0.01	-0.476814955472946
PRDX1	5052	0.085	-0.476692676544189
FHOD3	80206	0.035	-0.476642817258835
SFTA1P	207107	0.026	-0.476628690958023
PRPF40A	55660	0.006	-0.476616412401199
LINC00674	0	0.003	-0.476560294628143
WDFY4	57705	0.048	-0.476408779621124
PSMB7	5695	0.205	-0.475973427295685
SELENOW	0	0.158	-0.475895881652832
C10orf82	143379	0.06	-0.475601673126221
SPSB2	84727	0.012	-0.475585967302322
ASL	435	0.181	-0.475529164075851
GLI3	2737	0.017	-0.475474119186401
UAP1	6675	0.142	-0.475463956594467
MAPK8IP1P2	0	0.02	-0.47543939948082
AIM2	9447	0.042	-0.475145399570465
DBN1	1627	0.01	-0.474961578845978
SULF2	55959	0.046	-0.474919646978378
PRMT2	3275	0.08	-0.474919140338898
CD151	977	0.049	-0.474897712469101
PIRT	644139	0.084	-0.474876880645752
RPL27	6155	0.065	-0.474824368953705
TBX19	9095	0.004	-0.474801272153854
SCIN	85477	0.023	-0.474665254354477
SIL1	64374	0.123	-0.474563091993332
USP37	57695	0.014	-0.474442929029465
AHCY	191	0.02	-0.474024027585983
SLC1A6	6511	0.154	-0.473913937807083
RPS6	6194	0.002	-0.473895639181137
CCS	9973	0.059	-0.473874181509018
PAXIP1-AS1	0	0.04	-0.473838955163956
TAMM41	0	0.071	-0.473818928003311
C1QL3	0	0.079	-0.47377946972847
C16orf58	64755	0.07	-0.473728179931641
LINC01750	0	0.057	-0.473608672618866
PSMG3-AS1	0	0.042	-0.473574727773666
CELF4	0	0.063	-0.473554819822311
HRAS	3265	0.127	-0.473488122224808
JMJD7	0	0.023	-0.47331315279007
SEM1	0	0.073	-0.473040908575058
TDRD9	122402	0.034	-0.472866207361221
NT5DC3	51559	0.146	-0.472788155078888
CYBB	1536	0.038	-0.472636073827744
CRNDE	643911	0.101	-0.47202205657959
H3F3C	0	0.01	-0.471846997737885
SLC17A8	246213	0.046	-0.471558481454849
RTL8A	0	0.081	-0.471510350704193
CCDC8	83987	0.007	-0.47147798538208
DYDC2	84332	0.035	-0.471436768770218
CELF5	0	0.054	-0.471395403146744
FAM89A	375061	0.001	-0.471352636814117
PPIB	5479	0.01	-0.471206247806549
VPS37C	55048	0.05	-0.47109466791153
LPAR6	10161	0.009	-0.471051812171936
FAM45BP	0	0.015	-0.471020817756653
KLK10	5655	0.133	-0.470934867858887
LOC729683	729683	0.058	-0.470582604408264
SYTL5	94122	0.036	-0.470420926809311
APBB1IP	54518	0.031	-0.470404118299484
TPPP3	51673	0.056	-0.470385909080505
UBA52	0	0.078	-0.470319390296936
NDUFC2	4718	0.046	-0.470057010650635
SNRNP27	11017	0.082	-0.470029205083847
ADCY2	108	0.181	-0.469946295022964
HLA-DMB	3109	0.045	-0.469894409179688
CDC42BPB	0	0.018	-0.469852089881897
NADK2	0	0.02	-0.469850331544876
RBM4	5936	0.029	-0.469804614782333
CNTNAP3	79937	0.022	-0.469705700874329
CDC42P3	0	0.03	-0.469703823328018
PTS	5805	0.109	-0.469654768705368
APH1B	83464	0.003	-0.469214200973511
DPYSL5	56896	0.011	-0.469154596328735
ADGRA3	0	0.024	-0.469061344861984
ZFAS1	0	0.003	-0.469047546386719
EMC7	0	0.166	-0.46886932849884
ZMYND15	84225	0.01	-0.468709856271744
FAM102B	284611	0.154	-0.468612492084503
GRPR	2925	0.011	-0.468250274658203
TNFSF12	8742	0.007	-0.468017905950546
AIF1	199	0.097	-0.468000441789627
CXCL2	2920	0.002	-0.467979490756989
SFTPD	6441	0.137	-0.467966109514236
MYRIP	25924	0.04	-0.46796190738678
ZFYVE1	53349	0.078	-0.467873871326447
WTIP	126374	0.152	-0.467836320400238
DPP10	57628	0.117	-0.467708826065063
STON2	85439	0.005	-0.467578709125519
MAP1LC3A	84557	0.041	-0.467555999755859
ST6GALNAC6	30815	0.039	-0.467509627342224
ATP6V1C1	528	0.15	-0.46738013625145
BMP2K	55589	0.008	-0.467300593852997
NRAP	4892	0.028	-0.467268794775009
LINC01315	0	0.02	-0.467048913240433
SGCD	6444	0.024	-0.466957807540894
LIMS2	55679	0.038	-0.466886341571808
TSKU	25987	0.044	-0.466828465461731
DENND2C	163259	0.006	-0.466741740703583
PRPSAP2	5636	0.009	-0.466734290122986
SLC7A11	23657	0.014	-0.46661901473999
FAM53C	51307	0.008	-0.466605633497238
DGAT2	84649	0.086	-0.466413497924805
ORC6	0	0.086	-0.466394752264023
FIGNL2	401720	0.057	-0.466382086277008
NHLRC1	378884	0.054	-0.466316938400269
FOXRED2	80020	0.072	-0.466229230165482
MAD2L2	10459	0.036	-0.466220438480377
RPL29P2	118432	0.054	-0.466080516576767
GABRA3	2556	0.047	-0.466067045927048
RPS2P32	256355	0.029	-0.466057449579239
PHACTR3	116154	0.032	-0.465811342000961
TGFBI	7045	0.17	-0.46577587723732
PREB	10113	0.034	-0.465679705142975
CREM	1390	0.095	-0.465674638748169
ZBTB44	29068	0.103	-0.465663492679596
CLNS1A	1207	0.081	-0.465659409761429
PRDX4	10549	0.127	-0.465543895959854
STX1A	6804	0.101	-0.465462207794189
GADD45GIP1	90480	0.021	-0.465363949537277
SMIM10L2A	0	0.074	-0.465323120355606
ACSL4	2182	0.053	-0.465201705694199
ZNF350	59348	0.129	-0.46503683924675
XYLT1	64131	0.059	-0.464703559875488
PLEKHO2	80301	0.012	-0.46452260017395
COL23A1	91522	0.092	-0.464385777711868
ILDR2	387597	0.011	-0.464346826076508
CTXN1	404217	0.088	-0.464191764593124
S100A16	140576	0.026	-0.464030891656876
TMEM181	57583	0.04	-0.464029490947723
TPM3P9	0	0.034	-0.463836938142776
DOC2B	0	0.064	-0.463621973991394
ARHGEF28	0	0.073	-0.463538944721222
ATXN10	25814	0.029	-0.463495939970016
ANKRD36BP2	645784	0.057	-0.463263601064682
SLC25A21-AS1	0	0.022	-0.463260740041733
FAT1	2195	0.046	-0.462803363800049
EFEMP2	30008	0.012	-0.46270951628685
CLDND2	125875	0.043	-0.462618768215179
DDA1	79016	0.049	-0.462468147277832
UHRF2	115426	0.044	-0.462339758872986
RAB32	10981	0.081	-0.462301075458527
AXIN2	8313	0.04	-0.462259858846664
C16orf70	80262	0.024	-0.462207198143005
MFAP4	4239	0.006	-0.462197482585907
BTC	685	0.077	-0.462113291025162
TMEM61	199964	0.001	-0.46198707818985
PCDH17	27253	0.123	-0.461854487657547
MCMBP	0	0.006	-0.461851686239243
PPIL6	285755	0.031	-0.461639195680618
SH3GLB1	51100	0.031	-0.461488366127014
PPEF1	5475	0.215	-0.461432188749313
MLC1	23209	0.015	-0.4614098072052
NHSL1	57224	0.009	-0.461396336555481
CHTF18	63922	0.052	-0.461208164691925
SUB1	10923	0.188	-0.461084187030792
HMGB1	3146	0.037	-0.461047530174255
PSD3	23362	0.051	-0.461004167795181
KCNJ16	3773	0.009	-0.460354149341583
VKORC1L1	154807	0.071	-0.460344791412354
CCT5	22948	0.172	-0.460213840007782
TFEC	22797	0.025	-0.46016937494278
PTDSS1	9791	0.033	-0.459982633590698
LFNG	3955	0.015	-0.459674328565598
GRM1	2911	0.079	-0.459638297557831
COG6	57511	0.019	-0.459602147340775
CDK20	0	0.028	-0.459533452987671
L3MBTL4	91133	0.089	-0.459450453519821
SH3RF1	57630	0.068	-0.459381014108658
SH3GL3	6457	0.079	-0.459357440471649
APRT	353	0.065	-0.459248811006546
VWCE	220001	0.168	-0.459157854318619
SLC26A4	5172	0.07	-0.459063977003098
NCOA6	23054	0.007	-0.459052979946136
RAPGEF4	11069	0.05	-0.459017813205719
VLDLR	7436	0.018	-0.458916813135147
SH3PXD2B	285590	0.117	-0.458704829216003
ST6GAL2	84620	0.139	-0.458646088838577
SEMA6B	10501	0.065	-0.458624273538589
MS4A7	58475	0.075	-0.458154529333115
RASGEF1A	221002	0.024	-0.458132445812225
SH3BGR	6450	0.048	-0.458105951547623
PEX10	5192	0.087	-0.45760440826416
GRM5	2915	0.048	-0.457199305295944
MTHFD1	4522	0.032	-0.457171380519867
PTTG1IP	754	0.003	-0.457122355699539
EFEMP1	2202	0.023	-0.45711550116539
DDX10	1662	0.239	-0.45694437623024
PDE4C	5143	0.079	-0.456929951906204
MFSD12	0	0.108	-0.456846177577972
P2RY6	5031	0.085	-0.456651031970978
C8orf44	56260	0.042	-0.456579983234406
OXCT1	5019	0.049	-0.456560909748077
LCAT	3931	0.006	-0.456508725881577
TMEM53	79639	0.162	-0.456475347280502
NR2F2	7026	0.095	-0.456451892852783
FTL	2512	0.023	-0.456419378519058
CDO1	1036	0.151	-0.456275284290314
ENO1	2023	0.12	-0.45626038312912
NPHP1	4867	0.057	-0.456186264753342
ZWINT	11130	0.042	-0.455849945545197
PLPP3	0	0.031	-0.455822825431824
ELP2	55250	0.076	-0.455759525299072
ANKRD30BP2	149992	0.019	-0.455713540315628
ULK2	9706	0.05	-0.455612570047379
AP3B2	8120	0.107	-0.4555524289608
MKL2	57496	0.119	-0.455502390861511
CYP46A1	10858	0.17	-0.455470681190491
PTRHD1	391356	0.095	-0.455424517393112
ANGPT1	284	0.075	-0.455181330442429
GUCY1A1	0	0.061	-0.455127537250519
FAM181B	220382	0.04	-0.455122441053391
GINM1	0	0.003	-0.455051094293594
NEXMIF	0	0.032	-0.454971522092819
OSBPL11	114885	0.003	-0.454864323139191
CEP89	0	0.023	-0.454779654741287
PACRGL	133015	0.007	-0.454671055078506
PHYHD1	254295	0.003	-0.454623341560364
GPC5	2262	0.01	-0.454521000385284
MAML2	84441	0.023	-0.454398065805435
INTS3	65123	0.006	-0.454385995864868
DRG2	1819	0.026	-0.454363077878952
DDAH1	23576	0.209	-0.454360693693161
PPDPF	79144	0.041	-0.454280495643616
TMEM91	641649	0.114	-0.454234391450882
CC2D2B	0	0.023	-0.454230636358261
TBPL1	9519	0.083	-0.454228669404984
PHF10	55274	0.053	-0.454175591468811
CDC34	997	0.124	-0.453864008188248
KCNMB4	27345	0.179	-0.453846842050552
KDM4B	23030	0.045	-0.453795313835144
EMP3	2014	0.012	-0.453718215227127
PBXIP1	57326	0.029	-0.453561782836914
STIM1	6786	0.075	-0.453344136476517
WDR17	116966	0.021	-0.453342348337173
ROCK1P1	0	0.024	-0.453002065420151
EXOSC10	5394	0.007	-0.453000634908676
FAM207A	0	0.211	-0.452623844146729
PLPPR1	0	0.047	-0.452596485614777
MMAB	326625	0.031	-0.452548772096634
TRIM68	55128	0.062	-0.452454000711441
CPVL	54504	0.002	-0.452449411153793
SIRPA	140885	0.07	-0.452339828014374
ISYNA1	51477	0.059	-0.452285915613174
PAPLN	89932	0.012	-0.452172160148621
CELF3	11189	0.014	-0.452133625745773
POTEF	0	0.004	-0.451823204755783
ZNF667	63934	0.038	-0.451700270175934
LASP1	3927	0.02	-0.451565653085709
KCTD15	79047	0.035	-0.451110392808914
TAGLN3	29114	0.061	-0.451076537370682
SPHKAP	80309	0.163	-0.450994312763214
LOC100132356	100132356	0.007	-0.45087268948555
LMCD1	29995	0.037	-0.450689733028412
DKFZP586I1420	222161	0.073	-0.450545459985733
RASL12	51285	0.066	-0.45035982131958
CIP2A	0	0.076	-0.450178742408752
CTDSP1	58190	0.027	-0.450074374675751
OSBPL8	114882	0.01	-0.450059831142426
CLIC5	53405	0.133	-0.450020849704742
TRPS1	7227	0.078	-0.449708670377731
ITGB8	3696	0.008	-0.449447482824326
ALDH9A1	223	0.02	-0.449433505535126
FAM220A	0	0.028	-0.449432760477066
MYDGF	0	0.142	-0.44927316904068
RGS14	10636	0.028	-0.449189037084579
PPM1F	9647	0.039	-0.449026346206665
NUDT18	79873	0.185	-0.44894015789032
NTSR2	23620	0.005	-0.448892563581467
DDRGK1	65992	0.165	-0.448844939470291
PRR5	55615	0.134	-0.448821276426315
SOWAHD	0	0.086	-0.44874295592308
SHISA5	51246	0.066	-0.448737055063248
STAB1	23166	0.083	-0.448711216449738
HMGN1	3150	0.06	-0.448709100484848
RPS10	6204	0.047	-0.448364347219467
PNRC2	55629	0.011	-0.448305487632751
MAN1B1-AS1	0	0.021	-0.448110580444336
PRIM2	5558	0.075	-0.447903722524643
MIF	4282	0.193	-0.447693288326263
MORN3	283385	0.056	-0.447581022977829
ZNF883	169834	0.026	-0.447448402643204
TOM1L1	10040	0.179	-0.447273641824722
ZNF229	7772	0.069	-0.447190821170807
RASL11B	65997	0.138	-0.447173833847046
LOC339803	0	0.016	-0.447156757116318
LGR4	55366	0.007	-0.446956515312195
MT1M	4499	0.025	-0.446905583143234
TYROBP	7305	0.076	-0.446797579526901
FUT4	2526	0.013	-0.4467553794384
COG5	10466	0.169	-0.446753203868866
P2RY13	53829	0.062	-0.446749985218048
BFSP1	631	0.077	-0.446466833353043
FAM174B	400451	0.097	-0.446323603391647
NOV	4856	0.086	-0.44613054394722
TMEM176B	28959	0.028	-0.446123212575912
TAF1A	9015	0.014	-0.446063041687012
DNAL1	83544	0.009	-0.445877760648727
SMAD9	4093	0.022	-0.445869505405426
RAB8B	51762	0.005	-0.445469081401825
CYP4Z1	199974	0.023	-0.445448458194733
ETNPPL	0	0.016	-0.445171743631363
FOXN3-AS1	0	0.053	-0.445078581571579
PNPLA4	8228	0.002	-0.444983273744583
SSBP1	6742	0.13	-0.44476729631424
RPL35	11224	0.032	-0.444766253232956
MCCC2	64087	0.001	-0.444751054048538
TMEM106C	79022	0.074	-0.444612354040146
YIF1A	10897	0.016	-0.444566637277603
ADH5	128	0.005	-0.444562643766403
WIZ	58525	0.015	-0.444562047719955
ME3	10873	0.169	-0.444516390562057
ANKRD12	23253	0.028	-0.444311141967773
FDFT1	2222	0.185	-0.444223314523697
IDNK	414328	0.046	-0.44395250082016
HES4	57801	0.161	-0.443850845098495
RGS8	85397	0.074	-0.443808645009995
MAFG	4097	0.078	-0.443755328655243
ARL8A	127829	0.02	-0.443709462881088
MTMR3	8897	0.01	-0.443475693464279
ZDHHC22	283576	0.006	-0.443471610546112
DHRS9	10170	0.191	-0.443434655666351
LGALS9C	654346	0.016	-0.443400710821152
LOC100049716	0	0.027	-0.443391144275665
RBM8A	9939	0.245	-0.443239271640778
NDUFA11	126328	0.17	-0.443123757839203
PNP	4860	0.03	-0.442893832921982
ARHGAP5-AS1	0	0.018	-0.442861527204514
SYTL4	94121	0.047	-0.442799985408783
MID1	0	0.004	-0.442792385816574
GIMAP2	26157	0.024	-0.44245508313179
PPAT	5471	0.031	-0.442384451627731
KCNMB1	3779	0.006	-0.442356377840042
FZD2	2535	0.072	-0.442321419715881
CD99	4267	0.066	-0.442277312278748
ENKUR	219670	0.108	-0.442165315151215
CALU	813	0.03	-0.441953539848328
08-Mar	0	0.089	-0.441945195198059
OCA2	4948	0.059	-0.4417944252491
SLC26A4-AS1	0	0.184	-0.441708266735077
OLFML2B	25903	0.026	-0.441523373126984
GALNT16	0	0.147	-0.441503554582596
PA2G4	5036	0.094	-0.441481471061707
HPGD	3248	0.023	-0.441212356090546
S100PBP	64766	0.01	-0.441135317087173
DCAF7	10238	0.038	-0.44107922911644
CD33	945	0.073	-0.440961062908173
ACTG1P4	648740	0.048	-0.440665930509567
BCKDK	10295	0.266	-0.440491288900375
TTC8	123016	0.118	-0.440104842185974
LRFN2	57497	0.074	-0.440039873123169
SLC40A1	30061	0.128	-0.439979165792465
PPP1R26	0	0.01	-0.439964264631271
DNAH9	1770	0.003	-0.439953476190567
FADS2	9415	0.055	-0.439908504486084
WASHC3	0	0.031	-0.439866930246353
KCNK2	3776	0.022	-0.439715892076492
MTA3	57504	0.081	-0.439656317234039
TMSB4Y	9087	0.056	-0.439605861902237
LY86	9450	0.029	-0.439435839653015
RAPH1	65059	0.127	-0.439134210348129
SWSAP1	0	0.016	-0.438699275255203
SUGT1P3	0	0.03	-0.438555061817169
YJEFN3	374887	0.193	-0.438545346260071
CERS1	0	0.187	-0.438531517982483
ENOX1	55068	0.233	-0.438320457935333
RBM24	221662	0.036	-0.438317567110062
TUNAR	0	0.271	-0.438221961259842
FAM213B	0	0.056	-0.438072860240936
ARPP19	10776	0.209	-0.438017636537552
DCAF11	0	0.167	-0.438013106584549
RPL36A	6173	0.032	-0.437834441661835
TMEM258	0	0.094	-0.437802135944366
HCFC1R1	54985	0.064	-0.437696397304535
SLC37A1	54020	0.011	-0.437613278627396
GRIK5	2901	0.03	-0.437613129615784
SYN2	6854	0.036	-0.437521457672119
GPT2	84706	0.016	-0.437503218650818
KRT83	3889	0.061	-0.437370121479034
DHCR7	1717	0.149	-0.437294363975525
SLIRP	0	0.23	-0.437277913093567
ZIC5	85416	0.052	-0.437266021966934
SNAI2	6591	0.048	-0.437251776456833
CALML3	810	0.152	-0.437217861413956
SCAMP1-AS1	0	0.015	-0.437067061662674
ROMO1	140823	0.091	-0.437042117118835
LPP	4026	0.06	-0.437027126550674
TTLL1	25809	0.093	-0.436859250068665
MRPL20	55052	0.078	-0.436789393424988
PAX6	5080	0.157	-0.436760365962982
AMZ1	155185	0.024	-0.436728626489639
SLC39A4	0	0.066	-0.436718463897705
PRNP	5621	0.156	-0.436570376157761
PLIN5	0	0.009	-0.436544686555862
CHRNA6	8973	0.108	-0.436541020870209
LST1	7940	0.049	-0.436447262763977
DNAJA4	55466	0.009	-0.436318635940552
P2RY12	64805	0.056	-0.436310619115829
C4orf47	441054	0.005	-0.436258167028427
FAM49A	81553	0.074	-0.436066836118698
ASTN1	460	0.047	-0.435739994049072
YWHAH	7533	0.108	-0.43560591340065
CACNA1H	8912	0.074	-0.435572475194931
CHRNB1	1140	0.044	-0.435534805059433
SMOC1	64093	0.014	-0.435460656881332
DEGS1	8560	0.032	-0.435248076915741
MAGIX	79917	0.157	-0.435237139463425
CARD16	114769	0.12	-0.435220718383789
HAVCR2	84868	0.03	-0.43504410982132
AGPAT1	10554	0.005	-0.435014694929123
PXN-AS1	0	0.11	-0.435005813837051
C1GALT1	56913	0.044	-0.434990853071213
RGS10	6001	0.114	-0.434894174337387
PTGR2	145482	0.055	-0.434869825839996
ARL15	54622	0.091	-0.434621125459671
BLNK	29760	0.027	-0.434620559215546
FGF2	2247	0.06	-0.434540510177612
AFAP1	60312	0.006	-0.434528201818466
ARRB1	408	0.027	-0.4344402551651
DLG2	1740	0.021	-0.434328615665436
RNASET2	8635	0.062	-0.434320628643036
AGAP2	116986	0.022	-0.434273332357407
FZR1	51343	0.134	-0.434197902679443
MT1A	4489	0.066	-0.434106200933456
SERF2	10169	0.106	-0.434070825576782
MSRB2	22921	0.185	-0.434061318635941
PM20D2	135293	0.09	-0.434045165777206
RAMP1	10267	0.035	-0.433986067771912
YAP1	10413	0.016	-0.433938026428223
TBXA2R	6915	0.062	-0.433882147073746
BBC3	27113	0.045	-0.43379670381546
AKIRIN2	55122	0.049	-0.433608144521713
VSIG8	391123	0.005	-0.433357149362564
CHPT1	56994	0.025	-0.433298707008362
VASN	114990	0.066	-0.433272749185562
LGALS3	3958	0.009	-0.433233618736267
UBE2Z	65264	0.173	-0.432954043149948
DSEL	92126	0.021	-0.432871431112289
CPNE5	57699	0.074	-0.432830363512039
PHGDH	26227	0.04	-0.432820051908493
NUBPL	80224	0.138	-0.432754248380661
SVOP	55530	0.217	-0.432629644870758
MEIG1	644890	0.021	-0.43246528506279
PP7080	0	0.026	-0.432362586259842
CDKN2D	1032	0.126	-0.432280421257019
FAM204A	63877	0.009	-0.432266712188721
NT5C3A	0	0.014	-0.432219117879868
TMEM132A	54972	0.106	-0.432157427072525
PTPRC	5788	0.039	-0.432131081819534
DYRK2	8445	0.241	-0.432104796171188
GNG12	55970	0.02	-0.432056933641434
GSTP1	2950	0.112	-0.432008534669876
HSD11B1L	374875	0.182	-0.431745529174805
DACT3	147906	0.168	-0.431732058525085
GALNT17	0	0.19	-0.431714296340942
LINC01881	0	0.016	-0.431699246168137
HMGB3	3149	0.039	-0.431690007448196
RNF11	26994	0.097	-0.431662499904633
GUK1	2987	0.24	-0.431593328714371
CD6	923	0.312	-0.431399792432785
ZNF462	58499	0.02	-0.43121862411499
MRPL28	10573	0.13	-0.431206852197647
ATP5ME	0	0.104	-0.431198269128799
CMKLR1	1240	0.016	-0.431183010339737
GGCX	2677	0.085	-0.431122660636902
LINC01547	0	0.042	-0.43105685710907
MX2	4600	0.063	-0.431048482656479
BLM	641	0.036	-0.431016623973846
NHP2	55651	0.157	-0.430875927209854
POLB	5423	0.017	-0.430733144283295
MPHOSPH6	10200	0.095	-0.430599898099899
C2orf69	205327	0.1	-0.430587708950043
TTC38	55020	0.034	-0.430582404136658
METTL26	0	0.043	-0.430337637662888
KLRC3	3823	0.036	-0.430331498384476
SAR1A	56681	0.049	-0.430293321609497
TMEM108	66000	0.056	-0.430275410413742
DOK5	55816	0.064	-0.430249273777008
RGS18	64407	0.103	-0.430077701807022
FCGBP	8857	0.061	-0.429885238409042
P2RX5	5026	0.205	-0.429737716913223
KLF6	1316	0.262	-0.429717361927032
KCNG3	170850	0.049	-0.42961922287941
MYH15	22989	0.085	-0.429551392793655
LIFR-AS1	0	0.019	-0.42948454618454
SULF1	23213	0.175	-0.429277092218399
ZDHHC24	254359	0.028	-0.429175943136215
ZNF45	7596	0.035	-0.429042547941208
MCFD2	90411	0.009	-0.428909868001938
CHCHD6	84303	0.234	-0.428868770599365
CCBE1	147372	0.1	-0.428742796182632
ZNF710-AS1	0	0.028	-0.428602576255798
EPB41L4B	54566	0.08	-0.428479373455048
[truncated: 345 more rows]
