# Supplementary material for: Genetic foundations of interindividual neurophysiological variability
Source: Sci Adv. 2025 Jul 23;11(30):eads7544. doi: 10.1126/sciadv.ads7544 (PMC12285703; doi:10.1126/sciadv.ads7544)
Supplement: Supplementary file 2 — Data files S1 to S4 [file sciadv.ads7544_data_files_s1_to_s4.zip › SupplementalData/SD_2_PLS_positive_loaded_genes.csv]

gene	EntrezID	p_value	loading
C6orf47	57827	0.224	0.339277267456055
ZFAT	57623	0.122	0.339550971984863
MAPK13	5603	0.051	0.340240389108658
FGF13	2258	0.417	0.340803116559982
WNT6	7475	0.242	0.340925246477127
POMT2	29954	0.174	0.340972006320953
FAM160B2	64760	0.066	0.341061472892761
POU2F2	5452	0.358	0.341315478086472
DDX1	1653	0.152	0.341866195201874
NEK1	4750	0.205	0.342092305421829
VSIG10	0	0.122	0.342172652482986
BTN3A3	10384	0.131	0.34225195646286
RPEL1	0	0.131	0.342395395040512
RAB40A	142684	0.333	0.342438787221909
ABHD17B	0	0.201	0.342509210109711
IDH3B	3420	0.122	0.342516899108887
SLC6A13	6540	0.152	0.34253603219986
KCND3	3752	0.394	0.34267595410347
TUBG2	27175	0.137	0.342729866504669
MRPL4	51073	0.19	0.342796742916107
TAS2R10	50839	0.127	0.342802047729492
TMEM145	284339	0.28	0.342953056097031
EDEM1	9695	0.376	0.343049973249435
NLRX1	79671	0.068	0.343064308166504
BAAT	570	0.243	0.343092799186707
ZNF653	115950	0.046	0.343286216259003
RALGAPB	0	0.222	0.343440800905228
MCOLN1	57192	0.105	0.343662023544312
LOC100294145	0	0.177	0.343833893537521
UCK2	7371	0.088	0.343872725963593
DEF6	50619	0.071	0.343932926654816
ASGR2	433	0.242	0.343988627195358
EMILIN2	84034	0.105	0.344029366970062
LOC105378663	0	0.165	0.344066023826599
BCL7B	9275	0.014	0.344237476587296
FOXP2	93986	0.202	0.344566345214844
ENPP6	133121	0.21	0.344592839479446
ABTB2	25841	0.136	0.34462434053421
MECOM	0	0.074	0.344633728265762
GUSBP4	0	0.348	0.344822257757187
NAAA	27163	0.247	0.344921737909317
SPSB1	80176	0.144	0.345061779022217
CSDC2	27254	0.188	0.345071136951447
LRRK2	120892	0.381	0.345106482505798
GPR4	2828	0.091	0.345115154981613
PCCA	5095	0.141	0.345351457595825
LOC100506476	0	0.381	0.34564134478569
IPO7	10527	0.27	0.345755457878113
TRIM32	22954	0.048	0.345877438783646
BOLA3-AS1	0	0.155	0.346097141504288
LOC105370333	0	0.151	0.346109867095947
GIMAP6	474344	0.033	0.346138656139374
ARL4D	379	0.185	0.346177935600281
DOT1L	84444	0.385	0.346212297677994
RABEP2	79874	0.112	0.346328109502792
TADA2A	0	0.045	0.346389174461365
RALGAPA1	0	0.082	0.346509546041489
NEAT1	283131	0.078	0.346755176782608
GPR85	54329	0.152	0.346912831068039
ST3GAL5	8869	0.295	0.346951842308044
TARS	6897	0.152	0.347076147794724
TEKT4	150483	0.114	0.347274899482727
MRPL35	51318	0.273	0.347285568714142
CNDP1	84735	0.054	0.347318142652512
DPP7	29952	0.09	0.347318530082703
UTP15	84135	0.03	0.347546964883804
HERC3	8916	0.437	0.34760320186615
TMCC1	23023	0.363	0.347608864307404
CDT1	81620	0.228	0.34785008430481
IL6R	3570	0.157	0.347874045372009
H1F0	3005	0.286	0.347881376743317
GNB5	10681	0.069	0.347923874855042
SHMT1	6470	0.129	0.348116278648376
FAP	2191	0.117	0.348126262426376
AEBP2	121536	0.15	0.34821093082428
GK3P	2713	0.099	0.348505914211273
PNPO	55163	0.139	0.348596006631851
TAF5	6877	0.012	0.348794221878052
MXI1	4601	0.335	0.348911434412003
FGF12	2257	0.061	0.348997950553894
OXR1	55074	0.045	0.349049389362335
MRPL58	0	0.025	0.3492451608181
ZNF415	55786	0.165	0.349456012248993
C7orf57	136288	0.349	0.349561333656311
NIFK-AS1	0	0.164	0.349721550941467
PRH2	5555	0.063	0.349924683570862
POU6F2	11281	0.041	0.350264519453049
GMPR	2766	0.142	0.350394725799561
MIR124-2HG	0	0.344	0.350400388240814
ATXN7L3	56970	0.109	0.350416392087936
ART3	419	0.004	0.350702673196793
OR2AK2	391191	0.252	0.350867062807083
LCP2	3937	0.282	0.350889205932617
TPP2	7174	0.116	0.351008772850037
DNAAF2	0	0.375	0.351463794708252
LOC100287497	0	0.24	0.351779669523239
SEPHS2	22928	0.428	0.351781249046326
NHLRC2	374354	0.299	0.351948231458664
IL6ST	3572	0.129	0.352003067731857
SLC46A3	283537	0.237	0.35211044549942
MAP10	0	0.022	0.352312743663788
PEG3-AS1	0	0.031	0.352450668811798
ZNF785	146540	0.362	0.352571338415146
CMC2	56942	0.104	0.352605849504471
MAPK6	5597	0.191	0.35272541642189
JAM2	58494	0.06	0.353018134832382
MORF4L1	10933	0.224	0.353031754493713
GEMIN7	79760	0.028	0.35316988825798
MYO5B	4645	0.202	0.353201001882553
FITM2	128486	0.227	0.353216588497162
BCL11A	53335	0.381	0.353247374296188
SLC45A1	50651	0.333	0.35328420996666
TAP2	6891	0.221	0.353572160005569
NDUFA12	55967	0.227	0.353622615337372
KIZ	0	0.156	0.353677093982697
ASAH2	56624	0.375	0.353748679161072
RCC1L	0	0.388	0.353796750307083
DTX3	196403	0.11	0.353817641735077
SRRM3	0	0.067	0.353852033615112
FBXO42	54455	0.181	0.353894591331482
NOSTRIN	115677	0.03	0.354041635990143
ARIH2	10425	0.118	0.354113072156906
RGPD3	0	0.321	0.354507595300674
MAP2K3	5606	0.097	0.354817271232605
ZBED5	58486	0.102	0.354835212230682
ATPAF2	91647	0.113	0.354871392250061
NCK2	8440	0.062	0.354890167713165
VEGFA	7422	0.163	0.354977190494537
ZNF333	84449	0.331	0.355289399623871
PPP3CC	5533	0.091	0.355564892292023
UBAC1	10422	0.083	0.355906069278717
ECSIT	51295	0.035	0.355925679206848
AATF	26574	0.155	0.356038689613342
SECISBP2	79048	0.427	0.356087565422058
TTLL12	23170	0.1	0.356106638908386
COL5A1	1289	0.373	0.356182068586349
KIF25	3834	0.009	0.356265515089035
SNX12	29934	0.02	0.356284022331238
DPY19L2P1	0	0.318	0.356312125921249
MAP2K7	5609	0.291	0.356332063674927
CSAG1	158511	0.136	0.356387913227081
TAS2R14	50840	0.299	0.356436848640442
HSPBAP1	79663	0.383	0.356560170650482
ERP44	23071	0.264	0.356578022241592
LOC100128239	0	0.268	0.356660485267639
CTSA	5476	0.111	0.356803596019745
DLGAP1	9229	0.309	0.35711944103241
NDEL1	81565	0.091	0.357143491506577
CEMIP	0	0.048	0.357551693916321
TMEM132E	124842	0.38	0.357768476009369
KIF1C	10749	0.031	0.357987582683563
ADGRA2	0	0.034	0.358902394771576
GRIP2	80852	0.039	0.358922064304352
ZNF317	57693	0.15	0.359049946069717
SLC35G5	0	0.069	0.359326362609863
TMF1	7110	0.096	0.359370529651642
ARHGAP27	0	0.072	0.359400123357773
FUNDC1	139341	0.074	0.359439969062805
PPP1R3D	5509	0.198	0.359901368618011
KEAP1	9817	0.097	0.359968245029449
CHEK2P2	646096	0.03	0.360143274068832
ITPKC	80271	0.386	0.360206067562103
ABCB9	23457	0.027	0.360253810882568
DENND6A	0	0.21	0.360333293676376
DDX11	1663	0.146	0.360358506441116
PPM1B	5495	0.034	0.360476702451706
KIF21A	55605	0.065	0.360735774040222
HACL1	26061	0.105	0.361032515764236
CHN1	1123	0.003	0.361080139875412
RAB7B	338382	0.016	0.361096441745758
FAM35BP	0	0.32	0.361121535301208
04-Sep	0	0.096	0.361339747905731
ZNF436-AS1	0	0.007	0.361344158649445
LEF1	51176	0.051	0.361703276634216
TP53INP2	58476	0.044	0.361814320087433
PCDHB11	56125	0.095	0.361935704946518
JARID2	3720	0.114	0.362135171890259
ZNF491	126069	0.336	0.362212955951691
MYLK2	85366	0.082	0.362285315990448
FLT1	2321	0.073	0.362377673387527
LRRC8C	84230	0.154	0.362379014492035
LPAR2	9170	0.073	0.362426578998566
PALB2	79728	0.07	0.362430602312088
SNRNP25	79622	0.202	0.362609714269638
SLC36A1	206358	0.113	0.362637102603912
MFN2	9927	0.144	0.362680286169052
CDH12	1010	0.352	0.362751036882401
KCNN4	3783	0.096	0.362860649824142
SAR1B	51128	0.111	0.362913876771927
HARBI1	283254	0.066	0.363005816936493
RBAK	57786	0.17	0.36310800909996
LANCL1	10314	0.096	0.363121688365936
RNFT2	84900	0.069	0.363285660743713
CEP192	55125	0.134	0.363317459821701
SLC38A9	153129	0.255	0.363749086856842
LRRTM3	347731	0.139	0.364440828561783
SESTD1	91404	0.036	0.364555537700653
ACSL3	2181	0.012	0.364577889442444
SLAMF8	56833	0.016	0.36458346247673
RNF214	257160	0.019	0.364767849445343
MLXIP	22877	0.296	0.364922285079956
EHMT1	79813	0.108	0.365194797515869
MIB2	142678	0.256	0.365347266197205
MSRB3	253827	0.176	0.365489721298218
KHDC1L	0	0.188	0.365606009960175
CPT1A	1374	0.21	0.36570879817009
TAF2	6873	0.387	0.365723550319672
DDX3Y	8653	0.023	0.365725010633469
BLVRA	644	0.11	0.366115063428879
STC2	8614	0.122	0.36615988612175
ANKRD24	170961	0.013	0.36628594994545
VWA5B2	90113	0.045	0.366411358118057
BICD2	23299	0.052	0.366550892591476
SLC25A36	55186	0.143	0.366777807474136
CLIP4	79745	0.224	0.366898030042648
PDE7B	27115	0.221	0.367013186216354
HTATIP2	10553	0.069	0.367071479558945
LOC641746	0	0.096	0.367393583059311
CLMP	0	0.091	0.367455512285233
ZNF3	7551	0.024	0.367576599121094
SLC22A18AS	5003	0.059	0.36770561337471
OR7E91P	79315	0.261	0.367882251739502
LINC00839	0	0.052	0.367902189493179
PFAS	5198	0.02	0.367999136447906
TGM1	7051	0.104	0.368387520313263
FAM122A	116224	0.014	0.368809998035431
IGFBP2	3485	0.044	0.368894457817078
ARHGEF10L	55160	0.139	0.368936151266098
PLEKHF1	79156	0.039	0.368990004062653
ARID5B	84159	0.039	0.368990987539291
ZNF366	167465	0.024	0.369105130434036
CRABP1	1381	0.085	0.369270384311676
HIVEP2	3097	0.016	0.369308888912201
ACER3	55331	0.047	0.369404852390289
BTBD8	284697	0.17	0.370043128728867
PRRT4	0	0.021	0.370426446199417
TRAM2-AS1	0	0.069	0.370634526014328
MGLL	11343	0.117	0.370932668447495
SNHG14	0	0.309	0.371059596538544
APH1A	51107	0.038	0.371092170476913
SLC9A3R2	9351	0.068	0.371172726154327
ZNF565	147929	0.214	0.371179342269897
BCAS4	55653	0.223	0.371237218379974
LOC105374727	0	0.059	0.371341347694397
DBNDD1	79007	0.102	0.371376663446426
DYNLT3	6990	0.195	0.371425271034241
PIAS2	9063	0.313	0.37150102853775
YTHDC1	91746	0.044	0.371565937995911
PFDN1	5201	0.201	0.371755987405777
RGL2	5863	0.093	0.371767550706863
GRID1	2894	0.039	0.372062265872955
H2AFX	3014	0.079	0.372241854667664
ZNF777	27153	0.018	0.372490972280502
CARD9	64170	0.254	0.372681945562363
RASGRF1	5923	0.194	0.373240172863007
FANCM	57697	0.013	0.373599857091904
FAM209B	0	0.022	0.373623192310333
SNN	8303	0.212	0.373767644166946
ARL4C	10123	0.047	0.373780399560928
FAM198B	0	0.035	0.373836517333984
MAP2K5	5607	0.139	0.374092370271683
ARIH1	25820	0.126	0.374163150787354
KBTBD11	9920	0.102	0.374484539031982
CCDC177	0	0.311	0.374511897563934
ATP5F1A	0	0.152	0.374542385339737
ATP5MPL	0	0.097	0.374744206666946
ZNF302	55900	0.041	0.374844789505005
TNNT2	7139	0.165	0.375072151422501
C16orf72	29035	0.026	0.375107198953629
ZNF362	149076	0.347	0.375409692525864
LIN9	286826	0.227	0.37551748752594
ZNF182	7569	0.037	0.375542461872101
FAM84A	151354	0.155	0.375625312328339
PRKCA	5578	0.168	0.375629603862762
LDLR	3949	0.16	0.375756829977036
MTX3	345778	0.129	0.375885903835297
SAMD13	148418	0.003	0.375912398099899
SYNJ1	8867	0.087	0.375943511724472
CD320	51293	0.052	0.376148492097855
PEX6	5190	0.042	0.376249760389328
CYP2E1	1571	0.007	0.376288503408432
IER2	9592	0.06	0.376400828361511
KCNIP4	80333	0.075	0.376401662826538
KRTAP5-6	440023	0.003	0.376533925533295
ARFGEF2	10564	0.123	0.376592963933945
AIFM1	9131	0.072	0.376741707324982
ELOVL7	79993	0.087	0.377274185419083
MCM3AP-AS1	114044	0.198	0.377403169870377
MSANTD2	0	0.033	0.37753564119339
GPX3	2878	0.178	0.377550542354584
NUDT12	83594	0.07	0.377604842185974
LSM11	134353	0.042	0.377668976783752
KAT8	0	0.038	0.377672761678696
ABCB7	22	0.217	0.37770888209343
TAF3	83860	0.149	0.377740234136581
LNP1	348801	0.043	0.377996444702148
FZD4	8322	0.085	0.378152638673782
C18orf25	147339	0.18	0.378176122903824
PDIA5	10954	0.324	0.37819105386734
MKNK2	2872	0.181	0.378532707691193
MLLT10	8028	0.164	0.378639727830887
MGAT1	4245	0.058	0.378657609224319
RTEL1	51750	0.17	0.378906458616257
ZNF37BP	100129482	0.332	0.378912717103958
CACNB1	782	0.025	0.378985583782196
ADAM8	101	0.284	0.379086554050446
GON4L	54856	0.011	0.379123449325562
C8orf31	286122	0.073	0.379174500703812
ZNF555	148254	0.113	0.379266023635864
CADM4	199731	0.137	0.379274368286133
ZNF35	7584	0.105	0.379482358694077
JAK1	3716	0.249	0.379519760608673
PRR3	80742	0.018	0.379533737897873
LOC727896	0	0.135	0.379569828510284
SATB2	23314	0.012	0.379588931798935
FAN1	0	0.062	0.379642128944397
IMPA1	3612	0.088	0.380049377679825
CACNA2D3	55799	0.048	0.380280286073685
RGMA	56963	0.061	0.38028347492218
LGI2	55203	0.12	0.380474150180817
APOL4	80832	0.005	0.380604922771454
WIPF3	644150	0.137	0.380705833435059
LINC-PINT	0	0.377	0.380731254816055
PRMT7	54496	0.036	0.380752444267273
RUFY2	55680	0.006	0.380873590707779
FGR	2268	0.066	0.381045520305634
GALR1	2587	0.07	0.381138801574707
PHLDA3	23612	0.098	0.381421834230423
ZNF791	163049	0.078	0.381494909524918
CCDC138	165055	0.207	0.381530046463013
TIMM8A	1678	0.015	0.381547629833221
ERICH5	0	0.311	0.381557494401932
ERMP1	79956	0.062	0.381601870059967
FBXO16	157574	0.01	0.381881386041641
GLIS1	148979	0.361	0.381883323192596
BBS1	582	0.081	0.381904155015945
GTF2A2	2958	0.091	0.382250726222992
MKRN2	23609	0.008	0.382262259721756
ENO2	2026	0.037	0.382269650697708
THBS3	7059	0.188	0.382505625486374
PPM1A	5494	0.061	0.382550090551376
ARMCX3	51566	0.019	0.382578462362289
USP36	57602	0.048	0.38259893655777
SLC2A6	11182	0.048	0.382680207490921
HSPA12A	259217	0.075	0.382768273353577
12-Sep	0	0.12	0.382815361022949
SLC19A3	80704	0.012	0.382913529872894
UBE2O	63893	0.215	0.382950782775879
AKAP13	11214	0.27	0.383115112781525
ANO4	143662	0.05	0.383229106664658
FAM57B	83723	0.104	0.383245527744293
SLC3A1	6519	0.188	0.383407920598984
SLC4A9	83697	0.218	0.383485853672028
BICRAL	0	0.14	0.383524239063263
DRP2	1821	0.029	0.38370206952095
DNAJC28	54943	0.262	0.383736878633499
PRKCQ-AS1	0	0.031	0.383761346340179
FAM98C	147965	0.036	0.383819490671158
PCBP2	5094	0.145	0.383827656507492
ZGRF1	0	0.069	0.383833527565002
DDX55	57696	0.168	0.384019732475281
HIST1H4A	8359	0.227	0.384052962064743
MAGED2	10916	0.068	0.38410884141922
ZNF774	342132	0.214	0.384117722511292
CCDC126	90693	0.023	0.384124487638474
UBL3	5412	0.176	0.384136468172073
PRPF4B	8899	0.137	0.38414403796196
EMC10	0	0.104	0.384323954582214
ZNF654	55279	0.058	0.384468644857407
ITPK1	3705	0.035	0.384586870670319
IMPA1P1	0	0.074	0.384618103504181
KLHL21	9903	0.074	0.384652644395828
R3HDM2	22864	0.027	0.38476088643074
AFAP1L1	134265	0.04	0.385083764791489
JAKMIP2	9832	0.101	0.385096222162247
ALS2CL	259173	0.058	0.385227650403976
DPY19L2P2	349152	0.207	0.385407894849777
NCOR2	9612	0.273	0.385438203811646
CHRD	8646	0.044	0.385584801435471
DHRS7	51635	0.172	0.385626047849655
SIPA1L2	57568	0.014	0.385686308145523
DPP6	1804	0.218	0.385912626981735
CDON	50937	0.048	0.385956913232803
AP4E1	23431	0.055	0.386017382144928
SYNCRIP	10492	0.084	0.386101990938187
PAQR4	124222	0.061	0.386308193206787
DCTN2	10540	0.162	0.386439442634583
LINC01158	0	0.141	0.386673212051392
CREBZF	58487	0.267	0.386734753847122
HSPB2	3316	0.11	0.386758118867874
OR2L3	391192	0.031	0.386840432882309
DLD	1738	0.164	0.386965662240982
DCUN1D4	23142	0.064	0.387079030275345
SLC9A5	6553	0.087	0.387483358383179
ZNHIT6	54680	0.065	0.387587666511536
PHLDB2	90102	0.109	0.387633830308914
GUCD1	0	0.192	0.387722611427307
NCAPD2	9918	0.089	0.387798666954041
ASPRV1	151516	0.073	0.387851595878601
NEDD9	4739	0.107	0.387852221727371
SEMA6D	80031	0.153	0.387926191091537
ATP6V1G1	9550	0.042	0.388374924659729
OLR1	4973	0.183	0.388520985841751
CASP8AP2	9994	0.074	0.388563364744186
SMC1A	8243	0.006	0.388672083616257
GSDMB	55876	0.232	0.389135539531708
AFG3L2	10939	0.224	0.389329135417938
CCDC184	0	0.054	0.389551520347595
SLITRK3	22865	0.052	0.38956606388092
QRFPR	84109	0.114	0.38960474729538
SNCB	6620	0.019	0.38965180516243
HDHD2	84064	0.08	0.389672428369522
ANKS3	124401	0.188	0.389900594949722
SAP30	8819	0.121	0.390327513217926
CCDC57	284001	0.294	0.390438288450241
SLC29A1	2030	0.032	0.390441805124283
LPL	4023	0	0.390447199344635
LIN52	91750	0.158	0.390631318092346
MRPL34	64981	0.11	0.390858113765717
LINC01963	0	0.098	0.390908479690552
ATG5	9474	0.109	0.39096274971962
NAP1L5	266812	0.042	0.390976965427399
WASHC4	0	0.082	0.391019582748413
GIPC1	10755	0.056	0.391081541776657
PPFIA4	8497	0.343	0.391255736351013
TPRKB	51002	0.1	0.391257494688034
ACE	1636	0.008	0.391521066427231
SGK494	124923	0.279	0.391756802797318
MCM7	4176	0.097	0.391800612211227
JOSD1	9929	0.043	0.391973674297333
NUP54	53371	0.066	0.392039775848389
IL10RA	3587	0.047	0.392226934432983
EPHB2	2048	0.11	0.392404586076736
PRR22	163154	0.191	0.392507642507553
PACS2	23241	0.054	0.392793238162994
COL4A4	1286	0.067	0.392824023962021
CIAPIN1	57019	0.097	0.392834514379501
KPNA5	3841	0.227	0.392860293388367
SORBS3	10174	0.16	0.392873764038086
KDM7A	0	0.157	0.393061518669128
SMC2	10592	0.063	0.39310485124588
NET1	10276	0.015	0.393356502056122
BLMH	642	0.013	0.393431514501572
SEC23A	10484	0.033	0.393635928630829
PKD1P6-NPIPP1	0	0.093	0.393677860498428
SPACA6	0	0.049	0.393721073865891
MTHFD2	10797	0.078	0.393744945526123
CENPJ	55835	0.316	0.393988966941833
TOMM34	10953	0.021	0.394121646881104
PLAGL2	5326	0.278	0.394159257411957
JMJD1C	221037	0.231	0.394305855035782
KREMEN1	83999	0.274	0.394364655017853
SMIM12	0	0.125	0.394472002983093
FLRT2	23768	0.006	0.394538164138794
OTUD6B-AS1	0	0.021	0.394565850496292
TULP4	56995	0.034	0.394672751426697
AMMECR1	9949	0.212	0.394750684499741
SLC26A10	65012	0.033	0.394826352596283
KDM4C	23081	0.132	0.394876897335052
IQCE	23288	0.084	0.395145207643509
ZNF273	10793	0.142	0.3951555788517
SDHB	6390	0.042	0.395342320203781
CPPED1	55313	0.076	0.395365983247757
ZBBX	79740	0.096	0.395552694797516
IL17RA	23765	0.348	0.395634353160858
MYO5A	4644	0.024	0.395699560642242
DDX46	9879	0.195	0.395729750394821
KBTBD2	25948	0.163	0.395894825458527
LINC00672	0	0.005	0.395926982164383
RNLS	55328	0.089	0.395963579416275
LYPLA1	10434	0.029	0.395986646413803
AOC2	314	0.016	0.395990610122681
AATK	9625	0.012	0.396018713712692
BRWD3	254065	0.24	0.396085441112518
MCTS1	28985	0.329	0.396088689565659
YPEL3	83719	0.012	0.39620703458786
ERG	2078	0.043	0.396207690238953
ATP6V1B2	526	0.149	0.396391212940216
CIDECP	152302	0.03	0.396460056304932
CDH22	64405	0.009	0.396819353103638
ANAPC10	10393	0.159	0.396822363138199
LYSMD2	256586	0.051	0.396832257509232
FAM20A	54757	0.354	0.396902531385422
IDH3A	3419	0.062	0.396937221288681
C16orf45	89927	0.051	0.397227168083191
KLHL28	54813	0.016	0.397369563579559
JAKMIP3	282973	0.058	0.397521197795868
HYAL3	8372	0.043	0.397733509540558
KREMEN2	79412	0.044	0.397743374109268
WDR70	55100	0.015	0.397785007953644
C4orf3	401152	0.222	0.397801339626312
RACGAP1	0	0.019	0.397857189178467
GPR20	2843	0.185	0.398137778043747
NT5DC1	221294	0.083	0.398151963949203
USP6NL	9712	0.061	0.398356795310974
NR1D2	9975	0.133	0.398515403270721
DIS3	22894	0.212	0.398553013801575
GGA2	23062	0.29	0.39867901802063
SLC16A14	151473	0.004	0.398740857839584
WARS	7453	0.13	0.39874592423439
GTF3C3	9330	0.153	0.398752629756927
DOPEY2	9980	0.044	0.398827344179153
ZKSCAN4	387032	0.132	0.398919671773911
PKNOX2	63876	0.092	0.398960679769516
UBLCP1	134510	0.077	0.398999094963074
FSBP	0	0.189	0.39921498298645
PHF23	79142	0.222	0.399278372526169
SNX24	28966	0.149	0.399286210536957
SLC33A1	9197	0.167	0.399299770593643
TMEM60	85025	0.089	0.399397224187851
SLC15A4	121260	0.021	0.399484753608704
FAM13A	10144	0.091	0.399661064147949
CLVS2	134829	0.138	0.399667829275131
DCLRE1A	9937	0.024	0.399670988321304
TNFRSF25	8718	0.144	0.399729639291763
STARD13	90627	0.017	0.399965971708298
C2CD3	26005	0.129	0.400004208087921
FAM86HP	0	0.024	0.400118470191956
PKM	0	0.031	0.400713205337524
CITED2	10370	0.022	0.401019066572189
RALY	22913	0.06	0.401025831699371
GIGYF2	26058	0.049	0.401151031255722
FOXN3	1112	0.134	0.401340782642365
USPL1	10208	0.011	0.401365280151367
C3orf35	339883	0.038	0.401443243026733
DSTYK	25778	0.18	0.401487827301025
DPY19L2P4	442523	0.034	0.401846051216125
RASD2	23551	0.094	0.401939421892166
PTPN5	84867	0.066	0.402041107416153
ASPHD1	253982	0.037	0.402233809232712
CDYL	9425	0.121	0.402379602193832
VMP1	0	0.024	0.402548938989639
MORC2-AS1	150291	0.093	0.402639746665955
CNOT6L	246175	0.12	0.40273717045784
CDKN2A	1029	0.001	0.402858644723892
CYCS	54205	0.15	0.402865439653397
GTF3A	2971	0.091	0.403102040290833
REP15	387849	0.032	0.403251230716705
NOP2	4839	0.044	0.40329110622406
ZC3H18	124245	0.206	0.403308302164078
SPATA6	54558	0.056	0.403308719396591
PDCL3	79031	0.04	0.403442323207855
RGPD4	285190	0.245	0.403464436531067
TIAM2	26230	0.046	0.403533905744553
TAS2R5	54429	0.233	0.403747498989105
FZD6	8323	0.1	0.403921693563461
DHRS11	79154	0.003	0.403974741697311
MLYCD	23417	0.073	0.404384851455688
RAI1	10743	0.139	0.404689788818359
CHCHD4	131474	0.198	0.404753446578979
PDZD8	118987	0.171	0.404949337244034
SPAG9	9043	0.012	0.404977977275848
B4GALT4	8702	0.057	0.405096858739853
FAM210B	0	0.316	0.405319720506668
ILK	3611	0.071	0.405384361743927
NCDN	23154	0.052	0.405433028936386
CUX1	1523	0.209	0.405509948730469
FAM189B	0	0.137	0.405559837818146
ZNF165	7718	0.046	0.405579835176468
NIF3L1	60491	0.005	0.40586256980896
RAB11B	9230	0.138	0.405991613864899
FEZ1	9638	0.06	0.406243592500687
CD274	29126	0.039	0.406310349702835
PPM1L	151742	0.003	0.406441360712051
RNF144B	255488	0.027	0.406540751457214
TRPT1	83707	0.09	0.406844824552536
CWC25	0	0.01	0.406880348920822
ZNF718	255403	0.262	0.407159417867661
SLU7	10569	0.018	0.407336950302124
LOC100506388	0	0.102	0.407395273447037
DCP1A	55802	0.024	0.40756955742836
TSPYL5	23270	0.065	0.407600432634354
FSTL1	11167	0.192	0.407753884792328
PKD2	5311	0.077	0.407910138368607
ZNF398	57541	0.107	0.408449530601501
G0S2	50486	0.188	0.408592700958252
HERPUD1	9709	0.016	0.409050703048706
KRIT1	889	0.094	0.409065246582031
ENDOD1	23052	0.046	0.409093648195267
HSBP1L1	0	0.122	0.409193903207779
ING1	3621	0.037	0.409359306097031
CAPN15	0	0.285	0.409413009881973
CSTF2	1478	0.058	0.409462720155716
ATG4B	23192	0.018	0.409728288650513
CLASRP	0	0.095	0.409879803657532
AKAP6	9472	0.046	0.409887671470642
DIDO1	11083	0.08	0.409984916448593
C9orf3	84909	0.122	0.410109668970108
METTL15	0	0.26	0.410128444433212
INTS8	55656	0.12	0.410292088985443
RANBP17	64901	0.127	0.410301715135574
MIS18BP1	0	0.325	0.410323143005371
PLPP7	0	0.037	0.410536974668503
MFAP3	4238	0.019	0.410611420869827
ROPN1L	83853	0.064	0.410629272460938
URB2	9816	0.013	0.411199599504471
TMEM204	79652	0.025	0.411269932985306
INSM2	84684	0.119	0.411447882652283
DNAJC5G	285126	0.183	0.411686390638351
ADAMTS13	11093	0.169	0.411945134401321
ZNF598	90850	0.015	0.412013828754425
DGCR2	9993	0.007	0.412020057439804
PLAT	5327	0.037	0.412119358778
ANKRD33B	651746	0.123	0.412205755710602
CDK6	1021	0.016	0.41229259967804
ADCY1	107	0.026	0.41231581568718
PGD	5226	0.058	0.412643224000931
ZBTB26	57684	0.033	0.412782728672028
ANKRD20A9P	284232	0.201	0.413000702857971
DUSP4	1846	0.059	0.413131386041641
HACE1	57531	0.006	0.413158982992172
MFHAS1	9258	0.081	0.413465201854706
PIGL	9487	0.225	0.413523077964783
HIST4H4	121504	0.031	0.41356748342514
FBXO31	79791	0.048	0.41361078619957
TOP1P2	7152	0.199	0.413700848817825
TOB1-AS1	0	0.113	0.414164394140244
GABRA4	2557	0.003	0.414164662361145
ZNF503	84858	0.015	0.414200454950333
RAB40C	57799	0.018	0.414204984903336
WDFY3	23001	0.011	0.41425946354866
LSMEM1	0	0.023	0.414361983537674
MRRF	92399	0.055	0.414467543363571
RASSF4	83937	0.24	0.414608120918274
GPBP1L1	60313	0.048	0.414613664150238
RAB11FIP3	9727	0.079	0.414656639099121
ADSSL1	122622	0.044	0.415127217769623
ADRB1	153	0.212	0.41512793302536
REPS1	85021	0.107	0.415206968784332
KLHL24	54800	0.061	0.415278166532516
AFTPH	54812	0.068	0.41531977057457
ZZEF1	23140	0.23	0.415401339530945
WDR55	54853	0.044	0.415417104959488
GMPS	8833	0.094	0.415460020303726
APIP	51074	0.045	0.415618479251862
HDDC3	374659	0.01	0.415625035762787
TAF1D	79101	0.088	0.416206330060959
CMYA5	202333	0.049	0.416244804859161
TRNP1	388610	0.21	0.416416585445404
MAPK4	5596	0.002	0.41642102599144
PECR	55825	0.169	0.416433840990067
ZFP69B	0	0.134	0.416441351175308
UBE4B	10277	0.111	0.416632652282715
HYLS1	219844	0.057	0.416666269302368
RARB	5915	0.026	0.416713982820511
TEX264	51368	0.05	0.416797578334808
CRTAC1	55118	0.052	0.417124599218369
NRIP2	83714	0.008	0.417130500078201
PLEKHA1	59338	0.009	0.417314320802689
FBXL17	64839	0.01	0.417537689208984
NLN	57486	0.025	0.417648583650589
ZNF358	140467	0.029	0.417764395475388
ZNF670	93474	0.26	0.417924880981445
NEB	4703	0.092	0.417955726385117
PRC1	9055	0.093	0.417966961860657
FKBP11	51303	0.134	0.41822612285614
SLC29A2	3177	0.019	0.418391853570938
PRR16	51334	0.116	0.41849958896637
PLA2G5	5322	0.054	0.418580532073975
FHL2	2274	0.003	0.418614715337753
BRINP1	0	0.139	0.418614983558655
MROH6	0	0.117	0.418646484613419
ATG16L2	89849	0.07	0.418649911880493
LINC01106	0	0.086	0.418707400560379
ABCA7	10347	0.071	0.419275760650635
LOC101927278	0	0.07	0.419336885213852
SEPT7P2	0	0.031	0.419382005929947
LOC729218	0	0.107	0.419443219900131
AAAS	8086	0.032	0.419540345668793
ADM	133	0.065	0.419571459293365
SAC3D1	29901	0.02	0.419587522745132
FGFR1OP2	26127	0	0.419626444578171
CDCA8	55143	0.003	0.419646382331848
UVRAG	7405	0.082	0.419686317443848
SNPH	9751	0.147	0.419898062944412
SACS	26278	0.014	0.419925481081009
GABRB2	2561	0.037	0.419952869415283
CROCCP2	84809	0.046	0.42001861333847
KCTD8	386617	0.026	0.420226484537125
SZT2	0	0.199	0.420314371585846
GATAD2A	54815	0.076	0.420316725969315
OR7E47P	0	0.02	0.420454800128937
SLC12A7	10723	0.005	0.420597672462463
ZNF444	55311	0.021	0.42093214392662
DHX8	1659	0.037	0.421247065067291
TUBGCP4	27229	0.021	0.421298652887344
ZBTB43	23099	0.225	0.421371012926102
PIN4P1	728758	0.184	0.421505659818649
RFPL1S	0	0	0.42159578204155
ATP1A3	478	0.099	0.421809136867523
UBE3B	89910	0.003	0.42184841632843
PTPRH	5794	0.053	0.421889245510101
MRPL16	54948	0.025	0.422198981046677
EPDR1	54749	0.01	0.422333180904388
MIR9-3HG	0	0.09	0.422351747751236
NGLY1	55768	0.062	0.422365933656693
CEP63	80254	0.094	0.422388255596161
TBC1D8	11138	0.059	0.422677099704742
LINC02210	0	0.041	0.422738522291183
SLC6A6	6533	0.029	0.422758609056473
PRKAB1	5564	0.032	0.422870129346848
C6orf120	387263	0.002	0.422970622777939
TANC1	85461	0.018	0.423015028238297
PPP1R16B	26051	0.274	0.423116028308868
ZMYM6	9204	0.093	0.423215359449387
NAPG	8774	0.034	0.423400729894638
TANGO2	0	0.153	0.423686355352402
GPR149	344758	0.035	0.423756688833237
SPIB	6689	0.031	0.423815041780472
LAMB3	3914	0.012	0.42396354675293
NTPCR	84284	0.058	0.423977375030518
IVNS1ABP	10625	0.013	0.424034148454666
TTC39C	125488	0.175	0.424070000648499
TNKS	8658	0.057	0.424349188804626
USF2	7392	0.177	0.424405515193939
SOCS5	9655	0.072	0.424541741609573
NOXO1	124056	0.27	0.424561768770218
PYROXD1	79912	0.05	0.424601793289185
ZNF252P	286101	0.07	0.424652487039566
ARSG	22901	0.04	0.42467412352562
HMOX2	3163	0.038	0.424784064292908
FAM120C	54954	0.039	0.424938678741455
GTF2A1	2957	0.12	0.424954831600189
PCGF5	84333	0.042	0.425031393766403
ZNF786	136051	0.139	0.425368428230286
MAGI1	9223	0.029	0.425611466169357
C15orf59	388135	0.202	0.425664931535721
PPP1R15B	84919	0.193	0.425745874643326
BEND5	79656	0.065	0.425855815410614
NSMCE2	286053	0.013	0.425956279039383
KLHL11	55175	0.131	0.426234871149063
RABEPK	10244	0.081	0.426276803016663
CCDC146	57639	0.057	0.426555395126343
LINC00963	0	0.027	0.426571995019913
CHN2	1124	0.012	0.426580369472504
VSTM2A	222008	0.014	0.426691859960556
ANKRD65	441869	0.202	0.426710695028305
GLMN	11146	0.005	0.426719039678574
RPUSD2	27079	0.031	0.426729768514633
CHCHD3	54927	0.172	0.426779061555862
LOC728743	728743	0.087	0.426817715167999
BRCA1	672	0.007	0.426915347576141
TAF12	6883	0.067	0.426918804645538
HNRNPA1L2	0	0.222	0.427223414182663
ATP5MC3	0	0.079	0.427261650562286
MFF	56947	0.024	0.427376866340637
METTL24	0	0.096	0.427480399608612
RPP25	54913	0.025	0.427688181400299
C9orf72	203228	0.025	0.427824586629868
ATF4	468	0.066	0.428042620420456
SLC6A7	6534	0.01	0.428225249052048
PPIE	10450	0.029	0.428255200386047
OVGP1	5016	0.219	0.428466349840164
ZNF787	126208	0.032	0.428481101989746
ABCC8	6833	0.033	0.428595393896103
INSIG2	51141	0.099	0.428738951683044
ABCD2	225	0.118	0.429011762142181
ATP10A	57194	0.023	0.429045140743256
LIF	3976	0.022	0.429075390100479
ESCO1	114799	0.021	0.429172188043594
TRERF1	55809	0.234	0.429282456636429
SRARP	0	0.015	0.4293532371521
NCKIPSD	51517	0.027	0.429637163877487
WDPCP	0	0.097	0.429667800664902
RAB24	53917	0.092	0.429715096950531
TNFAIP1	7126	0.004	0.429733723402023
ZBTB21	0	0.037	0.429775327444077
TTI2	0	0.022	0.429809629917145
FNDC10	0	0.051	0.429872661828995
TGFBR1	7046	0.044	0.429948300123215
ARAP2	116984	0.002	0.430063188076019
UCP3	7352	0.134	0.430357933044434
LRRFIP1	9208	0.158	0.430526226758957
SEPHS1	22929	0.019	0.430591732263565
PCNT	5116	0.139	0.430832624435425
RYR2	6262	0.084	0.431039720773697
GNB3	2784	0.056	0.431115299463272
GLRB	2743	0.012	0.431262254714966
USP28	57646	0.248	0.431389272212982
GTF2H2B	653238	0.163	0.431435793638229
PVR	5817	0.021	0.431594371795654
UQCRC1	7384	0.036	0.431636422872543
WDFY3-AS2	404201	0.103	0.431784480810165
SSH3	54961	0.088	0.431848853826523
GIT2	9815	0.225	0.431934386491776
MECP2	4204	0.161	0.431994885206223
LINC00667	0	0.017	0.43207511305809
OXA1L	5018	0.014	0.432128876447678
RMND5A	64795	0.144	0.432301670312881
MOB2	81532	0.084	0.432485461235046
UPF2	26019	0.228	0.432836025953293
CUL5	8065	0.037	0.432890951633453
ABCF2	10061	0.041	0.432955175638199
TTTY15	64595	0.019	0.433123737573624
TRANK1	0	0.229	0.433144152164459
LOC101928673	0	0.03	0.433231800794601
MKKS	8195	0.02	0.433256953954697
ZBTB7B	51043	0.06	0.433334141969681
LINC01061	0	0.022	0.433417350053787
YBEY	0	0.078	0.433504313230515
EXOC3	11336	0.154	0.433515459299088
RABGEF1	0	0.008	0.433518439531326
SLC39A8	64116	0.014	0.433847278356552
TRIM47	91107	0.092	0.434334874153137
IMPDH1	3614	0.014	0.434458941221237
ETV6	2120	0.068	0.434508860111237
CPNE9	151835	0.042	0.434539020061493
ZNRD1	30834	0.017	0.43457105755806
LCA5	167691	0.144	0.43465057015419
RCC2	55920	0.106	0.434999167919159
KLHL8	57563	0.016	0.43502613902092
BCO2	83875	0.192	0.435486912727356
RANBP6	26953	0.089	0.435501366853714
NME5	8382	0.27	0.435510903596878
MGST2	4258	0.053	0.435607820749283
STARD9	57519	0.112	0.435743570327759
ENPP5	59084	0.073	0.435935527086258
SKA2	0	0.109	0.435956209897995
NR2C1	7181	0.18	0.436229795217514
EMCN	51705	0.018	0.436258375644684
LINC00999	0	0.149	0.436289638280869
PLXNA4	91584	0.269	0.436555355787277
CDC42BPA	8476	0.078	0.436794489622116
FBN1	2200	0.062	0.436955362558365
TRAF3IP1	26146	0.15	0.43698263168335
MRPL48	51642	0.024	0.436989694833755
MPP7	143098	0.017	0.437349498271942
RELB	5971	0.007	0.437394380569458
GALT	2592	0.029	0.437428027391434
DGCR9	25787	0.128	0.437545716762543
RNF6	6049	0.011	0.437639236450195
PFN1	5216	0.011	0.437711775302887
SLC2A11	66035	0.124	0.43773141503334
HOXD9	3235	0.047	0.437791734933853
WDR33	55339	0.049	0.437800616025925
HS3ST5	222537	0.056	0.438064724206924
PLEKHO1	51177	0.03	0.43857005238533
OSBPL3	26031	0.13	0.438957899808884
PCDHB8	56128	0.025	0.438987076282501
USP33	23032	0.042	0.439048916101456
ASGR1	432	0.102	0.439145565032959
CREBRF	0	0.043	0.439261317253113
SLC25A17	10478	0.04	0.439467996358871
ZSWIM4	65249	0.063	0.439513653516769
LOC101928433	0	0.035	0.439535915851593
TMEM268	0	0.053	0.43958055973053
NAGPA	51172	0.025	0.439867109060287
GOLPH3	64083	0.034	0.439979076385498
SLC31A1	1317	0.028	0.439990639686584
NAXD	0	0.088	0.440005153417587
CIDEC	63924	0.027	0.440075397491455
DPH3P1	100132911	0.04	0.440230637788773
CTSK	1513	0.022	0.440380543470383
ING3	54556	0.014	0.440455079078674
TMEM243	0	0.002	0.440516024827957
VASH2	79805	0.029	0.440553575754166
MMACHC	25974	0.02	0.44061353802681
CAVIN4	0	0.038	0.440852403640747
SLC45A4	57210	0.052	0.440908282995224
RPL15	6138	0.038	0.440974086523056
PDIK1L	149420	0.018	0.441093653440475
PAQR3	152559	0.005	0.441095620393753
ZNF124	7678	0.097	0.441235512495041
UCHL5	51377	0.022	0.441276222467422
C4orf33	132321	0.112	0.441289305686951
GHRLOS	100126793	0.053	0.441430449485779
PDCL	5082	0.037	0.441438019275665
EPB41L1	2036	0.218	0.441450864076614
ZNF212	7988	0.002	0.441778630018234
PPIP5K2	0	0.1	0.441782146692276
ZNF213	7760	0.032	0.44186133146286
ZSCAN9	0	0.052	0.442101031541824
MALAT1	378938	0.035	0.442280471324921
TMEM127	55654	0.034	0.442381620407104
WIPI1	55062	0.051	0.442460864782333
RHOBTB1	9886	0.023	0.442471235990524
ANKRD20A12P	100874392	0.116	0.442493498325348
TMEM35A	0	0.068	0.442537516355515
ANKRD37	353322	0.039	0.442597150802612
MAP4K2	5871	0.051	0.442913025617599
XPO4	64328	0.089	0.443204194307327
MX1	4599	0.128	0.443276047706604
ZNF385D	79750	0.068	0.44361799955368
PPARD	5467	0.078	0.443656235933304
CNNM2	54805	0.017	0.443927437067032
PCP4	5121	0.053	0.443960666656494
ZBTB45	84878	0.066	0.444086909294128
GFM1	85476	0.154	0.44411626458168
SRFBP1	153443	0.154	0.444253236055374
NQO2	4835	0.036	0.44477117061615
TM7SF3	51768	0.008	0.444778263568878
UBAP1L	390595	0.136	0.444946557283401
PDXK	8566	0.011	0.444995760917664
SMARCC2	6601	0.023	0.445203214883804
TUBGCP5	114791	0.026	0.445286750793457
MRPS11	64963	0.023	0.445355892181396
TIMM23B	0	0.087	0.445570766925812
COX17	10063	0.052	0.445575624704361
IRAK1	3654	0.014	0.445784151554108
SRSF1	6426	0.137	0.44592821598053
MIR22HG	84981	0.106	0.445947617292404
ABCA6	23460	0.114	0.446184605360031
LINC00265	349114	0.09	0.446205586194992
AVPI1	60370	0.02	0.446299582719803
LDLRAD4	0	0.034	0.446306973695755
AUH	549	0.03	0.446350544691086
ATP8B2	57198	0.16	0.446415424346924
SYT15	83849	0.027	0.446429789066315
SCARNA17	677769	0.043	0.446737080812454
SMG9	0	0.099	0.447017014026642
CMPK1	51727	0.172	0.447337448596954
CNNM1	26507	0.017	0.447408467531204
IGLL3P	91353	0.118	0.447421193122864
MFSD9	84804	0.087	0.44751387834549
ZNF655	79027	0.019	0.447516292333603
SFTPA1	653509	0.03	0.447527498006821
ZNF664	144348	0.028	0.447605490684509
CACNA1A	773	0.116	0.447673350572586
SLC49A3	0	0.05	0.447829395532608
RP9	6100	0.056	0.447915524244308
ADAM20	8748	0.146	0.448080271482468
PIK3CB	5291	0.119	0.448375582695007
ACSS2	55902	0.008	0.448379784822464
TSPAN9	10867	0.018	0.448577374219894
IER5	51278	0.015	0.448648244142532
AVEN	57099	0.111	0.448788106441498
ZNF394	84124	0.12	0.448795586824417
HS3ST1	9957	0.107	0.448841005563736
NXPE3	91775	0.026	0.448850572109222
IL15RA	3601	0.05	0.448991507291794
WDR45	11152	0.101	0.449284195899963
JADE1	0	0.034	0.449431210756302
FAM171A1	221061	0.015	0.449517905712128
PEG3	0	0.133	0.449837952852249
SCLT1	132320	0.142	0.450425177812576
CCSER1	0	0.054	0.45047852396965
ABRACL	0	0.021	0.450823694467545
SPTBN4	57731	0.064	0.450944185256958
THEMIS2	0	0.068	0.451038748025894
MRGPRF	116535	0.07	0.451044857501984
LYSMD4	145748	0.075	0.451072752475739
ZNF641	121274	0.018	0.451129972934723
CBLN4	140689	0.001	0.45131716132164
COL5A2	1290	0.094	0.45155942440033
EIF4G2	1982	0.026	0.451728671789169
FAM209A	200232	0.005	0.451921790838242
ATP4A	495	0.056	0.452087581157684
YOD1	55432	0.005	0.452366143465042
RGS6	9628	0.059	0.452397555112839
ATXN1	6310	0.027	0.452599912881851
ICA1	3382	0.112	0.452802002429962
CCDC186	0	0.031	0.453105539083481
CNTNAP1	8506	0.069	0.453958719968796
RPGR	6103	0.13	0.454173058271408
PCDH7	5099	0.235	0.454390794038773
GAS6	2621	0.153	0.455049961805344
EMX1	2016	0.066	0.455097198486328
SLTM	79811	0.006	0.455180794000626
CACNG6	59285	0.005	0.45547616481781
CEP85L	0	0.049	0.45559498667717
ZNF629	23361	0.004	0.455620020627975
RMDN2	0	0.026	0.455685973167419
CKMT1A	548596	0.004	0.455755978822708
MTMR4	9110	0.023	0.456072211265564
SYNE1	23345	0.022	0.45610386133194
TSEN2	80746	0.086	0.456229448318481
XPR1	9213	0.024	0.45633652806282
ALDOC	230	0.111	0.456417083740234
CALCOCO1	57658	0.023	0.456443518400192
NDUFS1	4719	0.06	0.456737041473389
CCDC51	79714	0.015	0.456812143325806
SETD7	80854	0.072	0.45700615644455
TMEM170B	100113407	0.022	0.457235366106033
INF2	64423	0.003	0.457447171211243
LARP4	113251	0.123	0.457695662975311
PLCL1	5334	0.045	0.457751721143723
NTN4	59277	0.036	0.458284646272659
KLHL20	27252	0.023	0.458344787359238
PANK1	53354	0.218	0.458630830049515
TPMT	7172	0.006	0.458667308092117
RGS5	0	0.019	0.458669751882553
PKDCC	0	0.003	0.458680897951126
CHD1L	9557	0.021	0.458816349506378
PBX3	5090	0.015	0.458841770887375
LOC401357	401357	0.136	0.458858698606491
RBFOX1	0	0.004	0.459044843912125
RP9P	441212	0.054	0.459513306617737
MOGAT1	116255	0.051	0.459522485733032
PRDM1	639	0.015	0.459523648023605
SOGA3	0	0.168	0.459526866674423
MTRF1	9617	0.035	0.459664613008499
TUBD1	51174	0.053	0.459669440984726
MAP2K2	5605	0.044	0.459675222635269
RWDD1	51389	0.132	0.459675788879395
ZNF250	58500	0.085	0.459699422121048
ZADH2	284273	0.071	0.459700137376785
MGAT5	4249	0.022	0.4598428606987
ARHGAP39	0	0.054	0.459916114807129
LRRC37A3	374819	0.053	0.459922671318054
PREPL	9581	0.004	0.459953248500824
CHI3L1	1116	0.004	0.46000212430954
RHOQ	23433	0.116	0.460515171289444
ZNF318	24149	0.004	0.460925281047821
STK38L	23012	0.013	0.460966825485229
ZNF25	219749	0.011	0.46100065112114
ZBTB4	57659	0.011	0.461001724004745
C19orf25	148223	0.166	0.461166888475418
CHST12	55501	0.132	0.461658239364624
STARD10	10809	0.094	0.46171572804451
IGFALS	3483	0.087	0.46186289191246
GCSHP3	0	0.02	0.461975187063217
STX19	415117	0.001	0.46296426653862
CLK3	1198	0.034	0.462972730398178
NAPEPLD	222236	0.001	0.463156521320343
LRRC49	54839	0.141	0.463593930006027
PCDHB9	56127	0.037	0.463638663291931
POU3F2	5454	0.029	0.463825821876526
MED21	9412	0.005	0.463931858539581
EIF1AX	1964	0.01	0.464332014322281
ZNF519	162655	0.184	0.464483976364136
DAZAP1	26528	0.022	0.464508891105652
EIF4G3	8672	0.008	0.464598894119263
KCNIP3	30818	0.004	0.464784026145935
TMEM155	132332	0.038	0.46480330824852
PCGF3	10336	0.059	0.464815407991409
ARNTL	406	0.038	0.464839577674866
UBXN10	127733	0.006	0.465144336223602
ATP5F1B	0	0.027	0.465393424034119
TARDBP	23435	0.05	0.465437144041061
FBXO9	26268	0.109	0.465791791677475
GALE	2582	0.067	0.466067999601364
ANKRD34C	390616	0.02	0.466349124908447
SDHD	6392	0.035	0.466477543115616
ATP13A3	79572	0.018	0.466584026813507
TMEM184C	55751	0.033	0.466669619083405
SESN1	27244	0.006	0.46668416261673
PPP1R3B	79660	0.034	0.466781765222549
ITM2A	9452	0.072	0.466834336519241
MDH1	4190	0.041	0.466861069202423
CLIP2	7461	0.009	0.466865211725235
CHD6	84181	0.016	0.467077940702438
LOC100133091	0	0.04	0.467083275318146
SMARCD2	6603	0.053	0.467135459184647
TADA2B	93624	0.09	0.467197388410568
CAPS2	84698	0.001	0.467353135347366
KDM2B	84678	0.007	0.467428535223007
MITF	4286	0.017	0.467470198869705
FH	2271	0.024	0.467738419771194
ATP2A2	488	0.003	0.467832893133163
PARD6A	50855	0.058	0.467943251132965
PPP3CA	5530	0.006	0.467998951673508
NFATC3	4775	0.037	0.468081563711166
DNAJC25	548645	0.1	0.468142658472061
IFFO1	25900	0.017	0.468152284622192
LCE3C	353144	0.002	0.468157947063446
CCL27	10850	0.028	0.468237102031708
SPARCL1	8404	0.076	0.468257933855057
MRPS36	92259	0.037	0.468411713838577
ESAM	90952	0.043	0.4687739610672
CDCA5	113130	0.013	0.468968957662582
MYO15A	51168	0.012	0.469005525112152
PEX5L	51555	0.005	0.469262212514877
THOC5	8563	0.011	0.469267934560776
ZRANB1	54764	0.002	0.46928745508194
DIS3L2	129563	0.191	0.469341546297073
ITSN2	50618	0.099	0.469505488872528
PARD6B	84612	0.014	0.469536632299423
FKBP5	2289	0.103	0.469662874937057
TOMM40	10452	0.013	0.469687342643738
MAP1LC3B2	0	0.065	0.469688057899475
ZFYVE28	57732	0.048	0.469721347093582
NDUFB5	4711	0.018	0.469827830791473
ARID2	196528	0.019	0.470188140869141
SLC25A15	10166	0.056	0.470190852880478
LRRK1	79705	0.001	0.470317751169205
DEPP1	0	0.006	0.47044426202774
SRGAP2	23380	0.031	0.470468312501907
APPL1	26060	0.021	0.470517724752426
KCNJ8	3764	0.081	0.470667243003845
CIT	11113	0.059	0.470705658197403
NEU4	129807	0.028	0.470802873373032
IL17RE	132014	0.097	0.470818370580673
PPARGC1B	133522	0.017	0.470877826213837
EIF2A	83939	0.203	0.470906436443329
ABHD17A	0	0.047	0.470915913581848
KNDC1	85442	0.11	0.470936596393585
SLC17A6	57084	0.161	0.470937818288803
EIF2B2	8892	0.042	0.471203565597534
SLC25A25	114789	0.009	0.471363633871078
ERCC4	2072	0.115	0.471581876277924
NFAT5	10725	0.004	0.471603006124496
GNA14	9630	0.121	0.471619486808777
ST3GAL6	10402	0.158	0.471683949232101
VSNL1	7447	0.009	0.471702337265015
ANKS1A	23294	0.037	0.471738189458847
YARS	8565	0.07	0.471811324357986
BAK1	578	0.042	0.471939504146576
CAPN1	823	0.057	0.471945852041245
MIAT	440823	0.078	0.472177714109421
GSTK1	373156	0.07	0.472335636615753
LOC407835	407835	0.022	0.472349166870117
PRPS2	5634	0.003	0.472381085157394
GOT1	2805	0.035	0.472382396459579
TBRG1	84897	0.004	0.472627460956573
SYNE4	0	0.061	0.472806453704834
ST6GALNAC1	55808	0.02	0.472825735807419
INPP5J	27124	0.025	0.472906440496445
GPATCH8	23131	0.111	0.47300061583519
NIPAL3	57185	0.011	0.473083436489105
ABCA9	10350	0.131	0.473153412342072
STARD4	134429	0.01	0.473401695489883
KNG1	3827	0.042	0.473615974187851
TTC21B	79809	0.158	0.473718672990799
CORO7	79585	0.012	0.473788112401962
RPH3A	22895	0.001	0.473796010017395
KCNJ11	3767	0.023	0.473978996276855
FAM43A	131583	0.047	0.474000751972198
ZNF385A	25946	0.057	0.474248915910721
FAM49B	51571	0.008	0.474529653787613
OTUD7A	161725	0.093	0.474610835313797
CELSR2	1952	0.01	0.474693119525909
CRYBA2	1412	0.131	0.474758207798004
TRIM41	90933	0.022	0.474793404340744
GJC1	10052	0.057	0.474922060966492
CTSZ	1522	0.111	0.475101500749588
SLC6A12	6539	0.023	0.475143045186996
ACR	49	0.004	0.475203007459641
PLA2R1	22925	0.09	0.475283563137054
ZNF385B	151126	0.098	0.47533318400383
KIF5A	3798	0.094	0.47549107670784
PNLDC1	154197	0.004	0.475931167602539
FUT11	170384	0.032	0.476011276245117
SCAI	286205	0.016	0.476042777299881
KRT222	125113	0.058	0.476203262805939
GUCY1A2	2977	0.106	0.476207137107849
PSMG3	84262	0.004	0.476258903741837
ADPRHL1	113622	0.08	0.476273596286774
ZNF630	57232	0.03	0.476282119750977
GOPC	57120	0.003	0.476318329572678
HELB	92797	0.035	0.476555943489075
KRTAP5-2	440021	0.104	0.476742088794708
ITIH5	80760	0.012	0.476932376623154
PPP1CB	5500	0.019	0.477467626333237
LEPROTL1	23484	0.057	0.477630317211151
HMBS	3145	0.02	0.477818012237549
TMX2	51075	0.008	0.478041172027588
NRN1	51299	0.001	0.478221595287323
CACNB4	785	0.029	0.478319257497787
RCAN2	10231	0.101	0.478391468524933
IFNLR1	0	0.058	0.478978484869003
SNHG1	23642	0.066	0.479122310876846
OPN3	23596	0.005	0.479161649942398
FADS6	283985	0.027	0.479192346334457
TBC1D30	23329	0.084	0.479344099760056
IGLL1	3543	0.103	0.479477673768997
XIRP1	165904	0.036	0.479491144418716
STRADA	92335	0.041	0.479545652866364
GOLGA7B	401647	0.042	0.4796501994133
CPLX2	10814	0.191	0.479710191488266
COQ3	51805	0.008	0.47973695397377
LZTS3	0	0.053	0.480149388313293
SNRNP35	11066	0.017	0.480179697275162
CCNE1	898	0.013	0.480245858430862
ZNF584	0	0.015	0.480255931615829
SEMA4C	54910	0.025	0.48059207201004
CEP152	22995	0.075	0.480671733617783
NKX6-3	157848	0.022	0.480738878250122
FIGN	55137	0.04	0.480961292982101
ZNF714	148206	0.118	0.481049478054047
MAP1A	4130	0.029	0.48116073012352
CTSC	1075	0.139	0.481196314096451
FRMD4A	55691	0.178	0.481257766485214
DNAJC11	55735	0.024	0.481338679790497
RINL	126432	0.029	0.481352895498276
SORT1	6272	0.01	0.481658548116684
CDKL1	8814	0.021	0.481714993715286
CCDC58	131076	0.142	0.481733202934265
DLST	0	0.007	0.481832563877106
DIO3OS	64150	0.092	0.481849133968353
CYC1	1537	0.027	0.481923282146454
PLEKHA8	84725	0.058	0.481940180063248
SLC7A5P2	387254	0.003	0.482022017240524
BTBD11	121551	0.054	0.482280135154724
EEPD1	80820	0.093	0.482681334018707
ELAVL4	1996	0.002	0.482744365930557
MOCS1	4337	0.041	0.482987254858017
RNF113A	7737	0.023	0.48321259021759
FOSL2	2355	0.051	0.483327627182007
PLEKHM1	9842	0.021	0.483372211456299
TPGS2	0	0.029	0.483646541833878
TAPBP	6892	0.008	0.483681321144104
IFITM10	0	0.05	0.483910411596298
LRRC14	9684	0.029	0.484335690736771
ZBED1	9189	0.077	0.484343141317368
GLRX3	10539	0.023	0.484465301036835
IDE	3416	0.02	0.484597086906433
CCNO	10309	0.114	0.484630286693573
HECW1	23072	0.029	0.484678149223328
LINC00599	0	0.065	0.484721064567566
METAP2	10988	0.029	0.484868437051773
NKX3-1	4824	0.07	0.484895050525665
SLC43A2	124935	0.003	0.485593408346176
AAK1	22848	0.038	0.485743224620819
RORB	6096	0.082	0.485988408327103
POLR3D	661	0.015	0.486158221960068
CLPX	10845	0.009	0.486168056726456
ZBTB33	10009	0.015	0.486245632171631
ST3GAL3	6487	0.003	0.486311882734299
TNNC2	7125	0.018	0.486462473869324
CNST	0	0.04	0.486527174711227
ST3GAL2	6483	0.08	0.486859023571014
AMPD3	272	0.008	0.486878931522369
NFIX	4784	0.059	0.486936450004578
IFFO2	126917	0.011	0.487229228019714
ASH1L	55870	0.004	0.487391233444214
EPC2	26122	0.001	0.487395226955414
ADORA1	134	0.011	0.487542182207108
AK1	203	0.037	0.487669348716736
ATG13	9776	0.009	0.487696826457977
TMEM178B	0	0.001	0.487756669521332
NAPA	8775	0.013	0.488059401512146
CYB5R4	51167	0.036	0.488391697406769
MCF2L-AS1	100289410	0.05	0.488462448120117
HIGD1B	51751	0.066	0.488544106483459
ESM1	11082	0.041	0.488865494728088
CUL3	8452	0.006	0.488965839147568
NUB1	51667	0.049	0.489013105630875
MROH8	0	0.032	0.489115238189697
CDK11A	0	0.007	0.489551872014999
EPS15	2060	0.001	0.489772647619247
C21orf33	8209	0.022	0.489922046661377
ABHD6	57406	0.024	0.490038692951202
SH3BGRL	6451	0.034	0.490083515644073
NSG1	0	0.02	0.490095734596252
LDB2	9079	0.024	0.490251958370209
BDH1	622	0.011	0.490544527769089
TDRD3	81550	0.073	0.490592151880264
CLCN4	1183	0.133	0.49068608880043
UBAP1	51271	0.15	0.490852117538452
OXSR1	9943	0.073	0.490874469280243
VPS36	51028	0.053	0.491094797849655
TTLL11	158135	0.017	0.491167902946472
WASHC1	0	0.012	0.491716653108597
SLC35C1	55343	0.008	0.491739690303802
PCNX2	0	0.049	0.491957485675812
TSPYL1	7259	0.003	0.492044627666473
SMIM13	0	0.004	0.492459982633591
EMILIN3	90187	0.053	0.492588967084885
KCTD1	284252	0.003	0.49260425567627
GNRH1	2796	0.082	0.492853790521622
APPBP2	10513	0.006	0.492985427379608
C12orf10	60314	0.019	0.493172973394394
PLEKHM3	389072	0.007	0.493518084287643
MAP1B	4131	0.015	0.493644893169403
SRA1	10011	0.009	0.493873655796051
P2RX6P	440799	0.101	0.494029670953751
TRMT10A	0	0.013	0.494266510009766
STIM2	57620	0.092	0.494435459375381
KRBA1	84626	0.042	0.494479984045029
C12orf54	121273	0.014	0.494591861963272
TRPC3	7222	0.047	0.494779020547867
DNAJC27	51277	0.061	0.49481201171875
XYLT2	64132	0.065	0.494822233915329
MRPL47	57129	0.052	0.494832992553711
NUAK1	9891	0.003	0.494933277368546
PRO1804	0	0.058	0.495188534259796
MAFB	9935	0.004	0.495254904031754
ZNF500	26048	0.01	0.495266616344452
LMBR1	64327	0.054	0.49538242816925
EMB	133418	0.041	0.495664566755295
RORA	6095	0.153	0.495858192443848
PPP2R2C	5522	0.009	0.496283888816833
PITPNA	5306	0.054	0.496394604444504
VAV3	10451	0.051	0.496691972017288
LRPPRC	10128	0.017	0.496782839298248
STAT4	6775	0.003	0.497286289930344
STK26	0	0.009	0.497368842363358
LRP12	29967	0.013	0.497471064329147
MTAP	4507	0.131	0.497881174087524
ZBTB8OS	339487	0.028	0.497922301292419
COPA	1314	0.011	0.497973591089249
CWC22	57703	0.056	0.498141527175903
ASPDH	554235	0.021	0.498267829418182
MCF2L2	23101	0.053	0.498279541730881
DEPDC5	9681	0.004	0.498317331075668
MYBBP1A	10514	0.011	0.498349905014038
LINC01128	0	0.014	0.498410195112228
DSCC1	79075	0.064	0.498580664396286
NLK	51701	0.002	0.49862539768219
GART	2618	0.014	0.49874547123909
ZNF546	339327	0.017	0.498748600482941
FAM76B	143684	0.01	0.499042481184006
NIPA1	123606	0.081	0.499309897422791
BCL3	602	0.014	0.499322414398193
DDX3X	1654	0.122	0.499378651380539
MC1R	4157	0.056	0.49969008564949
GCC2	9648	0.005	0.499715119600296
SPOPL	339745	0.01	0.499825984239578
TMEM201	199953	0.023	0.49996754527092
LYRM4	57128	0	0.500146925449371
ISCA1	81689	0.132	0.500174641609192
CA7	766	0.017	0.500282168388367
SLC20A1	6574	0.005	0.500395238399506
RFPL1	5988	0	0.500486493110657
FNDC5	252995	0.053	0.50071793794632
LOC100506124	0	0.027	0.500861287117004
PHLDA2	7262	0.01	0.501054704189301
TOMM40L	84134	0.002	0.501222372055054
MSANTD3	91283	0.03	0.501376450061798
RBMS1	5937	0.042	0.501578330993652
PTPN12	5782	0.018	0.501624882221222
AKAP7	9465	0.03	0.501640915870667
SPART	0	0.029	0.501668095588684
JRK	8629	0.001	0.501820921897888
TMEM255B	0	0.047	0.501893818378448
MAP3K13	9175	0.01	0.50228875875473
LINC01137	0	0.019	0.502395272254944
NUDT15	55270	0.101	0.502441227436066
C6orf136	221545	0.005	0.502738237380981
GGH	8836	0.011	0.502798676490784
KATNAL2	83473	0.017	0.503080606460571
HS6ST2	90161	0.039	0.503131091594696
CACNG2	10369	0.006	0.503297805786133
SRPK1	6732	0.014	0.503303945064545
PFKFB2	5208	0.025	0.503415167331696
ZNF232	7775	0.003	0.503678798675537
SOD2	6648	0.015	0.503881096839905
VCPIP1	80124	0.054	0.504164099693298
HMCES	0	0.048	0.504610121250153
RRNAD1	0	0.019	0.504648745059967
NECAB3	63941	0.01	0.505120635032654
SUGP2	0	0.079	0.505224108695984
LY6D	8581	0.006	0.505311191082001
GRPEL2	134266	0.009	0.505338966846466
ZMAT4	79698	0.016	0.505434632301331
CHEK2	11200	0.005	0.505572378635406
OR2L13	284521	0.004	0.505763649940491
HTR5A	3361	0.004	0.505830585956573
GRAMD1B	57476	0.054	0.506013512611389
IRS1	3667	0.014	0.506102800369263
ZNF562	54811	0.088	0.506106674671173
PWARSN	0	0.014	0.506152451038361
FAR2	55711	0.007	0.5062615275383
INPP5F	22876	0.02	0.506565868854523
FKBP2	2286	0.033	0.506753087043762
PPIL3	53938	0.021	0.506877601146698
AKAP12	9590	0.096	0.507306575775146
PAG1	55824	0.009	0.507343769073486
DGKI	9162	0.016	0.507345378398895
PIP5KL1	138429	0.068	0.507414102554321
PTPN14	5784	0.03	0.507551789283752
MBD2	8932	0.06	0.507947683334351
LINC02012	0	0.03	0.508257329463959
DCBLD2	131566	0.017	0.508422315120697
CACNG7	59284	0.037	0.508532166481018
PLEKHH3	79990	0.051	0.508635818958282
SYT3	84258	0.01	0.508741617202759
FLYWCH1	84256	0.003	0.508748829364777
IGSF1	3547	0.023	0.508771061897278
SMOC2	64094	0.03	0.508955240249634
AARD	441376	0.021	0.508972465991974
TRMT9B	0	0.011	0.509012520313263
PI4K2A	55361	0.103	0.509126722812653
KIAA1107	23285	0.004	0.509355843067169
DEFB131A	0	0.025	0.509529054164886
PWAR5	0	0.029	0.509707748889923
KIAA1614	57710	0.011	0.509843349456787
KCNK12	56660	0.11	0.510004997253418
TAB3	0	0.011	0.5103799700737
IFIT5	24138	0.016	0.510561168193817
TRIM35	23087	0.031	0.510884940624237
DMKN	93099	0.071	0.510920822620392
GREB1	0	0.007	0.510981619358063
SPOCD1	90853	0.005	0.511412620544434
TRMT61B	55006	0.012	0.511454164981842
FMR1	2332	0.006	0.511513948440552
NEFL	4747	0.026	0.511595487594604
PIP5K1B	8395	0.009	0.511661469936371
AQP11	282679	0.009	0.511828422546387
ACVR1C	130399	0.048	0.511993527412415
HAR1A	768096	0.015	0.512071311473846
SLC38A2	54407	0.051	0.512229800224304
TIRAP	114609	0.005	0.512309789657593
ARHGEF11	9826	0.059	0.51283210515976
NTHL1	4913	0.031	0.512914776802063
ZNF383	163087	0.047	0.513054132461548
TDRD1	56165	0.055	0.51306277513504
FDX1	2230	0.017	0.513116657733917
ANKRD20A8P	729171	0.083	0.513132512569427
TRIM58	25893	0.039	0.513191282749176
MYMX	0	0.033	0.513301253318787
NGEF	25791	0.003	0.513306736946106
CKAP2	26586	0.013	0.513500034809113
STAG3L4	64940	0.008	0.513676106929779
NUP93	9688	0.004	0.513883233070374
STXBP5L	9515	0.018	0.51427149772644
PEPD	5184	0.016	0.51481819152832
STXBP1	6812	0.039	0.514990210533142
P2RX6	9127	0.067	0.515001952648163
SLC19A2	10560	0.019	0.515046834945679
ITGB3BP	23421	0.098	0.515211045742035
MBNL2	10150	0.014	0.515234291553497
INTS4P1	0	0.039	0.515448868274689
BCL2L2	599	0.007	0.515540719032288
SPNS2	124976	0.053	0.515591442584991
SLC25A40	55972	0.017	0.515629172325134
RNF26	79102	0.001	0.515727877616882
ARC	23237	0.017	0.51598984003067
LTN1	0	0.002	0.516390025615692
HUNK	30811	0.033	0.516440212726593
USB1	0	0.01	0.516497194766998
MKLN1	4289	0.049	0.517039597034454
ADD1	118	0.039	0.517525792121887
ATP1B1	481	0.033	0.517575800418854
GABRD	2563	0.009	0.517615497112274
INIP	0	0.06	0.517690598964691
PPIEL	728448	0.009	0.517773151397705
PINX1	54984	0.039	0.518342435359955
UBE2W	55284	0.005	0.518391191959381
PGP	283871	0.009	0.519090235233307
DENND2D	79961	0.074	0.519135713577271
ZDHHC21	340481	0.004	0.519146382808685
GABRG2	2566	0.002	0.519201755523682
ACHE	43	0.059	0.519247114658356
PASK	23178	0.008	0.519342303276062
DACT2	168002	0.035	0.519435882568359
XKR6	286046	0.022	0.5196373462677
KAZN	0	0.025	0.5199294090271
HARS	3035	0.007	0.519942820072174
NMRK1	0	0.007	0.520047724246979
SRPRA	0	0.039	0.520674824714661
LIAS	11019	0.053	0.520810306072235
CAMKK1	84254	0.011	0.52094578742981
ALDH1B1	219	0.02	0.521075487136841
SULT4A1	25830	0.004	0.521543323993683
PSMD6	9861	0.052	0.521566331386566
EYA4	2070	0.049	0.521661281585693
ZNF487	0	0.032	0.522186875343323
ALDH1A1	216	0.003	0.522439658641815
LMTK2	22853	0.008	0.522454142570496
SCN8A	6334	0.01	0.52275812625885
MICAL2	9645	0.024	0.522943675518036
RWDD2B	10069	0.01	0.523014962673187
PLCB4	5332	0.007	0.523045301437378
LOC643406	0	0.099	0.523052871227264
ST3GAL6-AS1	0	0.022	0.523189127445221
ZW10	9183	0.001	0.523239731788635
STX1B	112755	0.063	0.523285984992981
MTUS2	23281	0.023	0.523314893245697
TICAM1	148022	0.006	0.523320138454437
TRIM26	7726	0.005	0.52345335483551
NEXN	91624	0.055	0.523530185222626
LRRC4	64101	0.06	0.523706436157227
FGF7P6	0	0.021	0.52380758523941
NUDT5	11164	0.014	0.523936986923218
TLE2	7089	0.03	0.524008214473724
SFXN1	94081	0.035	0.524015367031097
RAPGEF5	9771	0.008	0.52408105134964
CLGN	1047	0.134	0.524371325969696
KALRN	8997	0.032	0.524454355239868
LAG3	3902	0.022	0.524647831916809
ZNF189	7743	0.002	0.524809300899506
PRICKLE1	144165	0.006	0.524966597557068
NFKB1	4790	0.012	0.525047600269318
JMY	133746	0.035	0.525370657444
CAMK1D	57118	0.06	0.52554714679718
ZNF557	79230	0.014	0.525547623634338
SEC62	7095	0.031	0.525818943977356
PRAG1	0	0.011	0.525925636291504
PRRT3	285368	0.013	0.526199996471405
CHML	1122	0.005	0.526740968227386
PJVK	0	0.024	0.526961922645569
RANBP2	5903	0.02	0.527048766613007
ATP6V1E2	90423	0.016	0.528183579444885
COL9A3	1299	0.003	0.528628528118134
CNIH1	0	0.004	0.528720438480377
CEND1	51286	0.04	0.52897584438324
TMEM250	0	0.019	0.529052019119263
LOC652276	0	0.103	0.529077529907227
MIR4697HG	0	0.065	0.529293239116669
PLEKHA6	22874	0.008	0.529594480991364
PDCL3P4	0	0.014	0.529603362083435
SORBS1	10580	0.085	0.530057907104492
NSRP1	0	0.012	0.530669510364532
MRPL22	29093	0.011	0.530735969543457
PURA	5813	0.026	0.530917823314667
MAT2B	27430	0.006	0.53127783536911
LINC00680	0	0.006	0.531493484973907
GNPDA2	132789	0.005	0.531538903713226
SLC38A1	81539	0.025	0.53157103061676
SLC47A1	55244	0.025	0.532167971134186
SIKE1	80143	0.04	0.53224766254425
USP8	9101	0.086	0.532298743724823
ZSCAN29	146050	0.003	0.532497644424438
PSME4	23198	0.034	0.532648503780365
TNF	7124	0.086	0.532665431499481
ARHGEF18	23370	0.011	0.532757699489594
FBXO28	23219	0.002	0.532847344875336
ZNF106	0	0.013	0.53284752368927
ZNF284	342909	0.01	0.533100068569183
ATG16L1	55054	0.017	0.533201932907104
ZNF576	79177	0.008	0.533222556114197
E2F1	1869	0.046	0.533263623714447
KCNS3	3790	0.034	0.533379554748535
COG2	22796	0.011	0.533496499061584
LPGAT1	9926	0.018	0.533589065074921
ATP2B1	490	0	0.533830523490906
NOB1	28987	0.033	0.534204244613647
NKX1-2	390010	0.007	0.534223735332489
EEF2K	29904	0.064	0.53434145450592
ZNF223	7766	0.002	0.534556984901428
NCOA3	8202	0.063	0.53458309173584
CORO6	84940	0.024	0.534747302532196
PIK3CA	5290	0.043	0.534803211688995
KLC2	64837	0.007	0.535045504570007
KCNT1	57582	0.05	0.535083591938019
PTPRE	5791	0.058	0.535175800323486
ISLR	3671	0.005	0.53518158197403
BBS7	55212	0.084	0.535264492034912
MTPAP	55149	0.029	0.535464406013489
MAP7D2	256714	0.033	0.53606128692627
ZFP14	57677	0.074	0.536153316497803
RERGL	79785	0.026	0.536162316799164
IGIP	0	0.006	0.53632789850235
BRSK1	84446	0.043	0.536397218704224
CPSF1	29894	0.007	0.536556422710419
NARS	4677	0.043	0.536786437034607
ABHD12	26090	0.035	0.536810994148254
SLC25A32	81034	0.013	0.536959946155548
ZC3H7B	23264	0.018	0.537427544593811
PIM1	5292	0.022	0.537572801113129
PKD1	5310	0.007	0.537654757499695
TRIP11	9321	0.049	0.537659287452698
ANXA3	306	0.008	0.537834584712982
TRMT2B	79979	0.05	0.537846505641937
ARHGAP44	0	0.013	0.537873208522797
NCEH1	0	0.004	0.53809267282486
ZNF567	163081	0.001	0.538223505020142
SOAT1	6646	0.031	0.538605451583862
HERC6	55008	0.016	0.538632214069366
FAM81A	145773	0.013	0.53869640827179
SCAMP5	192683	0.005	0.538720667362213
DENND4B	9909	0.034	0.539124488830566
MAX	4149	0.027	0.539222061634064
GPLD1	2822	0.061	0.539231240749359
CERK	64781	0.063	0.539386570453644
STX16	8675	0.007	0.53943282365799
TSC22D3	1831	0.006	0.539491236209869
FOXRED1	55572	0.005	0.539519608020782
PDE4A	5141	0.037	0.539538741111755
FUNDC2	65991	0.016	0.539752006530762
ADGRL2	0	0.066	0.539850056171417
AKAIN1	0	0.018	0.539928555488586
FBLIM1	54751	0.041	0.540408790111542
VWC2	375567	0.024	0.540624678134918
CLN6	54982	0.01	0.540675759315491
VILL	50853	0.074	0.540757119655609
TMEM169	92691	0.003	0.54079133272171
MTFP1	0	0.007	0.54094523191452
TRAK2	66008	0.017	0.540950894355774
GMPR2	51292	0.013	0.540982961654663
TSPYL4	0	0.004	0.541336238384247
KIAA1841	84542	0.045	0.541410863399506
APBA2	321	0.001	0.541489601135254
RPS6KC1	26750	0.009	0.541578412055969
MPC1	0	0.018	0.541843235492706
NR1H2	7376	0.022	0.542318284511566
TMEM237	0	0.013	0.54238760471344
PPFIBP1	8496	0.004	0.542403995990753
FAM133DP	0	0.014	0.542479634284973
CDADC1	81602	0.017	0.542971611022949
PCP4L1	654790	0.026	0.543121039867401
MCF2L	23263	0.015	0.543180644512177
TRMU	55687	0.003	0.543271481990814
ARL2BP	23568	0.025	0.543363034725189
ZFHX2	85446	0.025	0.543368458747864
SLC12A5	57468	0.01	0.543373465538025
CCDC47	57003	0.003	0.543781995773315
PC	5091	0.07	0.543927788734436
TMTC4	84899	0.059	0.543959856033325
MYO19	80179	0.018	0.544044852256775
ROCK2	9475	0.003	0.544046878814697
DENND1B	163486	0.027	0.544105887413025
NF2	4771	0.008	0.544137835502625
CS	1431	0.035	0.544293344020844
COL7A1	1294	0.008	0.544505000114441
LINC01102	0	0.023	0.544576108455658
FOCAD	0	0.005	0.544757902622223
LINC00266-1	0	0.003	0.544958114624023
ASAP2	8853	0.022	0.54498678445816
STS	412	0.02	0.545036733150482
CDKN2C	1031	0.012	0.545491218566895
TTC39B	158219	0.024	0.545560359954834
DCPS	28960	0.012	0.545886635780334
UBE2D4	51619	0.008	0.546046853065491
RICTOR	253260	0.008	0.546152293682098
GZF1	64412	0.003	0.546291410923004
RNF220	55182	0.004	0.546432137489319
DNM3	26052	0.01	0.546572387218475
CNEP1R1	0	0.007	0.546679794788361
HCN2	610	0.048	0.546963632106781
IQUB	154865	0.036	0.546979010105133
ZBTB11	27107	0.003	0.54712963104248
GALNT13	114805	0	0.54718554019928
SPTSSB	165679	0.018	0.547418892383575
TBC1D19	55296	0.011	0.54776793718338
NNMT	4837	0.01	0.547790825366974
ZFP91	80829	0.006	0.547864317893982
DYNLL2	140735	0.034	0.547902345657349
POGLUT1	0	0.005	0.548166692256927
FBXO32	114907	0.009	0.548183560371399
SMIM37	0	0.01	0.548748850822449
CBX7	23492	0.006	0.548881769180298
LRRC59	55379	0.007	0.548941671848297
AK2	204	0.011	0.548954784870148
TMEM38A	79041	0.005	0.548999965190887
SCN2B	6327	0.007	0.549107551574707
LINC00652	0	0.01	0.549546957015991
TMEM223	79064	0.029	0.549725949764252
MGARP	0	0.041	0.549889922142029
APOL1	8542	0.003	0.550015568733215
RNF208	727800	0.001	0.550476968288422
LYST	1130	0.01	0.550502181053162
SLC39A14	23516	0.01	0.550530731678009
HAGHL	84264	0.021	0.550542771816254
PABPC1L2A	340529	0.001	0.550579965114594
METTL21A	0	0.009	0.550816416740417
LRCH1	23143	0.011	0.551271319389343
FAM126B	285172	0.002	0.551506876945496
CLEC2L	154790	0.066	0.551823019981384
SLC5A6	8884	0.012	0.552009463310242
HSD11B1	3290	0.007	0.552091598510742
CCNB1	891	0.007	0.55274623632431
MTIF2	4528	0.004	0.553493559360504
FES	2242	0.003	0.553652346134186
KAZALD1	81621	0.001	0.5537029504776
FGD5	152273	0.004	0.554096221923828
LOC100505938	0	0.005	0.554322361946106
DDHD1	80821	0.001	0.55437046289444
FBLN7	129804	0.011	0.554476201534271
TBR1	10716	0.044	0.554799020290375
DCAF8L2	347442	0.051	0.554835975170135
LRRC20	55222	0.003	0.555031061172485
KYAT1	0	0.006	0.555521786212921
SGIP1	84251	0.005	0.555594563484192
AIFM3	150209	0.024	0.55571573972702
SH3BGRL2	83699	0.003	0.555833101272583
PLCD4	84812	0.016	0.555977821350098
ZFYVE9	9372	0.005	0.556132853031158
SMYD2	56950	0.005	0.556163847446442
SIRT4	23409	0.007	0.556345343589783
ANKRD42	338699	0.054	0.556491255760193
MAGI2-AS3	0	0.029	0.556584417819977
PDP1	54704	0.007	0.556644201278687
ZNF493	284443	0.007	0.556692004203796
FRMD5	84978	0.009	0.55724561214447
TPBG	7162	0.018	0.557287693023682
PRSS56	646960	0.036	0.557444751262665
MRPS30	10884	0.008	0.558052659034729
GAPVD1	26130	0.062	0.558261036872864
CCNT1	904	0.009	0.558304786682129
DDHD2	23259	0.004	0.558435440063477
FLJ42627	645644	0.113	0.558568716049194
CHCHD10	400916	0.005	0.558762907981873
EVI5	7813	0.004	0.559036195278168
RFPL3	10738	0.001	0.559397220611572
SHROOM2	357	0.003	0.559413492679596
WDR37	22884	0.002	0.559501588344574
TRPM2	7226	0.014	0.559544563293457
SLC8A1	6546	0.029	0.559807121753693
DYNC1LI1	51143	0.001	0.560017168521881
GPR161	23432	0.026	0.560140132904053
SYN3	8224	0.123	0.560273289680481
SUMF2	25870	0.004	0.560616850852966
PTX3	5806	0.023	0.560665130615234
GPR108	56927	0.014	0.56169468164444
MRPL27	51264	0.023	0.561846792697906
DND1	373863	0.038	0.562374830245972
NSUN4	387338	0.002	0.562424421310425
PCGF1	84759	0.004	0.562874972820282
TMEM86B	255043	0.027	0.563033163547516
RSRC1	51319	0.01	0.563226103782654
URM1	81605	0.035	0.563458144664764
MAST4	375449	0.013	0.563465356826782
MARF1	0	0.02	0.563509404659271
RTN2	6253	0.009	0.563521206378937
MED11	400569	0.034	0.56352174282074
NR3C2	4306	0.026	0.563671886920929
MREG	55686	0.029	0.563687026500702
CHIC1	53344	0.03	0.563732862472534
FAM216A	0	0.009	0.563992917537689
STARD5	80765	0.013	0.564005970954895
SLC38A11	151258	0.035	0.564397692680359
GLCCI1	113263	0.015	0.564467549324036
DCLK1	9201	0.034	0.564538478851318
PIP5K1C	23396	0.01	0.564643442630768
SACM1L	22908	0.018	0.565156817436218
TWNK	0	0.012	0.565365135669708
MRPL15	29088	0.012	0.565529763698578
ATP1A1	476	0.008	0.565674066543579
CDKN1B	1027	0.003	0.565725088119507
SDHA	6389	0.011	0.565790474414825
OCEL1	79629	0.006	0.566117942333221
PRIM1	5557	0.01	0.566177606582642
TTBK2	146057	0.04	0.566548645496368
SAT2	112483	0.003	0.566617369651794
AARS	16	0.012	0.566692709922791
UBE2QL1	134111	0.005	0.566793501377106
SPECC1	0	0.028	0.566928505897522
ZNF143	7702	0.002	0.567254066467285
GK	2710	0.006	0.567570984363556
HEXB	3074	0.002	0.567614197731018
SUPT16H	11198	0.006	0.567743897438049
MAP3K6	9064	0.025	0.567791759967804
EFNA5	1946	0.014	0.567930400371552
MINDY3	0	0.023	0.568056523799896
ANKH	56172	0.011	0.568203330039978
TBC1D16	125058	0.019	0.568228304386139
SMPX	23676	0	0.568297564983368
TCF7L2	6934	0.004	0.568441033363342
NFATC2IP	84901	0.029	0.56855034828186
PLCXD1	55344	0.036	0.568581581115723
GOT2	2806	0.027	0.569241344928741
REEP2	51308	0.006	0.569433808326721
TFB2M	64216	0.005	0.569875597953796
AGPAT3	56894	0.003	0.570193111896515
SYCP2	10388	0.033	0.570389866828918
PSMD12	5718	0.049	0.570391893386841
LINC01637	0	0.017	0.570495963096619
SNTG1	54212	0.016	0.571386158466339
FAM217B	0	0.002	0.571424961090088
TBCE	0	0.014	0.57144969701767
GUCA2B	2981	0.057	0.571516811847687
KIAA1656	0	0.003	0.571606457233429
DEPTOR	0	0.006	0.571617186069489
ARMC8	25852	0.004	0.571672260761261
TMEM161B-AS1	0	0.013	0.57215827703476
AP1S2	8905	0.008	0.572195589542389
OSBPL1A	114876	0.007	0.572259485721588
VWA8	0	0.056	0.572886049747467
DUS1L	64118	0.054	0.572893917560577
RMI1	80010	0.018	0.5731600522995
POU6F1	5463	0.02	0.57350105047226
ATG4D	84971	0.008	0.573660016059875
WDYHV1	55093	0.004	0.573816657066345
CPEB3	22849	0.007	0.573907077312469
L2HGDH	79944	0.02	0.574364006519318
PLCB1	23236	0.003	0.574369251728058
CABLES2	81928	0.002	0.574478030204773
FLT3	2322	0.033	0.574672400951385
TESPA1	0	0.014	0.574942290782928
LPCAT4	254531	0.023	0.57499098777771
SLC35A4	113829	0.026	0.57505190372467
PREP	5550	0.001	0.575315594673157
MFGE8	4240	0.008	0.575493574142456
BOLA3	388962	0.011	0.575617074966431
EPHX4	253152	0.004	0.575648784637451
BMS1	9790	0.005	0.575767517089844
SPHK1	8877	0.006	0.575853228569031
RRM2B	50484	0.069	0.575882375240326
MID2	11043	0.016	0.576095044612885
NUDT22	84304	0.016	0.57624614238739
IQSEC1	9922	0.026	0.576610088348389
DNAJC22	79962	0.003	0.576655209064484
GCHFR	2644	0.027	0.57678484916687
ANKRD9	122416	0.009	0.576909184455872
UBFD1	56061	0.003	0.577719449996948
RCCD1	91433	0.016	0.577768325805664
GRIN2A	2903	0.003	0.577798247337341
DCUN1D2	55208	0.011	0.577948451042175
COL27A1	85301	0.096	0.577970683574677
MOGAT2	80168	0.047	0.578544676303864
ST8SIA5	29906	0.005	0.578646183013916
MATK	4145	0.009	0.578786194324493
KLF9	687	0.005	0.579053282737732
RPS6KA3	6197	0.01	0.579063534736633
RBFOX3	0	0.002	0.579160809516907
BHLHE40	8553	0.014	0.579216539859772
RUNDC3B	154661	0.035	0.579782903194427
COASY	80347	0.003	0.580240428447723
KCNS2	3788	0.004	0.580282628536224
RBBP4	5928	0.004	0.58031165599823
TMEM178A	0	0.009	0.580549418926239
RND2	8153	0.001	0.580592274665833
NREP	0	0.009	0.580695509910583
DNAJC16	23341	0.001	0.580826640129089
IER5L	389792	0.002	0.581083238124847
ZDHHC3	51304	0.013	0.581315577030182
TRIM44	54765	0.011	0.581800639629364
CLEC4M	10332	0.012	0.581863224506378
LOC101928087	0	0.012	0.581870079040527
KCNAB3	9196	0.013	0.582157850265503
FAM78B	149297	0.023	0.582319021224976
PPP1R3E	90673	0.017	0.582377731800079
NR3C1	2908	0.009	0.582393705844879
LINC00889	0	0.017	0.582422494888306
CCNB1IP1	57820	0.01	0.582431137561798
CDR2L	30850	0.013	0.582959055900574
DHX35	60625	0.007	0.583159983158112
LOC100507642	0	0.009	0.583698153495789
KATNAL1	84056	0.007	0.583783268928528
MRPL12	6182	0.013	0.583853721618652
IGLON5	402665	0.016	0.584053337574005
FAM71E1	112703	0.045	0.584330022335052
CAMTA1	23261	0.004	0.584434866905212
TDP2	0	0.007	0.584568321704865
ANKRD29	147463	0.027	0.584783554077148
EXTL2	2135	0.005	0.584818840026855
PRSS16	10279	0.002	0.584824085235596
SLC4A8	9498	0.035	0.584911286830902
TMEM14C	51522	0.004	0.584927976131439
SLC35F3	148641	0.014	0.585488140583038
ZBTB16	7704	0.008	0.585496842861176
GLRX	2745	0.004	0.585577249526978
INPP5A	3632	0.018	0.585635423660278
CHGA	1113	0.004	0.585914850234985
C6orf106	64771	0.013	0.5859414935112
HTR1F	3355	0.018	0.586033999919891
LMLN	89782	0.01	0.586066126823425
TTC39A	22996	0.014	0.586143493652344
PIF1	80119	0.012	0.58630633354187
SLC9A1	6548	0.007	0.586566746234894
ETS2	2114	0.002	0.586657524108887
EFR3A	23167	0.017	0.586772501468658
NOM1	64434	0.037	0.587329030036926
USP45	85015	0.029	0.587736189365387
MADCAM1	8174	0.016	0.587932705879211
ZBTB1	22890	0.011	0.588097214698792
REPIN1	29803	0.007	0.588284552097321
FASTKD1	79675	0.049	0.589136838912964
THEM6	0	0.004	0.589590311050415
SOHLH1	402381	0.01	0.589801371097565
ELOVL4	6785	0.022	0.589956045150757
FAM167B	84734	0.014	0.590105295181274
PPP1R3F	89801	0.001	0.590495347976685
STPG1	0	0.01	0.59050577878952
ABLIM2	84448	0.004	0.590532720088959
ENTPD4	9583	0.032	0.590544462203979
SMIM3	0	0.01	0.590696454048157
TIGD3	220359	0.001	0.590706944465637
JDP2	122953	0.021	0.59079921245575
ZFYVE19	84936	0.013	0.591064214706421
SH3BP1	23616	0.003	0.591090679168701
SAE1	10055	0.001	0.591093301773071
MRPS30-DT	0	0.001	0.591462135314941
SLC16A7	9194	0.013	0.592053592205048
LINC00515	282566	0.006	0.59224659204483
SLC7A8	23428	0.002	0.592352569103241
SDHAF2	54949	0.004	0.592407584190369
PRUNE2	158471	0.004	0.592441558837891
LOC220729	0	0.033	0.592758476734161
C1RL	51279	0.025	0.593157827854156
ACTR1B	10120	0.001	0.59317535161972
SMCO4	0	0.026	0.593222081661224
VGF	7425	0.002	0.593392193317413
SPAG4	6676	0.016	0.593579947948456
IDH3G	3421	0.009	0.593767762184143
EPB41	2035	0.022	0.59385472536087
PARP3	10039	0.006	0.594153106212616
MAGI3	260425	0.004	0.594153821468353
CAST	831	0.013	0.594156622886658
LRRC38	126755	0.007	0.594287514686584
EMBP1	0	0.012	0.59439891576767
ALX3	257	0.036	0.594818770885468
FSTL4	23105	0.002	0.59492164850235
KCNH1	3756	0.001	0.594929575920105
AMER1	0	0.003	0.594959199428558
ANKRD2	26287	0.007	0.594981133937836
UPP1	7378	0.013	0.595589339733124
CDH7	1005	0.006	0.595953464508057
BID	637	0.002	0.596006214618683
ATP1B3	483	0.004	0.596425652503967
POPDC3	64208	0.013	0.597149908542633
CCDC115	84317	0.004	0.597243905067444
TMX4	56255	0.009	0.597521305084229
SLC25A12	8604	0.005	0.597838699817657
FAM135B	51059	0.032	0.59803718328476
SPECC1L	0	0.004	0.598138809204102
SIPA1L3	23094	0.011	0.598520040512085
RNF168	165918	0.014	0.598887085914612
NAP1L2	4674	0.003	0.598997592926025
CORO2A	7464	0.004	0.599013209342957
GLS2	27165	0.005	0.599342823028564
ANKRD20A4-ANKRD20A20P	0	0.018	0.599409937858582
IPCEF1	26034	0.001	0.599418163299561
ABTB1	80325	0.003	0.599443137645721
AGO1	0	0.024	0.59950453042984
06-Mar	0	0.001	0.600590109825134
HCN1	348980	0.005	0.600698709487915
GNL1	2794	0.007	0.600822627544403
FRAT2	23401	0.02	0.601041316986084
TMCC2	9911	0.019	0.601255834102631
ZMYND8	23613	0.007	0.601321578025818
TEX29	0	0.006	0.601429641246796
LINC01260	0	0.004	0.601863026618958
FER1L4	80307	0.02	0.602093279361725
HEXIM1	10614	0.004	0.602115392684937
CLEC16A	23274	0.021	0.602303087711334
02-Mar	0	0.002	0.602327942848206
FANCI	55215	0.017	0.602689146995544
THEMIS	387357	0.006	0.603354871273041
PCSK1	5122	0.013	0.603360891342163
DPP8	54878	0.002	0.60362833738327
ZDHHC2	51201	0.024	0.603777170181274
TAF4B	6875	0.011	0.604073524475098
EIF5	1983	0.006	0.604200959205627
SLC25A37	51312	0.019	0.60428112745285
GLRX2	51022	0.014	0.604998767375946
TBC1D4	9882	0.007	0.605299770832062
MSTO2P	0	0.002	0.605910241603851
CISD2	493856	0.001	0.60685670375824
KBTBD12	0	0.026	0.60719496011734
KCMF1	56888	0.006	0.607537925243378
NOVA1	4857	0.002	0.607730031013489
CDK14	0	0.011	0.607876837253571
CAMK2G	818	0.005	0.607977747917175
CACNG8	59283	0.003	0.608572244644165
ACTN4	81	0.002	0.608591079711914
LIMK1	3984	0.01	0.609464645385742
TMEM229B	0	0.021	0.609658777713776
IL1RAP	3556	0.011	0.610031604766846
HECA	51696	0.007	0.610092401504517
OIP5-AS1	729082	0.003	0.610201895236969
ACYP2	98	0.012	0.610670745372772
BICDL2	0	0.002	0.610714495182037
ABCG4	64137	0.008	0.611048698425293
NAP1L1	4673	0.006	0.611187398433685
PLEKHM2	23207	0.004	0.61153382062912
RET	5979	0.008	0.611551582813263
UGP2	7360	0.018	0.612056791782379
FAM206A	0	0.001	0.612071633338928
SLC39A13	91252	0.008	0.612128436565399
EML2	24139	0.003	0.612327098846436
RRS1	23212	0.005	0.61293751001358
MIR29B2CHG	0	0.012	0.613130927085876
FIZ1	84922	0.001	0.613138258457184
BCAT1	586	0.008	0.613243222236633
TNIP1	10318	0.021	0.613666594028473
HNRNPUL2	221092	0.004	0.613769710063934
ACAN	176	0.02	0.614991247653961
PPM1H	57460	0.002	0.615169703960419
MAP1LC3B	81631	0.014	0.615435242652893
MYC	4609	0.009	0.615643799304962
LIN28B	389421	0.007	0.615879118442535
OSBPL6	114880	0.006	0.615949153900146
MTDH	92140	0.006	0.61634749174118
TCOF1	6949	0.002	0.616402804851532
SORCS1	114815	0.025	0.616415023803711
SPHK2	56848	0.022	0.616855323314667
CDS1	1040	0.005	0.616950452327728
LURAP1L	286343	0.002	0.617017209529877
ADRA1D	146	0.007	0.617057144641876
ESRRG	2104	0.019	0.618671536445618
STEAP2	261729	0.004	0.618994414806366
FGF7	2252	0.021	0.619241654872894
SNAP25	6616	0.003	0.619348466396332
LOC100507507	0	0.002	0.619690537452698
FRAT1	10023	0.01	0.619690775871277
LTB	4050	0.002	0.619900405406952
LINC01296	0	0.002	0.620032370090485
SBNO1	55206	0.001	0.620057761669159
GPCPD1	0	0.006	0.62018758058548
WFDC2	10406	0.006	0.620524764060974
C2orf27A	29798	0.002	0.620577931404114
FGF7P3	0	0.008	0.620685875415802
BRAF	673	0.031	0.620809555053711
ADAM22	53616	0.002	0.62132602930069
CACNA2D2	9254	0.007	0.621469259262085
ADO	84890	0.004	0.62165629863739
ANKS6	203286	0.005	0.621829330921173
RELT	84957	0.016	0.621961355209351
CIDEA	1149	0.015	0.622020065784454
NT5M	56953	0.007	0.622495591640472
OGDHL	55753	0.008	0.622814834117889
MYADML2	255275	0.004	0.623085677623749
HSPA4L	22824	0.029	0.623139977455139
TOR1AIP2	163590	0.01	0.623201131820679
KITLG	4254	0.005	0.623939573764801
IGFBP6	3489	0.001	0.624116003513336
NDRG3	57446	0.003	0.624346435070038
MTCL1	0	0.003	0.624900996685028
KCNC4	3749	0.019	0.625078558921814
ITPR1	3708	0.005	0.626382350921631
C17orf75	64149	0.006	0.626643896102905
ARMT1	0	0.002	0.626996636390686
FNDC4	64838	0.006	0.627091228961945
TIFA	92610	0.008	0.627162873744965
HES6	55502	0.007	0.627270221710205
ARL5B	221079	0.002	0.627585232257843
PDP2	57546	0.002	0.627804100513458
MICU3	0	0.001	0.628239095211029
SLCO4A1	28231	0.01	0.628360271453857
SNX21	90203	0.005	0.628599405288696
RPS6KB1	6198	0.002	0.628617882728577
KBTBD3	143879	0.006	0.62882274389267
SUSD5	26032	0.002	0.628952980041504
FMN1	342184	0.003	0.629095852375031
LYRM7	90624	0.001	0.62950074672699
CCNI	10983	0.003	0.629580438137054
[truncated: 209 more rows]
