# Supplementary material for: Genetic foundations of interindividual neurophysiological variability
Source: Sci Adv. 2025 Jul 23;11(30):eads7544. doi: 10.1126/sciadv.ads7544 (PMC12285703; doi:10.1126/sciadv.ads7544)
Supplement: Supplementary file 2 — Data files S1 to S4 [file sciadv.ads7544_data_files_s1_to_s4.zip › SupplementalData/SD_3_GO_biological_processes_negative.csv]

Enrichment FDR	nGenes	Pathway Genes	Fold Enrichment	Pathway	URL	Genes
3.85942338730634e-19	271	1885	1.80667195026013	Cell-cell signaling	http://amigo.geneontology.org/amigo/term/GO:0007267	AP2B1 BAIAP3 NISCH STAB1 TYROBP GABRA3 SNAI2 CYP46A1 DTNBP1 DKK3 NNAT PHPT1 RIMBP2 CDH3 SEZ6 CCN5 CBFB FGFR3 ACSL4 MAOB CDC42 SREBF1 PANX2 NLE1 CACNG4 GPC4 EDN1 OPHN1 SCGN RFX3 CHRNA3 C1QTNF3 P2RX5 OXCT1 FAT1 PTHLH DYNLL1 LTBP4 EFNB1 RAPGEF4 JPH4 PCSK5 PSMD8 EFNA2 SNAP29 MAPK1 PDGFB DAAM1 SLC8A3 PSMA6 NTSR1 RSPO4 PDYN GLRA2 SYTL4 CBLN1 SYT17 CALB1 LIN7B SLC17A7 SLC1A6 CD33 GRIK5 PTN STX1A GLI3 PS…
1.04605029740793e-11	240	1835	1.64360153694096	Positive regulation of cell communication	http://amigo.geneontology.org/amigo/term/GO:0010647	TSPAN6 CFLAR BAIAP3 RPS20 DCN TYROBP IGF1 MARCO CD74 BIRC3 RRAGD TIMP2 CYP46A1 DTNBP1 LMO3 NNAT PHPT1 CDH3 FGFR3 ACSL4 CDC42 LMCD1 LIMS2 NLE1 CACNG4 EDN1 ADCYAP1R1 SCGN C1QTNF3 P2RX5 OXCT1 RRAGB FKBP1A DYNLL1 OSBPL8 PSMD8 MAPK1 TIMP3 PDGFB SLC8A3 PSMA6 DOK5 TRIB3 RSPO4 PIM2 MAPK3 NECAB2 PYCARD CTSH RIPK2 CALB1 BBC3 PTN ZC3HAV1 CAV2 STX1A PSMA2 SPIN1 KANK1 TNKS2 DHX58 MPP2 RAB34 CD81 PSMD9 GLI1 LY…
1.08041888870216e-11	240	1842	1.63735549418385	Positive regulation of signaling	http://amigo.geneontology.org/amigo/term/GO:0023056	TSPAN6 CFLAR BAIAP3 RPS20 DCN TYROBP IGF1 MARCO CD74 BIRC3 RRAGD TIMP2 CYP46A1 DTNBP1 LMO3 NNAT PHPT1 CDH3 FGFR3 ACSL4 CDC42 LMCD1 LIMS2 NLE1 CACNG4 EDN1 ADCYAP1R1 SCGN C1QTNF3 P2RX5 OXCT1 RRAGB FKBP1A DYNLL1 OSBPL8 PSMD8 MAPK1 TIMP3 PDGFB SLC8A3 PSMA6 DOK5 TRIB3 RSPO4 PIM2 MAPK3 NECAB2 PYCARD CTSH RIPK2 CALB1 BBC3 PTN ZC3HAV1 CAV2 STX1A PSMA2 SPIN1 KANK1 TNKS2 DHX58 MPP2 RAB34 CD81 PSMD9 GLI1 LY…
4.42526921614577e-11	244	1910	1.60537991306707	Regulation of transport	http://amigo.geneontology.org/amigo/term/GO:0051049	WDR54 AP2B1 RALA SCIN BAIAP3 IGF1 CNTN1 CD74 KCNG1 RAB27B GPM6B DTNBP1 NEDD4L PTGER3 NNAT PHPT1 ATP2B4 CDH3 ATP2C2 ACSL4 MAOB CLTCL1 CDC42 WDR1 SREBF1 DERL2 CACNG4 EDN1 ADCYAP1R1 SAR1A OPHN1 RFX3 CHRNA3 C1QTNF3 P2RX5 OXCT1 RAB10 FKBP1A DYNLL1 OSBPL8 RAPGEF4 CD200 JPH4 COMT SH3GLB1 MAPK1 PPM1F PDGFB MLC1 PLTP NTSR1 NKAIN4 TRIB3 MYOM1 SYTL4 CORO1A MAPK3 NUTF2 NECAB2 PYCARD SYT17 SLC17A7 PDCD5 BBC3 …
1.25188545015907e-10	130	836	1.95415244536117	Localization within membrane	http://amigo.geneontology.org/amigo/term/GO:0051668	AP2B1 RALA RPS20 CYP46A1 ATP2B4 ATP2C2 PPP2R5A EXOC5 RPL31 CACNG4 GPC4 RAB10 SH3GLB1 TIMM13 PALM PXMP4 NECAB2 LIN7B PDCD5 BBC3 RPS19 GRIK5 PTN STX1A SEC61B PPP1R9B RAB34 CPE CD81 RAB35 RPL24 RAB3GAP1 RAB32 VAMP8 DENND1A SIL1 HPCA RPS10 C16orf70 RPL23 ROMO1 YWHAH APOE RPL36 RAB11FIP4 RPL27 LGALS3 RAMP1 YWHAQ TIMM10 NMT1 RPL35 RPS6 RPLP1 EXOC6 RPS24 ITGB7 VPS37B SRP14 RAB40B ERBB2 RPS8 RPL32 RPL37 …
1.32847608167837e-10	120	750	2.01067254685777	Protein localization to membrane	http://amigo.geneontology.org/amigo/term/GO:0072657	AP2B1 RPS20 CYP46A1 ATP2B4 ATP2C2 PPP2R5A EXOC5 RPL31 GPC4 RAB10 SH3GLB1 TIMM13 PALM PXMP4 NECAB2 LIN7B PDCD5 BBC3 RPS19 GRIK5 PTN STX1A SEC61B PPP1R9B RAB34 CPE CD81 RPL24 RAB3GAP1 RAB32 VAMP8 SIL1 HPCA RPS10 C16orf70 RPL23 ROMO1 YWHAH APOE RPL36 RPL27 LGALS3 RAMP1 YWHAQ TIMM10 NMT1 RPL35 RPS6 RPLP1 RPS24 ITGB7 VPS37B SRP14 RAB40B ERBB2 RPS8 RPL32 RPL37 STOM FAU DLG2 TIMM8B RILPL2 SLC7A11 ANK3 P…
2.49138355732573e-10	122	776	1.97569306311733	Trans-synaptic signaling	http://amigo.geneontology.org/amigo/term/GO:0099537	BAIAP3 NISCH TYROBP GABRA3 CYP46A1 DTNBP1 RIMBP2 SEZ6 CACNG4 EDN1 OPHN1 SCGN CHRNA3 P2RX5 JPH4 SNAP29 MAPK1 SLC8A3 NTSR1 PDYN GLRA2 CBLN1 CALB1 LIN7B SLC17A7 SLC1A6 GRIK5 PTN STX1A PPP1R9B MPP2 EFNB3 SYT10 DBN1 BCHE CSPG5 RAB3GAP1 SLC1A4 TNR STXBP3 SLC8A2 CNR1 PCDH17 NPY SLC12A4 IL1B PRKCG YWHAH APOE PTPRA KCNMB4 FCHSD2 PPFIA2 CDH11 MINK1 TMEM108 SNCA GLRA3 PLK2 CRHBP KCNMB1 LRRTM2 CASK HTR2C CHR…
4.33028629134372e-10	120	767	1.96610744477618	Chemical synaptic transmission	http://amigo.geneontology.org/amigo/term/GO:0007268	BAIAP3 NISCH TYROBP GABRA3 CYP46A1 DTNBP1 RIMBP2 SEZ6 CACNG4 EDN1 OPHN1 SCGN CHRNA3 P2RX5 JPH4 SNAP29 MAPK1 SLC8A3 NTSR1 PDYN GLRA2 CBLN1 CALB1 LIN7B SLC17A7 SLC1A6 GRIK5 PTN STX1A PPP1R9B MPP2 EFNB3 SYT10 DBN1 BCHE CSPG5 RAB3GAP1 SLC1A4 TNR STXBP3 SLC8A2 CNR1 PCDH17 NPY SLC12A4 IL1B PRKCG YWHAH APOE PTPRA KCNMB4 FCHSD2 PPFIA2 CDH11 MINK1 TMEM108 SNCA GLRA3 PLK2 CRHBP KCNMB1 LRRTM2 CASK HTR2C CHR…
4.33028629134372e-10	120	767	1.96610744477618	Anterograde trans-synaptic signaling	http://amigo.geneontology.org/amigo/term/GO:0098916	BAIAP3 NISCH TYROBP GABRA3 CYP46A1 DTNBP1 RIMBP2 SEZ6 CACNG4 EDN1 OPHN1 SCGN CHRNA3 P2RX5 JPH4 SNAP29 MAPK1 SLC8A3 NTSR1 PDYN GLRA2 CBLN1 CALB1 LIN7B SLC17A7 SLC1A6 GRIK5 PTN STX1A PPP1R9B MPP2 EFNB3 SYT10 DBN1 BCHE CSPG5 RAB3GAP1 SLC1A4 TNR STXBP3 SLC8A2 CNR1 PCDH17 NPY SLC12A4 IL1B PRKCG YWHAH APOE PTPRA KCNMB4 FCHSD2 PPFIA2 CDH11 MINK1 TMEM108 SNCA GLRA3 PLK2 CRHBP KCNMB1 LRRTM2 CASK HTR2C CHR…
5.21798120430586e-10	125	815	1.92740849967194	Synaptic signaling	http://amigo.geneontology.org/amigo/term/GO:0099536	BAIAP3 NISCH TYROBP GABRA3 CYP46A1 DTNBP1 RIMBP2 SEZ6 CACNG4 EDN1 OPHN1 SCGN CHRNA3 P2RX5 JPH4 SNAP29 MAPK1 SLC8A3 NTSR1 PDYN GLRA2 CBLN1 CALB1 LIN7B SLC17A7 SLC1A6 GRIK5 PTN STX1A PPP1R9B MPP2 EFNB3 SYT10 DBN1 BCHE CSPG5 RAB3GAP1 SLC1A4 TNR STXBP3 SLC8A2 CNR1 PCDH17 NPY SLC12A4 IL1B PRKCG YWHAH APOE PTPRA KCNMB4 RGS8 FCHSD2 PPFIA2 CDH11 MINK1 TMEM108 SNCA GLRA3 PLK2 CRHBP KCNMB1 LRRTM2 CASK HTR2…
2.5178111177013e-09	154	1105	1.75137767090553	Central nervous system development	http://amigo.geneontology.org/amigo/term/GO:0007417	SCIN PAX6 TYROBP CNTN1 VIM TIMP2 DNAH5 MYO16 CAPG NNAT ATP2B4 SEZ6 MAOB CDC42 WDR1 PAFAH1B3 OPHN1 OXCT1 GSTP1 DYNLL1 PHGDH EFNA2 MAPK1 TTLL1 SLC8A3 SMARCA1 MAPK3 CBLN1 ERCC2 SLC17A7 NUMBL PBX4 PTN PTPRZ1 GLI3 SUFU PPP1R9B GLI1 MDGA1 HMGCS1 HES1 GNB4 LOXL3 RAB3GAP1 TNR STXBP3 DOCK7 HPCAL4 B4GALT2 PTBP2 STMN1 NRP2 APAF1 HPCA CXCR4 NPY SOX4 YWHAH SMO NCAN PLXNA3 DNAJB1 BCAN TRPC4 MEIS2 TSPAN2 YWHAQ …
2.56544039418575e-09	242	1982	1.53438053840685	Locomotion	http://amigo.geneontology.org/amigo/term/GO:0040011	CD99 PLXND1 RALA TBXA2R PAX6 CDKL5 NISCH DCN IGF1 SNAI2 CD74 TMSB10 DNAH5 PHPT1 ATP2B4 ELMO2 NAV3 KIF2A CDC42 WDR1 VASH1 CRMP1 SEMA3C GPC4 RAP1GAP EDN1 OPHN1 RFX3 CXCL2 FAT1 GSTP1 CPNE3 ARHGAP4 EFNB1 GLG1 OSBPL8 CD200 TEKT2 EPB41L4B HSD3B7 EFNA2 MAPK1 PPM1F SLC16A8 TTLL1 PDGFB PLTP DOK5 LAMA1 TIMP1 CORO1A MAPK3 PYCARD CTSH RPS19 ITGB8 PTN GLI3 C5 KANK1 CREB3 PBLD PPP1R9B EFNB3 FOLR1 CD81 GLI1 ARP…
6.53860981854459e-09	115	757	1.9090764769538	Cell junction organization	http://amigo.geneontology.org/amigo/term/GO:0034330	PLXND1 CDKL5 SNAI2 CDH10 GPM6B ARHGAP6 CDH3 SEZ6 CBFB SDK2 CDC42 WDR1 LIMS2 GPC4 OPHN1 PALM ARVCF PPM1F SLC8A3 CBLN1 NUMBL PTN MPP2 MDGA1 CDH9 SPARC DBN1 TNR SLC8A2 NRP2 PCDH17 TEK IL1B APOE ITGB4 PTPRA BCAN APLNR TLR2 AMIGO2 PPFIA2 NTRK3 CDH11 ERBB2 PTPRF NPHP1 TMEM108 SNCA LRRTM2 CDH8 GPM6A SLC7A11 ANK3 GABRA2 GRID2 GJA1 FARP1 CXADR RHOC LRFN2 MMP14 FZD1 C1QC ZDHHC12 SHANK1 SHANK2 WNT4 NFIA LRR…
6.71484443716104e-09	218	1757	1.559215335853	Neurogenesis	http://amigo.geneontology.org/amigo/term/GO:0022008	CFLAR PLXND1 PAX6 CDKL5 CNTN1 VIM TIMP2 MYO16 GPM6B DTNBP1 NEDD4L NNAT SEZ6 NAV3 ACSL4 SDK2 CNGB1 CDC42 WDR1 CRMP1 SEMA3C RAP1GAP OPHN1 CHRNA3 SMARCD3 ULK2 GSTP1 RAB10 ARHGAP4 EFNB1 DLL3 PHGDH EFNA2 MAPK1 TTLL1 SLC8A3 DOK5 LAMA1 SMARCA1 MAPK3 CBLN1 SYT17 ERCC2 NUMBL PBX4 PTN PTPRZ1 GLI3 KANK1 SUFU PPP1R9B EFNB3 MMD FOLR1 RASAL1 RAB35 MDGA1 PRPH2 DPYSL3 DBN1 BCHE HES1 RPL24 CSPG5 DOK1 STK25 MARK1 …
1.1440985557555e-08	79	451	2.20126290468077	Synapse organization	http://amigo.geneontology.org/amigo/term/GO:0050808	PLXND1 CDKL5 SEZ6 SDK2 CDC42 GPC4 OPHN1 PALM SLC8A3 CBLN1 PTN MPP2 MDGA1 CDH9 SPARC DBN1 TNR SLC8A2 NRP2 PCDH17 APOE BCAN TLR2 AMIGO2 PPFIA2 NTRK3 ERBB2 PTPRF TMEM108 SNCA LRRTM2 CDH8 GPM6A SLC7A11 ANK3 GABRA2 GRID2 FARP1 LRFN2 FZD1 C1QC ZDHHC12 SHANK1 SHANK2 NFIA LRRTM1 PDLIM5 IGFN1 CAMKV YWHAZ VCP RAPSN C1QL3 GABRB3 GRM5 NLGN1 ITGAM CDH2 PRNP C1QB C1QA CTBP2 BAIAP2 LRRN1 BDNF OXTR GPC6 ACTG1 PC…
1.54733019131281e-08	153	1127	1.70603870712755	Circulatory system development	http://amigo.geneontology.org/amigo/term/GO:0072359	CFLAR PLXND1 AP2B1 TBXA2R PAX6 STAB1 DCN IGF1 SNAI2 DNAH5 CC2D2A ATP2B4 CALCRL CDC42 VASH1 SEMA3C EDN1 HSPB11 SMARCD3 KCNK2 OXCT1 FKBP1A MYH7 IFT74 PCSK5 MAPK1 PDGFB MTHFD1 LAMA1 MAPK3 CTSH ITGB8 PTN C1GALT1 GLI3 C5 SUFU B9D1 CPE FOLR1 GLI1 RBM24 SPARC HES1 ACVR2B NRP2 CCN2 TEK TGFBI CXCR4 SOX4 IL1B SMO LOXL1 TNNI3 APOE NFATC1 RAMP1 FHOD3 APLNR PDGFRA COL4A2 EGLN1 NIBAN2 CCN3 SULF1 YAP1 RBP4 FGF2…
1.81782646322025e-08	151	1111	1.70798579306663	Negative regulation of multicellular organismal process	http://amigo.geneontology.org/amigo/term/GO:0051241	TMEM176A TBXA2R PAX6 STAB1 DCN TYROBP IGF1 SNAI2 CD74 PTGER3 ATP2B4 CDH3 CALCRL NAV3 CBFB VASH1 SEMA3C RAP1GAP EDN1 C1QTNF3 KCNK2 GSTP1 PTHLH ARHGAP4 DLL3 CD200 COMT PDGFB TIMP1 NUTF2 CBLN1 PYCARD NOVA2 TNNT1 RPS19 CD33 PTN PHF14 TMEM176B GLI3 PBLD DHX58 EFNB3 SPARC HMGCR WWC1 HES1 ACVR2B LOXL3 EFEMP1 IGFBP5 TNR WDR77 DOCK7 MAD2L2 GPR68 TEK ZNF706 PRDX4 IL1B FGL2 YWHAH SMO APOE APOC1 PLXNA3 F12 P…
2.21541574828166e-08	226	1867	1.52119709289588	Protein transport	http://amigo.geneontology.org/amigo/term/GO:0015031	AP2B1 BAIAP3 RPS20 IGF1 CD74 RAB27B GPM6B FAM160A2 NNAT PHPT1 CALCRL ACSL4 EXOC5 CLTCL1 CDC42 RPL31 SREBF1 DERL2 CACNG4 SAR1A RFX3 HSPB11 C1QTNF3 OXCT1 RAB10 DYNLL1 RAPGEF4 CD200 SH3GLB1 PCSK5 TIMM13 SNAP29 MAPK1 PPM1F RAB36 MLC1 PXMP4 MYOM1 SYTL4 NUTF2 CBLN1 AP3B2 LIN7B PDCD5 BBC3 RPS19 CD33 STX1A GLI3 SEC61B TBC1D13 SUFU NUP88 RAB34 CD81 PSMD9 COPZ1 GNPTAB RAB35 MAN1A1 RAB23 HMGCR RPL24 LMAN2L …
2.21541574828166e-08	78	451	2.17339881727974	Regulation of membrane potential	http://amigo.geneontology.org/amigo/term/GO:0042391	DCN GABRA3 NEDD4L SEZ6 WDR1 CACNG4 EDN1 SLC4A4 CHRNA3 KCNK2 P2RX5 SLC8A3 NTSR1 GLRA2 CBLN1 SLC1A6 GRIK5 PTN STX1A MPP2 SLC4A3 RAB3GAP1 SLC8A2 CNR1 KCNJ5 YWHAH KCNA5 PIAS3 KCNMB4 SCN2A SCN7A CASP1 PARP1 TMEM108 SNCA CAMK2D GLRA3 CHRNA6 ANK3 GABRA2 GRID2 GJA1 GRM1 SCN3A PID1 CACNA2D1 CXADR GRIA1 GRIN2C SHANK1 SHANK2 GABRB1 GRIK3 GRIK2 VCP GABRB3 SCN3B GRM5 NTSR2 ADRB2 SCN9A NLGN1 GRIK1 JUP CNIH2 BA…
2.21541574828166e-08	104	677	1.93048324292105	Cell surface receptor signaling pathway involved in cell-cell signaling	http://amigo.geneontology.org/amigo/term/GO:1905114	AP2B1 SNAI2 DKK3 CDH3 SEZ6 CBFB CDC42 NLE1 GPC4 CHRNA3 P2RX5 PSMD8 DAAM1 SLC8A3 PSMA6 NTSR1 RSPO4 GLRA2 CBLN1 GRIK5 STX1A GLI3 PSMA2 SPIN1 KANK1 TNKS2 CCNY RNF43 MPP2 CPE FOLR1 PSMD9 GLI1 RAB3GAP1 MARK1 MAD2L2 SLC8A2 NDP SOX4 PSMF1 PSMB2 SMO APOE NFATC1 ANKRD6 PSMB7 TLR2 SULF1 YAP1 PLCB2 FGF2 TMEM108 SNCA SFRP2 GLRA3 RSPO3 CHRNA6 GRID2 TCF7L1 HHEX NR4A2 TNIK APCDD1 MOV10 FZD7 FZD1 GRIN2C SHANK1 S…
2.359372525411e-08	119	815	1.83489289168769	Cellular component morphogenesis	http://amigo.geneontology.org/amigo/term/GO:0032989	CFLAR PLXND1 PAX6 CDKL5 TBPL1 MYO16 DTNBP1 NEDD4L CDC42 WDR1 CRMP1 SEMA3C RAP1GAP EDN1 OPHN1 CHRNA3 ULK2 RAB10 ARHGAP4 EFNB1 EFNA2 MAPK1 DOK5 LAMA1 MAPK3 SYT17 ERCC2 TNNT1 NUMBL PTN PTPRZ1 GLI3 KANK1 EFNB3 RASAL1 DBN1 RPL24 CSPG5 DOK1 STK25 TNR DOCK7 STMN1 NRP2 CXCR4 USP9X CPNE5 DOK4 YWHAH RAC2 SMO APOE PLXNA3 ITGB4 PTPRA ATP8A2 FHOD3 PDGFRA SEMA4F PLXNC1 ABI1 NIBAN2 KIAA0319 TLR2 TMOD3 PPFIA2 TP…
3.76332568699321e-08	201	1624	1.55536169149635	Generation of neurons	http://amigo.geneontology.org/amigo/term/GO:0048699	CFLAR PLXND1 PAX6 CDKL5 CNTN1 VIM TIMP2 MYO16 GPM6B DTNBP1 NEDD4L NNAT SEZ6 ACSL4 SDK2 CNGB1 CDC42 CRMP1 SEMA3C RAP1GAP OPHN1 CHRNA3 SMARCD3 ULK2 RAB10 ARHGAP4 EFNB1 DLL3 PHGDH EFNA2 MAPK1 TTLL1 DOK5 LAMA1 SMARCA1 MAPK3 CBLN1 SYT17 ERCC2 NUMBL PBX4 PTN PTPRZ1 GLI3 KANK1 SUFU PPP1R9B EFNB3 MMD FOLR1 RASAL1 RAB35 MDGA1 PRPH2 DPYSL3 DBN1 BCHE HES1 RPL24 DOK1 STK25 MARK1 TNR DOCK7 STMN1 NRP2 CNR1 MYB…
4.06813646052048e-08	193	1545	1.56982120365514	Export from cell	http://amigo.geneontology.org/amigo/term/GO:0140352	RALA SCIN BAIAP3 MGST1 NISCH TYROBP IGF1 RNASET2 TIMP2 AGA RAB27B DTNBP1 NNAT PHPT1 ACSL4 MAOB EXOC5 WDR1 SREBF1 EDN1 RFX3 SLC4A4 CHRNA3 C1QTNF3 OXCT1 GSTP1 RAB10 CPNE3 FTL DYNLL1 LTBP4 RAPGEF4 CD200 PCSK5 SNAP29 MAPK1 TIMP3 PDGFB PYGL SLC8A3 NTSR1 MYOM1 PGRMC1 TIMP1 SYTL4 CORO1A CBLN1 PYCARD SYT17 CTSH SCG3 LIN7B CD33 GRIK5 STX1A PSMA2 RGS9 VAT1 PSMD9 SYT10 GNPTAB SPARC HMGCR NIT2 CSPG5 RAB3GAP1…
5.20433819192059e-08	142	1045	1.70762859840792	Neuron projection development	http://amigo.geneontology.org/amigo/term/GO:0031175	CFLAR PLXND1 PAX6 CDKL5 CNTN1 VIM MYO16 GPM6B DTNBP1 NEDD4L SEZ6 ACSL4 CDC42 CRMP1 SEMA3C RAP1GAP OPHN1 CHRNA3 ULK2 RAB10 ARHGAP4 EFNB1 PHGDH EFNA2 MAPK1 DOK5 LAMA1 MAPK3 SYT17 NUMBL PTN PTPRZ1 GLI3 KANK1 PPP1R9B EFNB3 FOLR1 RASAL1 RAB35 DPYSL3 DBN1 HES1 RPL24 DOK1 STK25 MARK1 TNR DOCK7 STMN1 NRP2 CNR1 CXCR4 NPY USP9X CPNE5 DOK4 YWHAH RAC2 SMO APOE ATXN10 PRDM12 PLXNA3 PTPRA ATP8A2 TSPAN2 AVIL SE…
6.03216765438827e-08	79	471	2.10779101913169	Regulation of trans-synaptic signaling	http://amigo.geneontology.org/amigo/term/GO:0099177	BAIAP3 NISCH TYROBP CYP46A1 DTNBP1 CACNG4 EDN1 OPHN1 SCGN CHRNA3 JPH4 MAPK1 SLC8A3 CBLN1 CALB1 GRIK5 PTN STX1A PPP1R9B MPP2 DBN1 BCHE CSPG5 RAB3GAP1 TNR SLC8A2 CNR1 PCDH17 IL1B PRKCG YWHAH APOE PTPRA KCNMB4 PPFIA2 CDH11 TMEM108 SNCA PLK2 LRRTM2 CASK SLC7A11 GRID2 GRM1 JPH3 GRIA1 LRFN2 ZDHHC12 GRIN2C SHANK1 SHANK2 GRIK3 NPY5R GRIK2 FABP5 RAPSN GRM5 RGS14 ADRB2 NLGN1 CDH2 GRIK1 NPTX1 PRNP CNIH2 BAI…
6.97696760172724e-08	206	1690	1.53179935152626	Cell projection organization	http://amigo.geneontology.org/amigo/term/GO:0030030	CFLAR PLXND1 ZMYND10 RALA SCIN DNAH9 PAX6 CDKL5 CNTN1 VIM DNAH5 MYO16 CAPG GPM6B DTNBP1 CC2D2A NEDD4L SEZ6 ACSL4 EXOC5 CNGB1 CDC42 CRMP1 SEMA3C RAP1GAP CAPZB OPHN1 RFX3 CHRNA3 HSPB11 ULK2 RAB10 DYNLL1 ARHGAP4 EFNB1 PHGDH TEKT2 IFT74 EFNA2 PALM SNAP29 MAPK1 TTLL1 DOK5 LAMA1 CORO1A MAPK3 SYT17 NUMBL PTN PTPRZ1 GLI3 KANK1 B9D1 PPP1R9B EFNB3 RAB34 FOLR1 RASAL1 RAB35 RAB23 DPYSL3 DBN1 HES1 RPL24 CSPG5…
7.17207220398159e-08	138	1013	1.71194972523675	Positive regulation of transport	http://amigo.geneontology.org/amigo/term/GO:0051050	AP2B1 SCIN BAIAP3 IGF1 CNTN1 RAB27B DTNBP1 NEDD4L NNAT PHPT1 CDH3 ATP2C2 ACSL4 CLTCL1 CDC42 CACNG4 EDN1 ADCYAP1R1 SAR1A C1QTNF3 P2RX5 OXCT1 DYNLL1 OSBPL8 SH3GLB1 MAPK1 PDGFB MLC1 PLTP NTSR1 MYOM1 SYTL4 NUTF2 PYCARD PDCD5 BBC3 CD33 STX1A GLI3 CREB3 RGS9 WFS1 CD81 PSMD9 SYT10 CPSF6 RAB3GAP1 CNR1 MYB VAMP8 NR4A3 GPR68 KCNJ5 FABP3 HPCA ATP8A1 SOX4 IL1B YWHAH RAC2 SMO ARPP19 APOE CHMP2A LGALS3 RAN ATP…
7.57203609313641e-08	186	1489	1.56978296556223	Secretion by cell	http://amigo.geneontology.org/amigo/term/GO:0032940	RALA SCIN BAIAP3 MGST1 NISCH TYROBP IGF1 RNASET2 TIMP2 AGA RAB27B DTNBP1 NNAT PHPT1 ACSL4 MAOB EXOC5 WDR1 SREBF1 EDN1 RFX3 CHRNA3 C1QTNF3 OXCT1 GSTP1 RAB10 CPNE3 FTL DYNLL1 LTBP4 RAPGEF4 CD200 PCSK5 SNAP29 MAPK1 TIMP3 PDGFB PYGL NTSR1 MYOM1 PGRMC1 TIMP1 SYTL4 CORO1A CBLN1 PYCARD SYT17 CTSH SCG3 LIN7B CD33 GRIK5 STX1A PSMA2 VAT1 PSMD9 SYT10 GNPTAB SPARC HMGCR NIT2 CSPG5 RAB3GAP1 STXBP3 KDM5B PRDX6…
7.62265904646753e-08	233	1974	1.48330389886607	Cellular macromolecule localization	http://amigo.geneontology.org/amigo/term/GO:0070727	ZMYND10 AP2B1 SCIN PAX6 RPS20 CEP68 TYROBP CD74 RRAGD TMSB10 CYP46A1 RAB27B GPM6B CC2D2A NEDD4L ATP2B4 ATP2C2 PPP2R5A STAG3 EXOC5 CLTCL1 CNGB1 CDC42 RPL31 SREBF1 DERL2 CACNG4 GPC4 SAR1A RRAGB RAB10 NSFL1C OSBPL8 SH3GLB1 TIMM13 PALM MAPK1 PPM1F PXMP4 SYTL4 NUTF2 NECAB2 AP3B2 SCG3 LIN7B PDCD5 BBC3 RPS19 GRIK5 PTN STX1A GLI3 SEC61B TBC1D13 TNKS2 SUFU NUP88 PPP1R9B RAB34 CPE CD81 COPZ1 GNPTAB RAB35 M…
1.02405264780524e-07	231	1960	1.4810757599622	Cellular protein localization	http://amigo.geneontology.org/amigo/term/GO:0034613	ZMYND10 AP2B1 SCIN PAX6 RPS20 CEP68 TYROBP CD74 RRAGD TMSB10 CYP46A1 RAB27B GPM6B CC2D2A NEDD4L ATP2B4 ATP2C2 PPP2R5A STAG3 EXOC5 CLTCL1 CNGB1 CDC42 RPL31 SREBF1 DERL2 CACNG4 GPC4 SAR1A RRAGB RAB10 NSFL1C OSBPL8 SH3GLB1 TIMM13 PALM MAPK1 PPM1F PXMP4 SYTL4 NUTF2 NECAB2 AP3B2 SCG3 LIN7B PDCD5 BBC3 RPS19 GRIK5 PTN STX1A GLI3 SEC61B TBC1D13 TNKS2 SUFU NUP88 PPP1R9B RAB34 CPE CD81 COPZ1 GNPTAB RAB35 M…
1.05879366039666e-07	78	470	2.08553801402801	Modulation of chemical synaptic transmission	http://amigo.geneontology.org/amigo/term/GO:0050804	BAIAP3 NISCH TYROBP CYP46A1 DTNBP1 CACNG4 EDN1 OPHN1 SCGN CHRNA3 JPH4 MAPK1 SLC8A3 CBLN1 CALB1 GRIK5 PTN STX1A PPP1R9B MPP2 DBN1 BCHE CSPG5 RAB3GAP1 TNR SLC8A2 CNR1 PCDH17 IL1B PRKCG YWHAH APOE PTPRA KCNMB4 PPFIA2 CDH11 TMEM108 SNCA PLK2 LRRTM2 CASK SLC7A11 GRID2 GRM1 JPH3 GRIA1 LRFN2 ZDHHC12 GRIN2C SHANK1 SHANK2 GRIK3 NPY5R GRIK2 RAPSN GRM5 RGS14 ADRB2 NLGN1 CDH2 GRIK1 NPTX1 PRNP CNIH2 BAIAP2 BD…
1.20685146021038e-07	37	151	3.07925845338318	Regulation of postsynaptic membrane potential	http://amigo.geneontology.org/amigo/term/GO:0060078	GABRA3 SEZ6 CHRNA3 P2RX5 SLC8A3 NTSR1 GLRA2 CBLN1 GRIK5 STX1A MPP2 RAB3GAP1 SLC8A2 TMEM108 SNCA GLRA3 CHRNA6 GABRA2 GRID2 GRM1 GRIA1 GRIN2C SHANK1 SHANK2 GABRB1 GRIK3 GRIK2 GRM5 ADRB2 NLGN1 GRIK1 BAIAP2 GABRA5 INSYN2A RELN GRIN3A GRIN2B
1.35616001018567e-07	233	1989	1.47211759495306	Establishment of protein localization	http://amigo.geneontology.org/amigo/term/GO:0045184	AP2B1 BAIAP3 RPS20 IGF1 CD74 RAB27B GPM6B FAM160A2 NNAT PHPT1 CALCRL ACSL4 EXOC5 CLTCL1 CDC42 RPL31 SREBF1 DERL2 CACNG4 SAR1A RFX3 HSPB11 C1QTNF3 OXCT1 RAB10 DYNLL1 RAPGEF4 CD200 SH3GLB1 PCSK5 TIMM13 SNAP29 MAPK1 PPM1F RAB36 MLC1 PXMP4 MYOM1 SYTL4 NUTF2 CBLN1 AP3B2 LIN7B PDCD5 BBC3 RPS19 CD33 STX1A GLI3 SEC61B TBC1D13 SUFU NUP88 RAB34 CD81 PSMD9 COPZ1 GNPTAB RAB35 MAN1A1 RAB23 HMGCR RPL24 LMAN2L …
1.41260344062257e-07	144	1085	1.66783897896036	Cell morphogenesis	http://amigo.geneontology.org/amigo/term/GO:0000902	PLXND1 PAX6 CDKL5 CDH10 MYO16 DTNBP1 NEDD4L CDC42 WDR1 LIMS2 CRMP1 SEMA3C RAP1GAP CAPZB OPHN1 CHRNA3 ULK2 FAT1 RAB10 ARHGAP4 EFNB1 PALMD EFNA2 PALM MAPK1 COCH DOK5 LAMA1 CORO1A MAPK3 SYT17 NUMBL PTN PTPRZ1 GLI3 KANK1 EFNB3 RASAL1 CDH9 SPARC DBN1 HES1 RPL24 CSPG5 DOK1 STK25 TNR DOCK7 STMN1 NRP2 MYL12B TEK CXCR4 USP9X CPNE5 DOK4 FGD3 YWHAH RAC2 SMO APOE PLXNA3 CAP1 PTPRA ATP8A2 CRB1 SEMA4F PLXNC1 A…
1.53782886175019e-07	120	856	1.76168739502725	Head development	http://amigo.geneontology.org/amigo/term/GO:0060322	PAX6 TYROBP CNTN1 DNAH5 MYO16 NNAT ATP2B4 SEZ6 MAOB CDC42 PAFAH1B3 OPHN1 OXCT1 DYNLL1 PHGDH EFNA2 MAPK1 TTLL1 SLC8A3 SMARCA1 MAPK3 CBLN1 SLC17A7 NUMBL PBX4 PTN GLI3 PPP1R9B GLI1 MDGA1 HMGCS1 HES1 GNB4 RAB3GAP1 TNR STXBP3 DOCK7 B4GALT2 PTBP2 STMN1 NRP2 APAF1 HPCA CXCR4 NPY YWHAH SMO PLXNA3 DNAJB1 BCAN MEIS2 TSPAN2 YWHAQ SOX3 PDGFRA SIX3 FGF2 AMIGO2 SSTR1 BCL2A1 TBX19 UFC1 PTPRG TMEM108 EPHA5 SFRP2…
1.64004622357007e-07	212	1776	1.50007946204198	Cell motility	http://amigo.geneontology.org/amigo/term/GO:0048870	CD99 PLXND1 TBXA2R PAX6 CDKL5 NISCH DCN IGF1 SNAI2 CD74 TMSB10 DNAH5 PHPT1 ATP2B4 ELMO2 NAV3 KIF2A CDC42 WDR1 VASH1 SEMA3C GPC4 EDN1 OPHN1 RFX3 CXCL2 FAT1 GSTP1 CPNE3 ARHGAP4 EFNB1 GLG1 OSBPL8 CD200 TEKT2 EPB41L4B HSD3B7 MAPK1 PPM1F SLC16A8 TTLL1 PDGFB PLTP LAMA1 TIMP1 CORO1A MAPK3 PYCARD CTSH RPS19 ITGB8 PTN GLI3 C5 KANK1 CREB3 PBLD PPP1R9B FOLR1 CD81 GLI1 ARPC3 MDGA1 SPARC WWC1 DPYSL3 HES1 IGFB…
1.64004622357007e-07	212	1776	1.50007946204198	Localization of cell	http://amigo.geneontology.org/amigo/term/GO:0051674	CD99 PLXND1 TBXA2R PAX6 CDKL5 NISCH DCN IGF1 SNAI2 CD74 TMSB10 DNAH5 PHPT1 ATP2B4 ELMO2 NAV3 KIF2A CDC42 WDR1 VASH1 SEMA3C GPC4 EDN1 OPHN1 RFX3 CXCL2 FAT1 GSTP1 CPNE3 ARHGAP4 EFNB1 GLG1 OSBPL8 CD200 TEKT2 EPB41L4B HSD3B7 MAPK1 PPM1F SLC16A8 TTLL1 PDGFB PLTP LAMA1 TIMP1 CORO1A MAPK3 PYCARD CTSH RPS19 ITGB8 PTN GLI3 C5 KANK1 CREB3 PBLD PPP1R9B FOLR1 CD81 GLI1 ARPC3 MDGA1 SPARC WWC1 DPYSL3 HES1 IGFB…
1.6508390457112e-07	115	811	1.78196164371643	Brain development	http://amigo.geneontology.org/amigo/term/GO:0007420	PAX6 TYROBP CNTN1 DNAH5 MYO16 NNAT ATP2B4 SEZ6 MAOB CDC42 PAFAH1B3 OPHN1 OXCT1 DYNLL1 PHGDH EFNA2 TTLL1 SLC8A3 SMARCA1 CBLN1 SLC17A7 NUMBL PBX4 PTN GLI3 PPP1R9B GLI1 MDGA1 HMGCS1 HES1 GNB4 RAB3GAP1 TNR STXBP3 DOCK7 B4GALT2 PTBP2 STMN1 NRP2 APAF1 HPCA CXCR4 NPY YWHAH SMO PLXNA3 DNAJB1 BCAN MEIS2 TSPAN2 YWHAQ SOX3 SIX3 FGF2 AMIGO2 SSTR1 BCL2A1 TBX19 UFC1 PTPRG TMEM108 EPHA5 SFRP2 NFIB GLUD1 KLHL1 H…
1.88360768089347e-07	217	1832	1.48852327602394	Response to oxygen-containing compound	http://amigo.geneontology.org/amigo/term/GO:1901700	CFLAR TBXA2R BAIAP3 MGST1 DCN CD6 IGF1 SNAI2 RRAGD VIM DTNBP1 PHPT1 ATP2B4 DGAT2 CALCRL ME1 SMARCD1 MAOB POLB SREBF1 CACNG4 ADCY2 EDN1 ADCYAP1R1 CHRNA3 CXCL2 IL12RB2 P2RX5 OXCT1 RRAGB GSTP1 RAB10 DYNLL1 OSBPL8 COMT CYP26A1 PALM MAPK1 PDGFB PNPLA3 MLC1 SLC8A3 GSS TRIB3 MAP1LC3A GLRA2 TIMP1 MAPK3 PYCARD CTSH RIPK2 GRIK5 PTN CAV2 KANK1 RGS9 PPP1R9B FOLR1 MAN1A1 LY86 GHR HMGCS1 SPARC HMGCR OGG1 BCHE …
2.00696001299872e-07	182	1473	1.55270877260741	Neuron differentiation	http://amigo.geneontology.org/amigo/term/GO:0030182	CFLAR PLXND1 PAX6 CDKL5 CNTN1 VIM TIMP2 MYO16 GPM6B DTNBP1 NEDD4L NNAT SEZ6 ACSL4 SDK2 CNGB1 CDC42 CRMP1 SEMA3C RAP1GAP OPHN1 CHRNA3 ULK2 RAB10 ARHGAP4 EFNB1 PHGDH EFNA2 MAPK1 TTLL1 DOK5 LAMA1 SMARCA1 MAPK3 CBLN1 SYT17 ERCC2 NUMBL PBX4 PTN PTPRZ1 GLI3 KANK1 SUFU PPP1R9B EFNB3 MMD FOLR1 RASAL1 RAB35 MDGA1 PRPH2 DPYSL3 DBN1 HES1 RPL24 DOK1 STK25 MARK1 TNR DOCK7 STMN1 NRP2 CNR1 CXCR4 NPY USP9X SOX4 …
3.15306814176814e-07	197	1636	1.51322773430234	Secretion	http://amigo.geneontology.org/amigo/term/GO:0046903	RALA SCIN BAIAP3 MGST1 NISCH TYROBP IGF1 CD74 RNASET2 TIMP2 AGA RAB27B DTNBP1 PTGER3 NNAT PHPT1 ACSL4 MAOB EXOC5 WDR1 SREBF1 EDN1 RFX3 CHRNA3 C1QTNF3 OXCT1 GSTP1 RAB10 CPNE3 FTL DYNLL1 LTBP4 RAPGEF4 CD200 COMT PCSK5 SNAP29 MAPK1 TIMP3 PDGFB PYGL NTSR1 MYOM1 PGRMC1 TIMP1 SYTL4 CORO1A CBLN1 PYCARD SYT17 CTSH SCG3 LIN7B CD33 GRIK5 STX1A PSMA2 VAT1 PSMD9 SYT10 GNPTAB SPARC HMGCR NIT2 UMPS CSPG5 RAB3G…
3.58066523982482e-07	117	842	1.74620463169804	Actin filament-based process	http://amigo.geneontology.org/amigo/term/GO:0030029	CFLAR RALA SCIN NISCH TYROBP VIM TMSB10 CAPG GPM6B DTNBP1 ARHGAP6 NEDD4L PHPT1 ELMO2 CDC42 WDR1 CAPZB EDN1 OPHN1 FAT1 PHACTR3 ARHGAP28 MYH7 EPB41L4B PPM1F DAAM1 CORO1A PYCARD TNNT1 KANK1 PPP1R9B CRACD ARPC3 DPYSL3 DBN1 MAD2L2 CNN3 STMN1 CCN2 TEK KCNJ5 FGD3 RAC2 TNNI3 KCNA5 GDPD2 GMFG CAP1 FHOD3 PDGFRA AVIL AGAP2 LCP1 ABI1 FCHSD2 ARRB1 FNBP1L TMOD3 FGD4 DIAPH3 TPM1 NTRK3 MINK1 CAPN10 NPHP1 TMEFF2 …
3.61292668972371e-07	31	118	3.30142208435333	Cotranslational protein targeting to membrane	http://amigo.geneontology.org/amigo/term/GO:0006613	RPS20 RPL31 RPS19 SEC61B RPL24 SIL1 RPS10 RPL23 RPL36 RPL27 RPL35 RPS6 RPLP1 RPS24 SRP14 RPS8 RPL32 RPL37 FAU RPL8 RPL26 RPL29 RPL27A RPL38 RPS27 RPL35A RPL12 RPS4X RPL10A RPL39 RPL36A
3.61292668972371e-07	154	1203	1.60870517568629	Neuron development	http://amigo.geneontology.org/amigo/term/GO:0048666	CFLAR PLXND1 PAX6 CDKL5 CNTN1 VIM MYO16 GPM6B DTNBP1 NEDD4L SEZ6 ACSL4 CNGB1 CDC42 CRMP1 SEMA3C RAP1GAP OPHN1 CHRNA3 ULK2 RAB10 ARHGAP4 EFNB1 PHGDH EFNA2 MAPK1 DOK5 LAMA1 MAPK3 SYT17 NUMBL PBX4 PTN PTPRZ1 GLI3 KANK1 PPP1R9B EFNB3 FOLR1 RASAL1 RAB35 PRPH2 DPYSL3 DBN1 HES1 RPL24 DOK1 STK25 MARK1 TNR DOCK7 STMN1 NRP2 CNR1 CXCR4 NPY USP9X CPNE5 DOK4 YWHAH RAC2 SMO APOE ATXN10 PRDM12 PLXNA3 PTPRA ATP8…
3.63190074668014e-07	104	721	1.81267289245153	Cell part morphogenesis	http://amigo.geneontology.org/amigo/term/GO:0032990	PLXND1 PAX6 CDKL5 MYO16 DTNBP1 NEDD4L CDC42 CRMP1 SEMA3C RAP1GAP OPHN1 CHRNA3 ULK2 RAB10 ARHGAP4 EFNB1 EFNA2 MAPK1 DOK5 LAMA1 MAPK3 SYT17 NUMBL PTN PTPRZ1 GLI3 KANK1 EFNB3 RASAL1 DBN1 RPL24 CSPG5 DOK1 STK25 TNR DOCK7 STMN1 NRP2 CXCR4 USP9X CPNE5 DOK4 YWHAH RAC2 SMO APOE PLXNA3 PTPRA ATP8A2 SEMA4F PLXNC1 ABI1 NIBAN2 KIAA0319 PPFIA2 CDH11 MINK1 ERBB2 TMEM108 EPHA5 DYNLT1 VLDLR NFIB NCAM1 GPM6A ANK3…
3.71370125708742e-07	192	1590	1.51748871460964	Cell migration	http://amigo.geneontology.org/amigo/term/GO:0016477	CD99 PLXND1 TBXA2R PAX6 CDKL5 NISCH DCN IGF1 SNAI2 CD74 TMSB10 ATP2B4 ELMO2 NAV3 KIF2A CDC42 WDR1 VASH1 SEMA3C GPC4 EDN1 OPHN1 CXCL2 FAT1 GSTP1 CPNE3 ARHGAP4 EFNB1 GLG1 OSBPL8 CD200 EPB41L4B HSD3B7 MAPK1 PPM1F SLC16A8 PDGFB LAMA1 TIMP1 CORO1A MAPK3 PYCARD CTSH RPS19 ITGB8 PTN GLI3 C5 KANK1 CREB3 PBLD PPP1R9B FOLR1 CD81 GLI1 MDGA1 SPARC WWC1 DPYSL3 HES1 IGFBP5 MARK1 TNR DOCK7 MIIP NRP2 CCN2 NR4A3 …
3.72245751611405e-07	30	112	3.36608127264136	SRP-dependent cotranslational protein targeting to membrane	http://amigo.geneontology.org/amigo/term/GO:0006614	RPS20 RPL31 RPS19 SEC61B RPL24 RPS10 RPL23 RPL36 RPL27 RPL35 RPS6 RPLP1 RPS24 SRP14 RPS8 RPL32 RPL37 FAU RPL8 RPL26 RPL29 RPL27A RPL38 RPS27 RPL35A RPL12 RPS4X RPL10A RPL39 RPL36A
3.81563372867933e-07	209	1769	1.48470379555284	Response to endogenous stimulus	http://amigo.geneontology.org/amigo/term/GO:0009719	CFLAR POLR2J IGF1 SNAI2 RRAGD VIM TIMP2 DTNBP1 LMO3 DKK3 ATP2B4 ME1 CBFB FGFR3 MAOB SREBF1 RAP1GAP ADCY2 EDN1 OXCT1 RRAGB GSTP1 RAB10 FKBP1A LTBP4 GLG1 OSBPL8 COMT PALM MAPK1 TIMP3 PNPLA3 SLC8A3 TRIB3 GLRA2 RBBP7 TIMP1 CORO1A MAPK3 CTSH RIPK2 PDCD5 ITGB8 PTN CAV2 GLI3 KANK1 PBLD RGS9 PPP1R9B FOLR1 CD81 ARPC3 RAB35 GHR HMGCS1 SPARC BCHE HES1 ACVR2B IGFBP5 STXBP3 KDM5B ARID1A CCN2 NR4A3 TEK SMAD9 A…
3.81563372867933e-07	100	686	1.83188096470278	Neuron projection morphogenesis	http://amigo.geneontology.org/amigo/term/GO:0048812	PLXND1 PAX6 CDKL5 MYO16 DTNBP1 NEDD4L CDC42 CRMP1 SEMA3C RAP1GAP OPHN1 CHRNA3 ULK2 RAB10 ARHGAP4 EFNB1 EFNA2 MAPK1 DOK5 LAMA1 MAPK3 SYT17 NUMBL PTN PTPRZ1 GLI3 EFNB3 RASAL1 DBN1 RPL24 DOK1 STK25 TNR DOCK7 STMN1 NRP2 CXCR4 USP9X CPNE5 DOK4 YWHAH RAC2 SMO APOE PLXNA3 PTPRA ATP8A2 SEMA4F PLXNC1 ABI1 NIBAN2 KIAA0319 PPFIA2 CDH11 MINK1 ERBB2 TMEM108 EPHA5 DYNLT1 VLDLR NFIB NCAM1 GPM6A ANK3 DPYSL4 GJA1…
3.81563372867933e-07	102	704	1.82074396111055	Cell projection morphogenesis	http://amigo.geneontology.org/amigo/term/GO:0048858	PLXND1 PAX6 CDKL5 MYO16 DTNBP1 NEDD4L CDC42 CRMP1 SEMA3C RAP1GAP OPHN1 CHRNA3 ULK2 RAB10 ARHGAP4 EFNB1 EFNA2 MAPK1 DOK5 LAMA1 MAPK3 SYT17 NUMBL PTN PTPRZ1 GLI3 KANK1 EFNB3 RASAL1 DBN1 RPL24 CSPG5 DOK1 STK25 TNR DOCK7 STMN1 NRP2 CXCR4 USP9X CPNE5 DOK4 YWHAH RAC2 SMO APOE PLXNA3 PTPRA ATP8A2 SEMA4F PLXNC1 ABI1 NIBAN2 KIAA0319 PPFIA2 CDH11 MINK1 ERBB2 TMEM108 EPHA5 DYNLT1 VLDLR NFIB NCAM1 GPM6A ANK3…
3.81563372867933e-07	33	132	3.14167585446527	Establishment of protein localization to endoplasmic reticulum	http://amigo.geneontology.org/amigo/term/GO:0072599	RPS20 RPL31 RAB10 RPS19 SEC61B MAN1A1 RPL24 RAB3GAP1 RPS10 RPL23 RPL36 RPL27 RPL35 RPS6 RPLP1 RPS24 SRP14 RPS8 RPL32 RPL37 FAU RPL8 RPL26 RPL29 RPL27A RPL38 RPS27 RPL35A RPL12 RPS4X RPL10A RPL39 RPL36A
4.71842078207009e-07	197	1649	1.50129810389244	Plasma membrane bounded cell projection organization	http://amigo.geneontology.org/amigo/term/GO:0120036	CFLAR PLXND1 ZMYND10 RALA PAX6 CDKL5 CNTN1 VIM DNAH5 MYO16 GPM6B DTNBP1 CC2D2A NEDD4L SEZ6 ACSL4 EXOC5 CNGB1 CDC42 CRMP1 SEMA3C RAP1GAP CAPZB OPHN1 RFX3 CHRNA3 HSPB11 ULK2 RAB10 DYNLL1 ARHGAP4 EFNB1 PHGDH TEKT2 IFT74 EFNA2 PALM SNAP29 MAPK1 TTLL1 DOK5 LAMA1 CORO1A MAPK3 SYT17 NUMBL PTN PTPRZ1 GLI3 KANK1 B9D1 PPP1R9B EFNB3 FOLR1 RASAL1 RAB35 RAB23 DPYSL3 DBN1 HES1 RPL24 DOK1 STK25 MARK1 TNR DOCK7 …
5.21654788398912e-07	101	700	1.81319577886281	Plasma membrane bounded cell projection morphogenesis	http://amigo.geneontology.org/amigo/term/GO:0120039	PLXND1 PAX6 CDKL5 MYO16 DTNBP1 NEDD4L CDC42 CRMP1 SEMA3C RAP1GAP OPHN1 CHRNA3 ULK2 RAB10 ARHGAP4 EFNB1 EFNA2 MAPK1 DOK5 LAMA1 MAPK3 SYT17 NUMBL PTN PTPRZ1 GLI3 KANK1 EFNB3 RASAL1 DBN1 RPL24 DOK1 STK25 TNR DOCK7 STMN1 NRP2 CXCR4 USP9X CPNE5 DOK4 YWHAH RAC2 SMO APOE PLXNA3 PTPRA ATP8A2 SEMA4F PLXNC1 ABI1 NIBAN2 KIAA0319 PPFIA2 CDH11 MINK1 ERBB2 TMEM108 EPHA5 DYNLT1 VLDLR NFIB NCAM1 GPM6A ANK3 DPYSL…
6.10520221144931e-07	88	583	1.89686089326205	Heart development	http://amigo.geneontology.org/amigo/term/GO:0007507	PLXND1 AP2B1 IGF1 SNAI2 DNAH5 CC2D2A CALCRL CDC42 SEMA3C EDN1 HSPB11 SMARCD3 KCNK2 OXCT1 FKBP1A MYH7 IFT74 PCSK5 MAPK1 PDGFB MTHFD1 MAPK3 PTN GLI3 SUFU CPE FOLR1 GLI1 RBM24 SPARC HES1 NRP2 TEK SOX4 SMO TNNI3 NFATC1 FHOD3 APLNR PDGFRA YAP1 RBP4 FGF2 TPM1 NTRK3 ERBB2 TBX19 SFRP2 PDCD4 GJA1 PDLIM3 SORBS2 CXADR FZD7 SHC1 VANGL2 PDLIM5 ADAMTS9 HEYL NPY1R NPY5R TMEM65 SPRED1 TMEM100 DCHS1 MESP1 SMAD3 A…
7.8573617348541e-07	144	1121	1.61427769150044	Response to organonitrogen compound	http://amigo.geneontology.org/amigo/term/GO:0010243	CFLAR RHBDD2 MGST1 IGF1 RRAGD VIM DTNBP1 ATP2B4 SREBF1 DERL2 CACNG4 ADCY2 EDN1 P2RX5 RRAGB GSTP1 RAB10 OSBPL8 PALM MAPK1 PNPLA3 FOXRED2 SLC8A3 GSS TRIB3 MAP1LC3A GLRA2 TIMP1 MAPK3 RIPK2 PTN CAV2 SEC61B KANK1 ERLIN1 RGS9 PPP1R9B WFS1 FOLR1 CD81 MAN1A1 GHR HMGCS1 SPARC OGG1 BCHE IGFBP5 STXBP3 FBXO2 CNR1 CCN2 NR4A3 TEK CAT FABP3 HPCA CXCR4 IL1B RPL23 PSMB2 PRKCG PPAT ARPP19 CD68 CDO1 APOE PTPRA FBXO…
8.09849248903168e-07	105	744	1.77352669203685	Actin cytoskeleton organization	http://amigo.geneontology.org/amigo/term/GO:0030036	CFLAR RALA SCIN NISCH TYROBP TMSB10 CAPG GPM6B DTNBP1 ARHGAP6 PHPT1 ELMO2 CDC42 WDR1 CAPZB EDN1 OPHN1 FAT1 PHACTR3 ARHGAP28 EPB41L4B PPM1F DAAM1 CORO1A PYCARD TNNT1 KANK1 PPP1R9B CRACD ARPC3 DPYSL3 DBN1 MAD2L2 CNN3 STMN1 CCN2 TEK FGD3 RAC2 GDPD2 GMFG CAP1 FHOD3 PDGFRA AVIL AGAP2 LCP1 ABI1 FCHSD2 ARRB1 TMOD3 FGD4 DIAPH3 TPM1 NTRK3 MINK1 CAPN10 NPHP1 TMEFF2 EPHA5 ARHGAP18 DIAPH2 MSRB2 PCDH15 KLHL1 …
8.91830534674746e-07	141	1094	1.61965738749398	Tube development	http://amigo.geneontology.org/amigo/term/GO:0035295	PLXND1 RALA TBXA2R PAX6 STAB1 DCN CC2D2A ATP2B4 CALCRL CDC42 VASH1 SREBF1 SEMA3C EDN1 HSPB11 PHGDH PCSK5 MAPK1 MTHFD1 LAMA1 MAPK3 CTSH CALB1 ITGB8 PTN C1GALT1 PHF14 GLI3 C5 SUFU FOLR1 GLI1 SPARC HES1 LOXL3 IGFBP5 KDM5B NRP2 CCN2 TEK TGFBI CAT CXCR4 NPY SOX4 IL1B THRA SMO TNNI3 APOE RAMP1 SFTPD MYCN APLNR PDGFRA COL4A2 EGLN1 EDNRB NIBAN2 CCN3 SULF1 YAP1 RBP4 FGF2 ERBB2 SFRP2 PDGFC PLK2 RSPO3 NFIB …
9.04916698975361e-07	195	1644	1.49057613533024	Positive regulation of signal transduction	http://amigo.geneontology.org/amigo/term/GO:0009967	TSPAN6 CFLAR RPS20 DCN IGF1 MARCO CD74 BIRC3 RRAGD TIMP2 LMO3 CDH3 FGFR3 CDC42 LMCD1 LIMS2 NLE1 EDN1 ADCYAP1R1 P2RX5 RRAGB FKBP1A OSBPL8 PSMD8 TIMP3 PDGFB PSMA6 DOK5 TRIB3 RSPO4 PIM2 MAPK3 NECAB2 PYCARD CTSH RIPK2 BBC3 ZC3HAV1 CAV2 STX1A PSMA2 SPIN1 KANK1 TNKS2 DHX58 RAB34 CD81 PSMD9 GLI1 LY86 GHR HMGCR WWC1 HES1 ACVR2B LOXL3 DOK1 IGFBP5 STK25 NENF CCN2 TEK MAPK8IP1 CAT CXCR4 ACVR2A SOX4 DOK4 IL1…
9.67195430728345e-07	69	421	2.05962597584897	Establishment of protein localization to membrane	http://amigo.geneontology.org/amigo/term/GO:0090150	RPS20 RPL31 RAB10 TIMM13 PXMP4 PDCD5 BBC3 RPS19 STX1A SEC61B RAB34 RPL24 RAB3GAP1 SIL1 HPCA RPS10 C16orf70 RPL23 ROMO1 YWHAH RPL36 RPL27 YWHAQ TIMM10 NMT1 RPL35 RPS6 RPLP1 RPS24 VPS37B SRP14 ERBB2 RPS8 RPL32 RPL37 STOM FAU TIMM8B RILPL2 ANK3 ZDHHC12 RPL8 RPL26 RPL29 YWHAZ RAPSN RAB8B RPL27A YWHAB VPS37C ITGAM PRNP RPL38 ZDHHC24 ZDHHC14 VPS37D ZDHHC22 RPS27 AKAP5 GET1 RPL35A CIB1 RILPL1 RPL12 RPS4…
1.08001278153545e-06	47	241	2.45076788647083	Protein targeting to membrane	http://amigo.geneontology.org/amigo/term/GO:0006612	RPS20 RPL31 PXMP4 RPS19 SEC61B RPL24 SIL1 HPCA RPS10 RPL23 RPL36 RPL27 RPL35 RPS6 RPLP1 RPS24 VPS37B SRP14 ERBB2 RPS8 RPL32 RPL37 STOM FAU ANK3 ZDHHC12 RPL8 RPL26 RPL29 RAB8B RPL27A VPS37C ITGAM PRNP RPL38 ZDHHC24 ZDHHC14 VPS37D ZDHHC22 RPS27 RPL35A CIB1 RPL12 RPS4X RPL10A RPL39 RPL36A
1.24342428853729e-06	154	1231	1.57211399378603	Response to nitrogen compound	http://amigo.geneontology.org/amigo/term/GO:1901698	CFLAR RHBDD2 MGST1 IGF1 RRAGD VIM DTNBP1 ATP2B4 SREBF1 DERL2 CACNG4 ADCY2 EDN1 CHRNA3 P2RX5 RRAGB GSTP1 RAB10 OSBPL8 PALM MAPK1 PNPLA3 FOXRED2 SLC8A3 GSS TRIB3 MAP1LC3A GLRA2 TIMP1 MAPK3 RIPK2 PTN CAV2 SEC61B KANK1 ERLIN1 RGS9 PPP1R9B WFS1 FOLR1 CD81 MAN1A1 GHR HMGCS1 SPARC OGG1 BCHE IGFBP5 STXBP3 FBXO2 CNR1 CCN2 NR4A3 TEK CAT FABP3 HPCA CXCR4 IL1B RPL23 PSMB2 PRKCG PPAT ARPP19 CD68 CDO1 APOE PTP…
1.761168429637e-06	36	162	2.79260075952468	Protein localization to endoplasmic reticulum	http://amigo.geneontology.org/amigo/term/GO:0070972	RPS20 RPL31 RAB10 RPS19 GRIK5 SEC61B MAN1A1 RPL24 RAB3GAP1 RPS10 RPL23 RPL36 RPL27 RPL35 RPS6 RPLP1 RPS24 SRP14 RPS8 RPL32 RPL37 FAU GJA1 RPL8 RPL26 RPL29 RPL27A RPL38 RPS27 RPL35A RPL12 RPS4X DDRGK1 RPL10A RPL39 RPL36A
1.81917696540304e-06	117	872	1.68612878427723	Regulation of cellular localization	http://amigo.geneontology.org/amigo/term/GO:0060341	AP2B1 BAIAP3 TYROBP GPM6B NEDD4L PHPT1 ATP2B4 CDH3 PPP2R5A CDC42 SREBF1 DERL2 GPC4 ADCYAP1R1 SAR1A P2RX5 OXCT1 FKBP1A NSFL1C DYNLL1 JPH4 SH3GLB1 MAPK1 PPM1F MLC1 NTSR1 CORO1A MAPK3 NUTF2 NECAB2 PDCD5 BBC3 PTN GLI3 SUFU PPP1R9B CD81 CPSF6 RAB23 HMGCR WWC1 VAMP8 PCDH17 GPR68 ENY2 HPCA IL13RA2 IL1B YWHAH RAC2 SMO LGALS3 RAN YWHAQ APLNR LCP1 NMT1 TXN YAP1 PREB ERBB2 CAPN10 PARP1 EPHA5 SNCA CAMK2D TER…
1.85807991090551e-06	104	748	1.74724218644058	Vasculature development	http://amigo.geneontology.org/amigo/term/GO:0001944	CFLAR PLXND1 AP2B1 TBXA2R PAX6 STAB1 DCN ATP2B4 CALCRL CDC42 VASH1 SEMA3C EDN1 PCSK5 MAPK1 PDGFB LAMA1 CTSH ITGB8 PTN C1GALT1 GLI3 C5 SUFU B9D1 FOLR1 SPARC HES1 ACVR2B NRP2 CCN2 TEK TGFBI CXCR4 SOX4 IL1B SMO LOXL1 TNNI3 APOE NFATC1 RAMP1 APLNR PDGFRA COL4A2 EGLN1 NIBAN2 CCN3 SULF1 YAP1 FGF2 ERBB2 SFRP2 PLK2 RSPO3 SLC39A12 PDCD4 HHEX DDAH1 NUS1 ANGPT1 MMP14 PKNOX1 SHC1 PLCD3 WNT4 ADAMTS9 HPGD TLR3…
1.98245315793168e-06	79	518	1.91654357144986	Signal release	http://amigo.geneontology.org/amigo/term/GO:0023061	BAIAP3 NISCH DTNBP1 NNAT PHPT1 ACSL4 MAOB SREBF1 EDN1 RFX3 CHRNA3 C1QTNF3 OXCT1 DYNLL1 LTBP4 RAPGEF4 PCSK5 SNAP29 SYTL4 SYT17 LIN7B GRIK5 STX1A PSMD9 SYT10 HMGCR CSPG5 RAB3GAP1 STXBP3 KDM5B CNR1 MYB VAMP8 GPR68 ENY2 SOX4 IL1B PRKCG KCNA5 GRP KCNMB4 NIBAN2 CCN3 RBP4 HADH PPFIA2 TNFRSF11A SIRT3 CAPN10 ILDR2 EPHA5 SNCA CRHBP CASK HTR2C GLUD1 SIDT2 GJA1 SYN2 UBE2Q1 ABCA1 RAB8B STXBP4 P2RY12 NLGN1 MYR…
1.98245315793168e-06	31	128	3.04349848401323	Protein targeting to ER	http://amigo.geneontology.org/amigo/term/GO:0045047	RPS20 RPL31 RPS19 SEC61B MAN1A1 RPL24 RPS10 RPL23 RPL36 RPL27 RPL35 RPS6 RPLP1 RPS24 SRP14 RPS8 RPL32 RPL37 FAU RPL8 RPL26 RPL29 RPL27A RPL38 RPS27 RPL35A RPL12 RPS4X RPL10A RPL39 RPL36A
2.36101253150236e-06	133	1034	1.61641349572101	Regulation of anatomical structure morphogenesis	http://amigo.geneontology.org/amigo/term/GO:0022603	PLXND1 AP2B1 TBXA2R CDKL5 STAB1 DCN NEDD4L ATP2B4 CDC42 WDR1 VASH1 LIMS2 SEMA3C GPC4 CAPZB EDN1 CHRNA3 ARHGAP4 PALMD PSMD8 PALM COCH DAAM1 PSMA6 CORO1A SYT17 CTSH ITGB8 PTN LFNG PSMA2 C5 KANK1 VAT1 EFNB3 PSMD9 RASAL1 SPARC DBN1 HES1 CSPG5 STK25 TNR MYL12B TEK CXCR4 CPNE5 IL1B PSMF1 PSMB2 FGD3 YWHAH RAC2 SMO PLXNA3 APLNR COL4A2 ANKRD6 SEMA4F EGLN1 PLXNC1 NIBAN2 PSMB7 KIAA0319 SULF1 FGF2 FGD4 PPFIA…
2.69067490783528e-06	80	531	1.89328865052521	Divalent inorganic cation homeostasis	http://amigo.geneontology.org/amigo/term/GO:0072507	TBXA2R PTGER3 ATP2B4 ATP2C2 CNGB1 EDN1 ADCYAP1R1 SCGN P2RX5 FKBP1A JPH4 SLC8A3 NTSR1 CORO1A CALB1 BBC3 CAV2 WFS1 SLC8A2 CNR1 CXCR4 TRIM24 MT1G MT2A TNNI3 KCNA5 APOE TRPC4 TPT1 APLNR PDGFRA EDNRB FGF2 LPAR6 SLC39A6 SNCA CAMK2D GPR6 HTR2C SLC39A12 ANK3 CCL28 GJA1 GRM1 CACNA2D1 JPH3 GRIA1 CCR5 GRIN2C CCR1 GRIK2 HSP90B1 SMAD3 STIM1 TMC8 BDKRB2 GRM5 MT1B MT1E S1PR1 PTGER4 P2RY6 PRNP CMKLR1 OXTR SLC24A…
2.80329051679991e-06	100	717	1.75267830095692	Blood vessel development	http://amigo.geneontology.org/amigo/term/GO:0001568	CFLAR PLXND1 AP2B1 TBXA2R PAX6 STAB1 DCN ATP2B4 CALCRL CDC42 VASH1 SEMA3C EDN1 PCSK5 MAPK1 PDGFB LAMA1 CTSH ITGB8 PTN C1GALT1 GLI3 C5 SUFU FOLR1 SPARC HES1 ACVR2B NRP2 CCN2 TEK TGFBI CXCR4 SOX4 IL1B SMO LOXL1 TNNI3 APOE RAMP1 APLNR PDGFRA COL4A2 EGLN1 NIBAN2 CCN3 SULF1 YAP1 FGF2 ERBB2 SFRP2 PLK2 RSPO3 SLC39A12 HHEX DDAH1 NUS1 ANGPT1 MMP14 PKNOX1 SHC1 PLCD3 WNT4 ADAMTS9 HPGD TLR3 YWHAZ CYBB SPRED1…
3.08974306424413e-06	80	533	1.88618437791536	Axon development	http://amigo.geneontology.org/amigo/term/GO:0061564	PLXND1 PAX6 CDKL5 CRMP1 SEMA3C RAP1GAP OPHN1 ULK2 RAB10 ARHGAP4 EFNB1 EFNA2 MAPK1 DOK5 LAMA1 MAPK3 NUMBL PTN PTPRZ1 GLI3 EFNB3 FOLR1 DBN1 RPL24 DOK1 STK25 TNR DOCK7 STMN1 NRP2 CNR1 CXCR4 USP9X DOK4 RAC2 SMO APOE PLXNA3 PTPRA ATP8A2 TSPAN2 SEMA4F PLXNC1 NIBAN2 KIAA0319 CDH11 ERBB2 PTPRF EPHA5 DYNLT1 VLDLR NFIB NCAM1 ANK3 NR4A2 SEMA3D CHODL NCAM2 DPYSL5 SHC1 TTC8 MAPK7 SEMA6B ROBO1 ALCAM CDH2 NPTX1…
3.38854872570161e-06	125	962	1.63288765824598	Negative regulation of developmental process	http://amigo.geneontology.org/amigo/term/GO:0051093	TMEM176A CFLAR PAX6 STAB1 DCN IGF1 SNAI2 CD74 ATP2B4 CDH3 CBFB FGFR3 VASH1 SEMA3C MBNL3 RAP1GAP RUNX1T1 KCNK2 PTHLH ARHGAP4 DLL3 MAPK1 PDGFB TRIB3 CBLN1 FZR1 PTN PHF14 TMEM176B GLI3 KANK1 SUFU PBLD VAT1 EFNB3 SPARC WWC1 HES1 LOXL3 EFEMP1 IGFBP5 TNR WDR77 MAD2L2 MYB GPR68 TEK ZNF706 IL1B FGL2 YWHAH SMO PLXNA3 NFATC1 PIAS3 TPT1 MEIS2 MYCN SOX3 COL4A2 DTX1 SEMA4F EDNRB NIBAN2 CCN3 KIAA0319 TLR2 SULF…
3.79876355464673e-06	208	1817	1.43856593886357	Regulation of cell population proliferation	http://amigo.geneontology.org/amigo/term/GO:0042127	CFLAR SCIN PAX6 DLEC1 TYROBP CD6 IGF1 SNAI2 CD74 TIMP2 MYO16 MTA3 CDH3 CALCRL FGFR3 CDC42 VASH1 LIMS2 DERL2 RAP1GAP UBE2A EDN1 IL12RB2 SMARCD3 KCNK2 GSTP1 PTHLH EFNB1 CD200 COMT IFT74 MAPK1 PDGFB DHRS2 WDR13 SMARCA1 PIM2 TIMP1 CORO1A MAPK3 PYCARD CTSH RIPK2 SQLE RASAL3 PDCD5 FZR1 CD33 PTN CAV2 PTPRZ1 PHF14 GLI3 CREB3 PBLD PPP1R9B CD81 GLI1 SPARC HMGCR BCHE HES1 FANCL IGFBP5 WDR77 FBXO2 KDM5B PTBP…
3.8582617589314e-06	132	1034	1.60426001079078	Response to organic cyclic compound	http://amigo.geneontology.org/amigo/term/GO:0014070	CFLAR TBXA2R SNAI2 DTNBP1 LMO3 ATP2B4 CBFB MAOB SREBF1 CACNG4 ADCY2 EDN1 ADCYAP1R1 P2RX5 GSTP1 COMT PALM MAPK1 PDGFB PNPLA3 MLC1 SLC8A3 RAE1 MAP1LC3A RBBP7 MAPK3 RIPK2 PTN CAV2 RGS9 PPP1R9B FOLR1 GHR HMGCS1 SPARC HMGCR OGG1 BCHE IGFBP5 ARID1A CNR1 CCN2 NR4A3 TEK CAT HPCA CXCR4 TRIM24 DDX54 IL1B PSMB2 PRKCG YWHAH SMO ARPP19 CDKN2D CDO1 RPL27 RGS8 EDNRB TLR2 YAP1 CASP1 SSTR1 NTRK3 PARP1 SNCA CRHBP …
4.11782991620895e-06	89	620	1.80393000675748	Cell morphogenesis involved in neuron differentiation	http://amigo.geneontology.org/amigo/term/GO:0048667	PLXND1 PAX6 CDKL5 DTNBP1 NEDD4L CDC42 CRMP1 SEMA3C RAP1GAP OPHN1 CHRNA3 ULK2 RAB10 ARHGAP4 EFNB1 EFNA2 MAPK1 DOK5 LAMA1 MAPK3 NUMBL PTN PTPRZ1 GLI3 EFNB3 DBN1 HES1 RPL24 DOK1 STK25 TNR DOCK7 STMN1 NRP2 CXCR4 USP9X DOK4 YWHAH RAC2 SMO APOE PLXNA3 PTPRA ATP8A2 SEMA4F PLXNC1 ABI1 NIBAN2 KIAA0319 PPFIA2 CDH11 MINK1 ERBB2 EPHA5 VLDLR NFIB NCAM1 PCDH15 ANK3 FARP1 NR4A2 SEMA3D TNIK CHODL DPYSL5 SHC1 SHA…
4.21572003842538e-06	122	937	1.63621965526046	Regulation of protein localization	http://amigo.geneontology.org/amigo/term/GO:0032880	AP2B1 BAIAP3 TYROBP IGF1 GPM6B NEDD4L NNAT PHPT1 ATP2B4 PPP2R5A ACSL4 CDC42 SREBF1 DERL2 GPC4 SAR1A RFX3 C1QTNF3 OXCT1 FKBP1A NSFL1C DYNLL1 SLC26A4 RAPGEF4 CD200 SH3GLB1 MAPK1 PPM1F MYOM1 SYTL4 NUTF2 NECAB2 PDCD5 BBC3 CD33 PTN STX1A GLI3 SUFU B9D1 PPP1R9B MMD CD81 PSMD9 RAB23 HMGCR CNR1 VAMP8 GPR68 ENY2 HPCA SOX4 IL1B YWHAH RAC2 SMO KCNA5 APOE LGALS3 TRIM22 RAN YWHAQ LCP1 NMT1 TXN CCN3 TLR2 YAP1 …
4.5879689967331e-06	36	169	2.67693090557988	Cytoplasmic translation	http://amigo.geneontology.org/amigo/term/GO:0002181	RPS20 RPL31 EIF3D RPS19 DRG2 RBM24 RPL24 DPH5 RPS10 RPL23 RPL36 RPL27 RPL35 RPS6 CPEB2 RPLP1 RPS24 DENR RPS8 RPL32 RPL37 FAU RPL8 RPL26 RPL29 RPL27A RPL38 RBM4 RPS27 RPL35A GSPT2 RPL12 RPS4X RPL10A RPL39 RPL36A
4.70504315544934e-06	77	512	1.88991438120176	Cellular divalent inorganic cation homeostasis	http://amigo.geneontology.org/amigo/term/GO:0072503	TBXA2R PTGER3 ATP2B4 ATP2C2 CNGB1 EDN1 ADCYAP1R1 SCGN P2RX5 FKBP1A JPH4 SLC8A3 NTSR1 CORO1A CALB1 BBC3 CAV2 WFS1 SLC8A2 CNR1 CXCR4 MT1G MT2A TNNI3 KCNA5 APOE TRPC4 TPT1 APLNR PDGFRA EDNRB FGF2 LPAR6 SLC39A6 SNCA CAMK2D GPR6 HTR2C SLC39A12 CCL28 GJA1 GRM1 CACNA2D1 JPH3 GRIA1 CCR5 GRIN2C CCR1 GRIK2 HSP90B1 SMAD3 STIM1 BDKRB2 GRM5 MT1B MT1E S1PR1 PTGER4 P2RY6 PRNP CMKLR1 OXTR SLC24A3 MT1X FZD9 HMGB1…
9.4702514022673e-06	104	775	1.68637052317104	Cell morphogenesis involved in differentiation	http://amigo.geneontology.org/amigo/term/GO:0000904	PLXND1 PAX6 CDKL5 DTNBP1 NEDD4L CDC42 WDR1 LIMS2 CRMP1 SEMA3C RAP1GAP OPHN1 CHRNA3 ULK2 FAT1 RAB10 ARHGAP4 EFNB1 EFNA2 MAPK1 DOK5 LAMA1 MAPK3 NUMBL PTN PTPRZ1 GLI3 KANK1 EFNB3 DBN1 HES1 RPL24 CSPG5 DOK1 STK25 TNR DOCK7 STMN1 NRP2 TEK CXCR4 USP9X DOK4 YWHAH RAC2 SMO APOE PLXNA3 PTPRA ATP8A2 SEMA4F PLXNC1 ABI1 NIBAN2 KIAA0319 PPFIA2 ITGB7 CDH11 MINK1 ERBB2 TMEFF2 EPHA5 VLDLR NFIB NCAM1 PCDH15 RILPL…
9.86753550897599e-06	96	699	1.72589918185217	Chemotaxis	http://amigo.geneontology.org/amigo/term/GO:0006935	PLXND1 RALA PAX6 CD74 ELMO2 CRMP1 SEMA3C RAP1GAP EDN1 OPHN1 CXCL2 GSTP1 EFNB1 HSD3B7 EFNA2 MAPK1 PPM1F PDGFB DOK5 LAMA1 CORO1A MAPK3 RPS19 PTN GLI3 C5 CREB3 EFNB3 RPL24 DOK1 TNR NRP2 CXCR4 DOK4 NUP85 RAC2 SMO MOSPD2 PLXNA3 LGALS3 PTPRA SFTPD PDGFRA SEMA4F PLXNC1 EDNRB NIBAN2 CCN3 FGF2 NTRK3 CMTM3 TNFRSF11A ERBB2 VAV1 EPHA5 VLDLR NFIB NCAM1 DPYSL4 CCL28 CMTM7 SEMA3D ANGPT1 CXADR IL34 DPYSL5 SHC1 C…
1.1953992734652e-05	96	702	1.71852354432288	Taxis	http://amigo.geneontology.org/amigo/term/GO:0042330	PLXND1 RALA PAX6 CD74 ELMO2 CRMP1 SEMA3C RAP1GAP EDN1 OPHN1 CXCL2 GSTP1 EFNB1 HSD3B7 EFNA2 MAPK1 PPM1F PDGFB DOK5 LAMA1 CORO1A MAPK3 RPS19 PTN GLI3 C5 CREB3 EFNB3 RPL24 DOK1 TNR NRP2 CXCR4 DOK4 NUP85 RAC2 SMO MOSPD2 PLXNA3 LGALS3 PTPRA SFTPD PDGFRA SEMA4F PLXNC1 EDNRB NIBAN2 CCN3 FGF2 NTRK3 CMTM3 TNFRSF11A ERBB2 VAV1 EPHA5 VLDLR NFIB NCAM1 DPYSL4 CCL28 CMTM7 SEMA3D ANGPT1 CXADR IL34 DPYSL5 SHC1 C…
1.34382996481911e-05	180	1553	1.45653999691886	Cytoskeleton organization	http://amigo.geneontology.org/amigo/term/GO:0007010	CFLAR ZMYND10 RALA SCIN PAX6 NISCH CEP68 TYROBP VIM TMSB10 DNAH5 CAPG GPM6B DTNBP1 ARHGAP6 CC2D2A PHPT1 ELMO2 NAV3 KIF2A CDC42 WDR1 CRMP1 CAPZB EDN1 OPHN1 FAT1 PHACTR3 ARHGAP28 NSFL1C DYNLL1 ARHGAP4 TEKT2 EPB41L4B MAST3 PALM MAPK1 PPM1F CENPM TTLL1 DAAM1 RAE1 CORO1A MAPK3 PYCARD TNNT1 KANK1 PPP1R9B CRACD ARPC3 DPYSL3 DBN1 CSPG5 PARD3B MARK1 DOCK7 MAD2L2 CNN3 STMN1 CCN2 DNAL1 TEK ZWINT NUP85 BFSP1…
1.39314607585641e-05	32	147	2.73560890728949	Nuclear-transcribed mRNA catabolic process, nonsense-mediated decay	http://amigo.geneontology.org/amigo/term/GO:0000184	RPS20 RPL31 RPS19 RPL24 RPS10 RPL23 RPL36 RPL27 RPL35 RPS6 RPLP1 RPS24 RPS8 RPL32 RPL37 FAU RPL8 RPL26 RPL29 RPL27A EXOSC10 RPL38 RPS27 RPL35A PNRC2 GSPT2 RPL12 RPS4X RPL10A RPL39 RPL36A RBM8A
1.53611583996965e-05	144	1183	1.5296748031885	Anatomical structure formation involved in morphogenesis	http://amigo.geneontology.org/amigo/term/GO:0048646	CFLAR PLXND1 RALA TBXA2R PAX6 STAB1 DCN TYROBP SNAI2 TBPL1 CC2D2A ATP2B4 CALCRL SDK2 CDC42 WDR1 VASH1 NLE1 SEMA3C EDN1 OPHN1 SMARCD3 FKBP1A DLL3 MAPK1 TTLL1 MTHFD1 MAPK3 CBLN1 CTSH CALB1 ERCC2 TNNT1 ITGB8 PTN LFNG C1GALT1 GLI3 C5 SUFU FOLR1 CD81 SPARC HES1 ACVR2B NRP2 CCN2 TEK TGFBI CXCR4 SOX4 IL1B SMO RAMP1 ITGB4 ATP8A2 CRB1 FHOD3 APLNR PDGFRA COL4A2 EGLN1 ABI1 NIBAN2 CCN3 TLR2 SULF1 YAP1 RBP4 T…
1.74006004878737e-05	27	113	3.00266364851548	Chemical synaptic transmission, postsynaptic	http://amigo.geneontology.org/amigo/term/GO:0099565	SEZ6 CHRNA3 P2RX5 SLC8A3 NTSR1 GLRA2 CBLN1 GRIK5 STX1A MPP2 RAB3GAP1 SLC8A2 TMEM108 SNCA GLRA3 CHRNA6 GRID2 GRIN2C SHANK1 SHANK2 GRIK2 ADRB2 NLGN1 BAIAP2 INSYN2A RELN GRIN2B
2.30404246048581e-05	215	1940	1.39270166744337	Negative regulation of response to stimulus	http://amigo.geneontology.org/amigo/term/GO:0048585	TSPAN6 CFLAR DCN IGF1 SNAI2 CD74 TIMP2 LMO3 DKK3 PHPT1 ATP2B4 CALCRL TP53BP1 NUCB2 CDC42 NLE1 ENO1 SEMA3C GRAMD4 ADCY2 EDN1 ADCYAP1R1 C1QTNF3 GSTP1 PTHLH FKBP1A GLG1 CD200 CYP26A1 PSMD8 CDC34 PALM TIMP3 PDGFB PSMA6 TRIB3 CBLN1 NECAB2 PYCARD RASAL3 RPS19 CAV2 LFNG PHF14 GLI3 PSMA2 C5 KANK1 CREB3 SUFU PBLD RGS9 RNF43 DHX58 WFS1 PSMD9 KCTD10 GLI1 RASAL1 HMGCR WWC1 OGG1 ACVR2B LOXL3 IGFBP5 TNR MAD2L2…
2.3329935168023e-05	66	433	1.91547904290723	Protein targeting	http://amigo.geneontology.org/amigo/term/GO:0006605	RPS20 RPL31 SREBF1 SH3GLB1 TIMM13 PXMP4 PDCD5 RPS19 SEC61B GNPTAB MAN1A1 RPL24 SIL1 HPCA RPS10 RPL23 ROMO1 TIMM17B RAC2 RPL36 RPL27 YWHAQ TIMM10 RPL35 RPS6 RPLP1 RPS24 VPS37B SRP14 ERBB2 RPS8 RPL32 RPL37 STOM FAU TIMM8B ANK3 PEX10 ZDHHC12 RPL8 RPL26 RPL29 YWHAZ RAB8B STXBP4 RPL27A YWHAB VPS37C NLGN1 ITGAM GABARAP PRNP RPL38 ZDHHC24 ZDHHC14 VPS37D ZDHHC22 RPS27 RPL35A CIB1 RPL12 RPS4X UBL5 RPL10A …
2.37695421288337e-05	43	236	2.28969596172893	Regulation of synapse structure or activity	http://amigo.geneontology.org/amigo/term/GO:0050803	CDKL5 CDC42 GPC4 CBLN1 SLC17A7 PTN MDGA1 SPARC DBN1 NRP2 APOE TLR2 AMIGO2 PPFIA2 NTRK3 SNCA LRRTM2 CDH8 GPM6A SLC7A11 GRID2 FARP1 LRFN2 LRRTM1 PDLIM5 CAMKV YWHAZ VCP C1QL3 NLGN1 CDH2 PRNP BAIAP2 LRRN1 BDNF SLC17A8 OXTR GPC6 MX2 SLIT1 RELN SEMA4A GRIN2B
2.4581852434774e-05	82	581	1.77361390751224	Regulation of protein transport	http://amigo.geneontology.org/amigo/term/GO:0051223	BAIAP3 IGF1 NNAT PHPT1 ACSL4 CDC42 SREBF1 DERL2 SAR1A RFX3 C1QTNF3 OXCT1 DYNLL1 RAPGEF4 CD200 SH3GLB1 MAPK1 PPM1F MYOM1 SYTL4 NUTF2 PDCD5 BBC3 CD33 STX1A GLI3 SUFU CD81 PSMD9 RAB23 HMGCR CNR1 GPR68 ENY2 HPCA SOX4 IL1B YWHAH RAC2 SMO KCNA5 APOE RAN YWHAQ LCP1 NMT1 TXN CCN3 TLR2 RBP4 HADH ERBB2 SIRT3 CAPN10 EPHA5 STOM GLUD1 SIDT2 SLC7A11 ANK3 GJA1 ANGPT1 PRKCD YWHAZ STXBP4 YWHAB SMAD3 PKIG ITGAM MY…
2.53862033744178e-05	138	1133	1.53063113121344	Animal organ morphogenesis	http://amigo.geneontology.org/amigo/term/GO:0009887	CFLAR PLXND1 AP2B1 PAX6 DCN SNAI2 FGFR3 SDK2 POLB CDC42 LIMS2 NLE1 SEMA3C GPC4 EDN1 SMARCD3 FAT1 FKBP1A GLG1 MYH7 PSMD8 MAPK1 DAAM1 MTHFD1 PSMA6 LAMA1 MAPK3 CTSH CALB1 PBX4 PTN LFNG TMEM176B GLI3 PSMA2 SUFU CPE FOLR1 PSMD9 GLI1 RAB23 COL9A1 SOBP GHR HES1 EFEMP1 IGFBP5 KDM5B NRP2 CCN2 TEK SOX4 PSMF1 PSMB2 THRA SMO TNNI3 GAMT ITGB4 ATP8A2 MEIS2 MYCN CRB1 APLNR PDGFRA ANKRD6 PSMB7 SULF1 YAP1 SIX3 RB…
2.72046486792037e-05	76	527	1.81227601472	Skeletal system development	http://amigo.geneontology.org/amigo/term/GO:0001501	SCIN TYROBP IGF1 SNAI2 FGFR3 NLE1 EDN1 HSPB11 PTHLH GLG1 DLL3 PCSK5 MTHFD1 TIMP1 MAPK3 TRPS1 ITGB8 GLI3 SUFU RAB23 GHR EFEMP1 PRDX1 CCN2 GPR68 TEK TGFBI ACVR2A SOX4 THRA NCAN BCAN TRIM45 MYCN PDGFRA ABI1 CCN3 SULF1 RBP4 FGF2 PAPSS1 CDH11 MBOAT2 SFRP2 PDGFC EBP NFIB GJA1 MMP16 MMP14 ALPL DCHS1 PPIB SMAD3 AXIN2 WNT10B SMAD1 PTGER4 RPL38 WFIKKN2 CMKLR1 SH3PXD2B SCUBE2 SMAD2 SOX11 MAF TMEM107 TSKU AN…
2.72046486792037e-05	72	490	1.8465360124204	Axonogenesis	http://amigo.geneontology.org/amigo/term/GO:0007409	PLXND1 PAX6 CDKL5 CRMP1 SEMA3C RAP1GAP OPHN1 ULK2 RAB10 ARHGAP4 EFNB1 EFNA2 MAPK1 DOK5 LAMA1 MAPK3 NUMBL PTPRZ1 GLI3 EFNB3 DBN1 RPL24 DOK1 STK25 TNR DOCK7 STMN1 NRP2 CXCR4 USP9X DOK4 RAC2 SMO APOE PLXNA3 PTPRA ATP8A2 SEMA4F PLXNC1 NIBAN2 KIAA0319 CDH11 ERBB2 EPHA5 VLDLR NFIB NCAM1 ANK3 NR4A2 SEMA3D CHODL DPYSL5 SHC1 TTC8 MAPK7 SEMA6B ROBO1 ALCAM CDH2 NPTX1 RAPH1 BAIAP2 BDNF CSF1R TSKU SLIT3 PTCH1…
2.72046486792037e-05	85	611	1.74823206304123	Regulation of secretion by cell	http://amigo.geneontology.org/amigo/term/GO:1903530	RALA BAIAP3 IGF1 RAB27B DTNBP1 NNAT PHPT1 ACSL4 MAOB SREBF1 EDN1 RFX3 CHRNA3 C1QTNF3 OXCT1 RAB10 DYNLL1 RAPGEF4 CD200 NTSR1 MYOM1 SYTL4 SYT17 CD33 STX1A PSMD9 SYT10 HMGCR CSPG5 RAB3GAP1 STXBP3 KDM5B CNR1 MYB VAMP8 GPR68 ENY2 IL13RA2 SOX4 IL1B PRKCG RAC2 KCNA5 APOE CHMP2A GRP KCNMB4 CCN3 TLR2 RBP4 HADH PPFIA2 TNFRSF11A SIRT3 CAPN10 EPHA5 SNCA CRHBP CASK HTR2C GLUD1 SIDT2 GJA1 NPY5R RAB8B STXBP4 RA…
2.76473158609562e-05	63	409	1.93570248245782	Epithelial cell proliferation	http://amigo.geneontology.org/amigo/term/GO:0050673	CFLAR PAX6 IGF1 SNAI2 CDH3 CDC42 VASH1 LIMS2 RAP1GAP IFT74 MAPK1 PDGFB WDR13 PTN CAV2 PBLD GLI1 SPARC HES1 IGFBP5 WDR77 KDM5B NRP2 NR4A3 TEK ACVR2A SMO APOE APLNR AGAP2 EDNRB CCN3 SULF1 YAP1 FGF2 ERBB2 SFRP2 CASK NFIB SIDT2 GJA1 FZD7 MMP14 INTU FABP7 STXBP4 SMAD3 ROBO1 WNT10B APLN SCG2 NUPR1 SOX11 MAGED1 NR2F2 ZFP36L1 PTCH1 HMGB1 SULF2 LGR4 HMGN1 ANG TNFSF12
3.02694004054632e-05	80	566	1.77621249722418	Establishment of protein localization to organelle	http://amigo.geneontology.org/amigo/term/GO:0072594	RPS20 RPL31 SREBF1 CACNG4 RAB10 SH3GLB1 TIMM13 MAPK1 PXMP4 NUTF2 PDCD5 BBC3 RPS19 GLI3 SEC61B SUFU NUP88 GNPTAB MAN1A1 RAB23 RPL24 RAB3GAP1 FAM53C RPS10 NUP85 RPL23 ROMO1 TIMM17B YWHAH RAC2 SMO RPAIN CD68 RPL36 RPL27 RAN YWHAQ TIMM10 NMT1 RPL35 RPS6 RPLP1 RPS24 VPS37B SRP14 RPS8 RPL32 RPL37 TERF1 FAU CCT5 TIMM8B ANGPT1 PEX10 RPL8 RPL26 RPL29 PRKCD YWHAZ RAB8B RPL27A YWHAB SMAD3 VPS37C PKIG PKIA R…
3.13117367620273e-05	119	946	1.58080095848358	Regulation of cell migration	http://amigo.geneontology.org/amigo/term/GO:0030334	CD99 PLXND1 TBXA2R PAX6 NISCH DCN IGF1 SNAI2 CD74 TMSB10 ATP2B4 NAV3 KIF2A VASH1 SEMA3C EDN1 GSTP1 CPNE3 ARHGAP4 OSBPL8 CD200 EPB41L4B MAPK1 PPM1F PDGFB LAMA1 TIMP1 CORO1A MAPK3 PYCARD CTSH PTN C5 KANK1 CREB3 PBLD CD81 GLI1 SPARC DPYSL3 IGFBP5 DOCK7 MIIP NRP2 NR4A3 TEK CXCR4 ATP8A1 IL1B RAC2 SMO MOSPD2 APOE PLXNA3 LGALS3 RRAS2 PDGFRA SEMA4F PLXNC1 CCN3 IL33 SULF1 FGF2 DNAJA4 TPM1 NTRK3 MINK1 TMEF…
3.45148005559452e-05	47	273	2.16349839062077	Learning or memory	http://amigo.geneontology.org/amigo/term/GO:0007611	KCNK2 JPH4 COMT MAPK1 SLC8A3 NTSR1 CALB1 PTN PTPRZ1 PPP1R9B HMGCR BCHE TNR B4GALT2 SLC8A2 CNR1 ATP8A1 GRPR THRA PRKCG APOE MEIS2 SCN2A TLR2 PLK2 CRHBP VLDLR SLC7A11 JPH3 GRIA1 AFF2 SHANK1 SHANK2 PTCHD1 GRM5 RGS14 PRNP BDNF JUN RIC8A OXTR GPR88 GABRA5 FZD9 RELN HRH1 GRIN2B
3.8304595124106e-05	193	1720	1.41010102305069	Ion transport	http://amigo.geneontology.org/amigo/term/GO:0006811	LASP1 MGST1 GABRA3 CNTN1 KCNG1 TG GPM6B DTNBP1 ANO2 NEDD4L ATP2B4 ATP2C2 CALCRL ACSL4 MAOB CNGB1 WDR1 PANX2 CLNS1A CACNG4 EDN1 ADCYAP1R1 SLC4A4 CHRNA3 KCNK2 P2RX5 SLC27A5 FTL FKBP1A SLC26A4 JPH4 SLC16A8 PDGFB MLC1 SLC8A3 NTSR1 NKAIN4 GLRA2 CORO1A SYT17 TUSC3 SLC17A7 SLC1A6 BBC3 CD33 GRIK5 CREB3 RGS9 WFS1 MFSD10 FOLR1 SYT10 CLIC5 SLC27A6 SLC4A3 RAB3GAP1 SLC1A4 SLC8A2 CNR1 CCN2 VAMP8 BSPRY KCNJ5 HP…
3.8304595124106e-05	49	291	2.11604284355736	Neuron projection guidance	http://amigo.geneontology.org/amigo/term/GO:0097485	PLXND1 PAX6 CRMP1 SEMA3C RAP1GAP OPHN1 EFNB1 EFNA2 MAPK1 DOK5 LAMA1 MAPK3 GLI3 EFNB3 RPL24 DOK1 TNR NRP2 CXCR4 DOK4 RAC2 SMO PLXNA3 PTPRA SEMA4F PLXNC1 NIBAN2 ERBB2 EPHA5 VLDLR NFIB NCAM1 DPYSL4 SEMA3D DPYSL5 SHC1 TTC8 MAPK7 SEMA6B ROBO1 ALCAM BDNF CSF1R SLIT3 PTCH1 SLIT1 RELN SEMA4A DOK6
4.00438332792771e-05	127	1032	1.54648385084143	Regulation of cellular component biogenesis	http://amigo.geneontology.org/amigo/term/GO:0044087	ZMYND10 RALA SCIN CDKL5 SNAI2 TMSB10 CAPG GPM6B ARHGAP6 NAV3 CBFB CDC42 GPC4 RAP1GAP CAPZB SAR1A ARHGAP28 SH3GLB1 CDC34 PALM PPM1F MTMR3 CORO1A CBLN1 PYCARD ERCC2 BBC3 STX1A KANK1 CRACD ARPC3 MDGA1 DPYSL3 DBN1 RAB3GAP1 STMN1 RPA2 CCN2 TEK IL1B THRA RAC2 APOE CHMP2A GMFG CHMP1A LGALS3 DNAJB1 TBC1D14 PTPRA FHOD3 APLNR HRK AVIL LCP1 TLR2 FCHSD2 YAP1 FNBP1L PREB TMOD3 AMIGO2 DNAJA4 TPM1 NTRK3 SIRT3 P…
4.08905742493558e-05	57	361	1.98421632913596	Regulation of cytosolic calcium ion concentration	http://amigo.geneontology.org/amigo/term/GO:0051480	TBXA2R PTGER3 ATP2B4 CNGB1 EDN1 ADCYAP1R1 SCGN P2RX5 FKBP1A JPH4 SLC8A3 NTSR1 CORO1A CALB1 BBC3 CAV2 SLC8A2 CNR1 CXCR4 KCNA5 TRPC4 APLNR PDGFRA EDNRB FGF2 LPAR6 SNCA CAMK2D GPR6 HTR2C CCL28 GJA1 GRM1 CACNA2D1 JPH3 GRIA1 CCR5 GRIN2C CCR1 SMAD3 BDKRB2 GRM5 S1PR1 PTGER4 P2RY6 PRNP CMKLR1 OXTR FZD9 HMGB1 RYR1 RYR3 DMD GSTM2 LYN CD24 GRIN2B
4.08905742493558e-05	84	609	1.7333384024636	Regulation of establishment of protein localization	http://amigo.geneontology.org/amigo/term/GO:0070201	BAIAP3 IGF1 NNAT PHPT1 ACSL4 CDC42 SREBF1 DERL2 SAR1A RFX3 C1QTNF3 OXCT1 DYNLL1 RAPGEF4 CD200 SH3GLB1 MAPK1 PPM1F MYOM1 SYTL4 NUTF2 PDCD5 BBC3 CD33 STX1A GLI3 SUFU CD81 PSMD9 RAB23 HMGCR CNR1 GPR68 ENY2 HPCA SOX4 IL1B YWHAH RAC2 SMO KCNA5 APOE RAN YWHAQ LCP1 NMT1 TXN CCN3 TLR2 RBP4 HADH ERBB2 SIRT3 CAPN10 EPHA5 TERF1 STOM GLUD1 SIDT2 CCT5 SLC7A11 ANK3 GJA1 ANGPT1 PRKCD YWHAZ STXBP4 YWHAB SMAD3 PK…
4.2182395445351e-05	55	344	2.0092113022743	Positive regulation of protein transport	http://amigo.geneontology.org/amigo/term/GO:0051222	BAIAP3 IGF1 NNAT PHPT1 ACSL4 CDC42 SAR1A C1QTNF3 OXCT1 DYNLL1 SH3GLB1 MAPK1 MYOM1 SYTL4 NUTF2 PDCD5 BBC3 CD33 GLI3 CD81 PSMD9 GPR68 HPCA SOX4 IL1B YWHAH RAC2 SMO RAN YWHAQ NMT1 TLR2 RBP4 ERBB2 SIRT3 CAPN10 STOM GLUD1 ANK3 GJA1 PRKCD YWHAZ YWHAB SMAD3 ITGAM MYRIP TMED10 GPR27 PRNP C2CD2L JUP AKAP5 CIB1 UBL5 ANG
4.32694482292799e-05	185	1639	1.41845035528023	Cell adhesion	http://amigo.geneontology.org/amigo/term/GO:0007155	CD99 PLXND1 STAB1 CD6 IGF1 CNTN1 SNAI2 CD74 VEZT CDH10 GPM6B ARHGAP6 CDH3 ELMO2 CCN5 CBFB SDK2 CDC42 LIMS2 ICAM3 GPC4 APBB1IP FAT1 RAB10 EFNB1 CD200 EPB41L4B IFT74 ARVCF PPM1F PDGFB LAMA1 FNDC3A CORO1A CBLN1 PYCARD RIPK2 RASAL3 ICAM5 CD33 ITGB8 PTN GLI3 CNTNAP3 KANK1 EFNB3 FOLR1 CD81 MDGA1 PRPH2 CDH9 CNTN3 HES1 CSPG5 LOXL3 PARD3B TNR STXBP3 MAD2L2 CNN3 NRP2 MYB CCN2 PCDH17 NR4A3 TEK TGFBI CXCR4 S…
4.47833259899081e-05	130	1066	1.53252480705623	Intracellular protein transport	http://amigo.geneontology.org/amigo/term/GO:0006886	AP2B1 RPS20 CD74 RAB27B CLTCL1 CDC42 RPL31 SREBF1 DERL2 SAR1A SH3GLB1 TIMM13 MAPK1 PXMP4 SYTL4 NUTF2 AP3B2 PDCD5 BBC3 RPS19 STX1A GLI3 SEC61B TBC1D13 SUFU NUP88 CD81 COPZ1 GNPTAB MAN1A1 RAB23 RPL24 STXBP3 STX12 RAB32 FAM53C SIL1 HPCA RPS10 NUP85 IL1B RPL23 ROMO1 TIMM17B YWHAH RAC2 SMO RPAIN RPL36 RPL27 RAMP1 RAN TBC1D14 ARF3 YWHAQ TIMM10 LCP1 NMT1 TXN RPL35 DERL1 RPS6 SYTL2 RPLP1 PREB RPS24 VPS37…
4.47833259899081e-05	84	611	1.72766462700545	Behavior	http://amigo.geneontology.org/amigo/term/GO:0007610	SEZ6 DERL2 CHRNA3 KCNK2 JPH4 COMT MAPK1 SLC8A3 NTSR1 AHCY CALB1 PTN PTPRZ1 GLI3 PPP1R9B EFNB3 WFS1 SOBP HMGCR BCHE TNR B4GALT2 SLC8A2 CNR1 PCDH17 NR4A3 NPY ATP8A1 GRPR THRA PRKCG APOE ATP8A2 MEIS2 GRP PUM1 SCN2A TLR2 APH1B NPHP1 SNCA PLK2 CRHBP HTR2C VLDLR PCDH15 KLHL1 SLC7A11 ASTN1 GJA1 GRM1 NR4A2 JPH3 GRIA1 AFF2 CSTB UBE2Q1 SHANK1 SHANK2 NPY5R GRIK2 PTCHD1 NAV2 GRM5 RGS14 SCN9A NLGN1 APLN PRNP …
4.47833259899081e-05	55	345	2.00338750139814	Hormone transport	http://amigo.geneontology.org/amigo/term/GO:0009914	BAIAP3 NNAT PHPT1 ACSL4 SREBF1 EDN1 RFX3 C1QTNF3 OXCT1 DYNLL1 LTBP4 RAPGEF4 SYTL4 STX1A PSMD9 HMGCR STXBP3 KDM5B CNR1 MYB VAMP8 GPR68 ENY2 SOX4 IL1B KCNA5 GRP NIBAN2 CCN3 RBP4 HADH SLCO1C1 SIRT3 CAPN10 ILDR2 EPHA5 CRHBP SLC16A2 HTR2C GLUD1 SIDT2 GJA1 UBE2Q1 RAB8B STXBP4 MYRIP GPR27 APLN C2CD2L SMAD2 SOX11 HTR1A PCLO CPLX3 LYN
4.72231995153503e-05	210	1911	1.38095641954517	Homeostatic process	http://amigo.geneontology.org/amigo/term/GO:0042592	TBXA2R PNPLA4 PAX6 BAIAP3 DCN CD74 NEDD4L PTGER3 PHPT1 ATP2B4 CDH3 DGAT2 ATP2C2 POLB CNGB1 NLE1 CLNS1A ADCY2 EDN1 ADCYAP1R1 SCGN SLC4A4 C1QTNF3 P2RX5 OXCT1 GSTP1 ACOX3 FTL FKBP1A DYNLL1 SLC26A4 JPH4 COMT MAPK1 PNPLA3 PYGL SLC8A3 MTHFD1 NTSR1 CORO1A MAPK3 CTSH CALB1 ERCC2 NOVA2 BBC3 RPS19 GRIK5 CAV2 PBLD CRACD WFS1 HMGCR ACVR2B SLC4A3 ACADL IGFBP5 STXBP3 DOCK7 PRDX1 PRDX6 STMN1 SLC8A2 CNR1 CCN2 NR…
4.72231995153503e-05	14	38	4.62983810131724	Postsynaptic density organization	http://amigo.geneontology.org/amigo/term/GO:0097106	OPHN1 CBLN1 MPP2 NTRK3 TMEM108 LRRTM2 GRID2 ZDHHC12 SHANK1 SHANK2 LRRTM1 NLGN1 CDH2 RELN
4.80390629790134e-05	90	670	1.68806463822015	Regulation of secretion	http://amigo.geneontology.org/amigo/term/GO:0051046	RALA SCIN BAIAP3 IGF1 CD74 RAB27B DTNBP1 PTGER3 NNAT PHPT1 ACSL4 MAOB SREBF1 EDN1 RFX3 CHRNA3 C1QTNF3 OXCT1 RAB10 DYNLL1 RAPGEF4 CD200 COMT NTSR1 MYOM1 SYTL4 SYT17 CD33 STX1A PSMD9 SYT10 HMGCR CSPG5 RAB3GAP1 STXBP3 KDM5B CNR1 MYB VAMP8 GPR68 ENY2 IL13RA2 SOX4 IL1B PRKCG RAC2 KCNA5 APOE CHMP2A GRP KCNMB4 EDNRB CCN3 TLR2 RBP4 HADH PPFIA2 TNFRSF11A SIRT3 CAPN10 EPHA5 SNCA CRHBP CASK HTR2C GLUD1 SIDT…
4.88163141431814e-05	25	106	2.96384514572195	Excitatory postsynaptic potential	http://amigo.geneontology.org/amigo/term/GO:0060079	SEZ6 CHRNA3 P2RX5 SLC8A3 GLRA2 CBLN1 GRIK5 STX1A MPP2 RAB3GAP1 SLC8A2 TMEM108 SNCA GLRA3 CHRNA6 GRID2 GRIN2C SHANK1 SHANK2 GRIK2 ADRB2 NLGN1 BAIAP2 RELN GRIN2B
5.33604785566735e-05	185	1646	1.41241806336835	Biological adhesion	http://amigo.geneontology.org/amigo/term/GO:0022610	CD99 PLXND1 STAB1 CD6 IGF1 CNTN1 SNAI2 CD74 VEZT CDH10 GPM6B ARHGAP6 CDH3 ELMO2 CCN5 CBFB SDK2 CDC42 LIMS2 ICAM3 GPC4 APBB1IP FAT1 RAB10 EFNB1 CD200 EPB41L4B IFT74 ARVCF PPM1F PDGFB LAMA1 FNDC3A CORO1A CBLN1 PYCARD RIPK2 RASAL3 ICAM5 CD33 ITGB8 PTN GLI3 CNTNAP3 KANK1 EFNB3 FOLR1 CD81 MDGA1 PRPH2 CDH9 CNTN3 HES1 CSPG5 LOXL3 PARD3B TNR STXBP3 MAD2L2 CNN3 NRP2 MYB CCN2 PCDH17 NR4A3 TEK TGFBI CXCR4 S…
5.39852710691801e-05	135	1122	1.51203650749665	Enzyme linked receptor protein signaling pathway	http://amigo.geneontology.org/amigo/term/GO:0007167	POLR2J WDR54 AP2B1 DCN IGF1 VIM DKK3 STYK1 CDH3 ELMO2 FGFR3 CDC42 SREBF1 CHRNA3 CPNE3 FKBP1A LTBP4 EFNB1 GLG1 OSBPL8 BLNK EFNA2 MAPK1 PDGFB DOK5 MAPK3 PDGFRL ITGB8 PTN CAV2 PHF14 KANK1 PBLD EFNB3 FOLR1 ARPC3 GHR SUB1 HES1 ACVR2B DOK1 EFEMP1 IGFBP5 STMN1 NRP2 CCN2 NR4A3 TEK SMAD9 ACVR2A USP9X DOK4 IL1B RASL11B IL13RA1 PTPRA PDGFRA COL4A2 CD63 ABI1 NIBAN2 CCN3 KIAA0319 SULF1 APH1B FGF2 NTRK3 ERBB2 …
5.63678760702047e-05	24	100	3.01600882028666	Long-term synaptic potentiation	http://amigo.geneontology.org/amigo/term/GO:0060291	TYROBP CYP46A1 SCGN MAPK1 SLC8A3 CALB1 PTN MPP2 TNR SLC8A2 PRKCG APOE SNCA PLK2 LRRTM2 GRIN2C SHANK1 SHANK2 RGS14 NLGN1 PRNP AKAP5 RELN GRIN2B
5.72650512798859e-05	86	635	1.70194723454497	Blood vessel morphogenesis	http://amigo.geneontology.org/amigo/term/GO:0048514	PLXND1 TBXA2R STAB1 DCN ATP2B4 CALCRL CDC42 VASH1 EDN1 LAMA1 CTSH ITGB8 PTN C1GALT1 C5 FOLR1 SPARC HES1 NRP2 CCN2 TEK TGFBI CXCR4 SOX4 IL1B SMO TNNI3 APOE RAMP1 APLNR PDGFRA COL4A2 EGLN1 NIBAN2 CCN3 SULF1 YAP1 FGF2 ERBB2 SFRP2 PLK2 RSPO3 SLC39A12 HHEX DDAH1 NUS1 ANGPT1 MMP14 PKNOX1 SHC1 PLCD3 WNT4 ADAMTS9 HPGD TLR3 YWHAZ CYBB SPRED1 TMEM100 MAPK7 STIM1 MINAR1 ROBO1 SMAD1 CDH2 S1PR1 APLN SCG2 EFEM…
5.72650512798859e-05	214	1961	1.37137915931783	Organonitrogen compound biosynthetic process	http://amigo.geneontology.org/amigo/term/GO:1901566	GGCT UPP2 PIGQ MGST1 RPS20 DCN IGF1 VIM TBPL1 ATP2B4 ACSL4 RPL31 ENO1 GPC4 ADCY2 GSTP1 MRPL28 MRPS33 PHGDH PCSK5 MAPK1 SRRD PDGFB EIF3D MTHFD1 GSS PGRMC1 MAPK3 NME3 NECAB2 TUSC3 RPS19 C1GALT1 DRG2 DDX25 B3GAT1 ACCS CHPT1 MAN1A1 RBM24 B3GAT2 ST8SIA4 RARS1 RPL24 UMPS CSPG5 IGFBP5 RAB3GAP1 DARS1 FARSB SRM B4GALT2 DPH5 RPN2 PANK3 EXOSC8 ZNF706 FABP3 HPCA RPS10 SOX4 IL1B RPL23 ASL PPCS SRD5A3 PPAT KRT…
5.85798197854344e-05	99	762	1.63268194011581	Transmembrane receptor protein tyrosine kinase signaling pathway	http://amigo.geneontology.org/amigo/term/GO:0007169	POLR2J WDR54 AP2B1 DCN IGF1 STYK1 CDH3 ELMO2 FGFR3 CDC42 SREBF1 CHRNA3 CPNE3 EFNB1 OSBPL8 BLNK EFNA2 MAPK1 PDGFB DOK5 MAPK3 PDGFRL CAV2 PHF14 KANK1 EFNB3 ARPC3 GHR DOK1 EFEMP1 IGFBP5 STMN1 NRP2 CCN2 NR4A3 TEK DOK4 IL1B PTPRA PDGFRA COL4A2 CD63 ABI1 NIBAN2 SULF1 APH1B FGF2 NTRK3 ERBB2 VAV1 PTPRG TMEM108 EPHA5 SNCA PDGFC FOXO1 HHEX PTPRR PID1 NUS1 ANGPT1 ATP6V1C1 SLA SHC1 WNT4 ARPC5 ARPC2 PRKCD CYB…
5.85798197854344e-05	55	349	1.98042604006407	Regulation of epithelial cell proliferation	http://amigo.geneontology.org/amigo/term/GO:0050678	CFLAR PAX6 IGF1 SNAI2 CDH3 CDC42 VASH1 LIMS2 RAP1GAP IFT74 PDGFB WDR13 PTN CAV2 PBLD GLI1 SPARC HES1 WDR77 KDM5B NRP2 NR4A3 TEK SMO APOE APLNR AGAP2 EDNRB SULF1 YAP1 FGF2 ERBB2 SFRP2 CASK NFIB GJA1 FZD7 INTU STXBP4 SMAD3 ROBO1 WNT10B APLN SCG2 NUPR1 SOX11 MAGED1 NR2F2 ZFP36L1 PTCH1 HMGB1 SULF2 HMGN1 ANG TNFSF12
5.85798197854344e-05	83	607	1.7183465958525	Organic hydroxy compound metabolic process	http://amigo.geneontology.org/amigo/term/GO:1901615	PNPLA4 IGF1 SNAI2 CYP46A1 TG DKK3 AKR7A2 CDH3 DGAT2 MAOB SREBF1 HSD17B10 DHRS9 ADCYAP1R1 SLC27A5 COMT CYP26A1 HSD3B7 SEC14L2 PLTP NTSR1 FAH SQLE ISYNA1 ERLIN1 HMGCS1 HMGCR GPD2 ACADL NPC2 CAT NUDT10 SRD5A3 APOE APOC1 RAN PSAT1 DPM2 TTPA PLCB2 RBP4 FGF2 SLCO1C1 SLC27A2 HDC PNMT SNCA CYP4V2 SLC16A2 EBP VLDLR TM7SF2 PTS SLC7A11 NR4A2 NUS1 CYB5R1 FDXR PLCD3 WNT4 PMVK PLB1 ABCA1 PCBD1 LDHD MVD ACOX2 I…
5.89337307442735e-05	47	280	2.10941093085525	Peptide secretion	http://amigo.geneontology.org/amigo/term/GO:0002790	BAIAP3 CD74 NNAT PHPT1 ACSL4 SREBF1 EDN1 RFX3 OXCT1 DYNLL1 LTBP4 RAPGEF4 SYTL4 STX1A PSMD9 HMGCR STXBP3 CNR1 GPR68 ENY2 SOX4 IL1B KCNA5 GRP CCN3 RBP4 HADH SIRT3 CAPN10 ILDR2 EPHA5 CRHBP HTR2C GLUD1 SIDT2 GJA1 UBE2Q1 ABCA1 RAB8B STXBP4 MYRIP GPR27 APLN C2CD2L SMAD2 PCLO CPLX3
5.91278520269453e-05	165	1438	1.44193745754317	Regulation of multicellular organismal development	http://amigo.geneontology.org/amigo/term/GO:2000026	TMEM176A PLXND1 TBXA2R SCIN PAX6 CDKL5 STAB1 DCN TYROBP IGF1 SNAI2 CD74 TG GPM6B ATP2B4 CDH3 CBFB VASH1 SEMA3C EDN1 RFX3 SMARCD3 KCNK2 PTHLH ARHGAP4 GLG1 DLL3 MAPK1 LAMA1 CBLN1 CTSH RIPK2 TRPS1 NUMBL ITGB8 PTN PTPRZ1 TMEM176B GLI3 C5 EFNB3 GLI1 SPARC DBN1 HES1 ACVR2B LOXL3 EFEMP1 STK25 TNR DOCK7 MYB CCN2 NR4A3 GPR68 TEK CXCR4 ACVR2A SOX4 IL1B FGL2 YWHAH KRT17 SMO ELL3 ASH2L PLXNA3 PIAS3 LGALS3 PL…
6.0212508195799e-05	99	763	1.6305421210593	Regulation of ion transport	http://amigo.geneontology.org/amigo/term/GO:0043269	CNTN1 KCNG1 GPM6B DTNBP1 NEDD4L ATP2B4 ATP2C2 ACSL4 MAOB WDR1 CACNG4 EDN1 ADCYAP1R1 CHRNA3 P2RX5 FKBP1A JPH4 PDGFB NTSR1 NKAIN4 CORO1A SYT17 CD33 CREB3 RGS9 WFS1 SYT10 CLIC5 RAB3GAP1 CNR1 VAMP8 KCNJ5 HPCA CXCR4 AHNAK IL1B YWHAH KCNA5 LGALS3 YWHAQ APLNR CD63 KCNMB4 SCN2A SCN7A FXYD6 MINK1 TNFRSF11A KCNN3 SNCA CAMK2D CRHBP KCNMB1 CASK STOM DLG2 ANK3 GJA1 SCN3A KCNJ16 CACNA2D1 JPH3 GRIA1 SHANK1 SHAN…
6.09286666453493e-05	153	1313	1.46436071815137	Cellular response to oxygen-containing compound	http://amigo.geneontology.org/amigo/term/GO:1901701	CFLAR TBXA2R BAIAP3 MGST1 CD6 IGF1 SNAI2 RRAGD VIM DTNBP1 PHPT1 ATP2B4 DGAT2 CALCRL SMARCD1 SREBF1 ADCY2 EDN1 CHRNA3 CXCL2 OXCT1 RRAGB GSTP1 RAB10 DYNLL1 OSBPL8 PALM MAPK1 PDGFB PNPLA3 MLC1 SLC8A3 TRIB3 MAP1LC3A GLRA2 MAPK3 PYCARD RIPK2 GRIK5 PTN CAV2 KANK1 RGS9 PPP1R9B FOLR1 LY86 GHR HMGCS1 HMGCR PLSCR4 IGFBP5 STK25 PRDX1 MYB NR4A3 GPR68 ENY2 TRIM24 SOX4 IL1B RPL23 ROMO1 PPAT SMO ARPP19 CD68 PTP…
6.18433919894802e-05	45	264	2.14205171895359	Response to toxic substance	http://amigo.geneontology.org/amigo/term/GO:0009636	MGST1 MAOB GSTP1 HBQ1 MAPK1 DHRS2 MAPK3 PON3 PON2 KDM5B PRDX1 PRDX6 CAT PRDX4 MT1G MT2A PRKCG APOE HBZ ALOX5AP GSTM1 GSTM3 BPHL TLR2 ESD FBLN5 SLC7A11 GABRB1 SLC15A2 ALB SCN9A MT1B MT1E MGMT CCS NUPR1 MT1X SLC30A10 ADH5 MT1F MT1A MT1M GSTM2 HBG1 LYN
6.18433919894802e-05	24	101	2.98614734681847	Synaptic transmission, glutamatergic	http://amigo.geneontology.org/amigo/term/GO:0035249	CACNG4 OPHN1 SLC17A7 GRIK5 RAB3GAP1 SLC1A4 TNR CNR1 CDH8 GRID2 GRM1 SHANK1 SHANK2 GRIK3 GRIK2 GRM5 NLGN1 CDH2 GRIK1 CNIH2 SLC17A8 OXTR RELN GRM3
6.18433919894802e-05	113	903	1.57257750411772	Regulated exocytosis	http://amigo.geneontology.org/amigo/term/GO:0045055	SCIN BAIAP3 MGST1 TYROBP IGF1 RNASET2 TIMP2 AGA RAB27B DTNBP1 WDR1 GSTP1 RAB10 CPNE3 FTL DYNLL1 RAPGEF4 SNAP29 MAPK1 TIMP3 PDGFB PYGL PGRMC1 TIMP1 SYTL4 CORO1A PYCARD SYT17 CTSH SCG3 CD33 GRIK5 STX1A PSMA2 VAT1 SYT10 SPARC NIT2 CSPG5 RAB3GAP1 STXBP3 PRDX6 CNR1 VAMP8 NR4A3 NPC2 APAF1 CAT PRDX4 IL13RA2 ATP8A1 PRKCG FGL2 RAC2 CD68 SLC44A2 MOSPD2 GMFG CAP1 ACTR10 LGALS3 CD63 PSMB7 TLR2 PPFIA2 SLC27A2…
6.4824454554961e-05	48	290	2.08000608295632	Axon guidance	http://amigo.geneontology.org/amigo/term/GO:0007411	PLXND1 PAX6 CRMP1 SEMA3C RAP1GAP OPHN1 EFNB1 EFNA2 MAPK1 DOK5 LAMA1 MAPK3 GLI3 EFNB3 RPL24 DOK1 TNR NRP2 CXCR4 DOK4 RAC2 SMO PLXNA3 PTPRA SEMA4F PLXNC1 NIBAN2 ERBB2 EPHA5 VLDLR NFIB NCAM1 SEMA3D DPYSL5 SHC1 TTC8 MAPK7 SEMA6B ROBO1 ALCAM BDNF CSF1R SLIT3 PTCH1 SLIT1 RELN SEMA4A DOK6
6.57170151930684e-05	38	207	2.30693106221604	Cellular response to metal ion	http://amigo.geneontology.org/amigo/term/GO:0071248	EDN1 CPNE3 MAPK1 MAP1LC3A GLRA2 MAPK3 SYT17 SYT10 RASAL1 OGG1 HPCA CPNE5 MT1G MT2A ALOX5AP CPNE2 PARP1 SNCA CAMK2D CRHBP DLG2 ANK3 CYBB MT1B MT1E NLGN1 PRNP JUN CPNE7 MT1X RYR1 CACNA1H SLC30A10 MT1F RYR3 MT1A MT1M CEBPA
6.71355488407312e-05	148	1264	1.47141780525589	Chemical homeostasis	http://amigo.geneontology.org/amigo/term/GO:0048878	TBXA2R PNPLA4 PAX6 BAIAP3 DCN NEDD4L PTGER3 PHPT1 ATP2B4 DGAT2 ATP2C2 CNGB1 ADCY2 EDN1 ADCYAP1R1 SCGN SLC4A4 C1QTNF3 P2RX5 OXCT1 GSTP1 ACOX3 FTL FKBP1A DYNLL1 SLC26A4 JPH4 COMT MAPK1 PNPLA3 PYGL SLC8A3 NTSR1 CORO1A MAPK3 CTSH CALB1 BBC3 GRIK5 CAV2 WFS1 HMGCR SLC4A3 IGFBP5 STXBP3 STMN1 SLC8A2 CNR1 NPC2 GPR68 ENY2 FABP3 CXCR4 TRIM24 SLC12A4 SOX4 MT1G MT2A TNNI3 KCNA5 APOE TRPC4 TPT1 SFTPD APLNR PDG…
6.99636748923065e-05	111	886	1.57438383677492	Tube morphogenesis	http://amigo.geneontology.org/amigo/term/GO:0035239	PLXND1 RALA TBXA2R STAB1 DCN CC2D2A ATP2B4 CALCRL CDC42 VASH1 EDN1 MTHFD1 LAMA1 CTSH ITGB8 PTN C1GALT1 GLI3 C5 SUFU FOLR1 GLI1 SPARC HES1 KDM5B NRP2 CCN2 TEK TGFBI CXCR4 SOX4 IL1B SMO TNNI3 APOE RAMP1 MYCN APLNR PDGFRA COL4A2 EGLN1 NIBAN2 CCN3 SULF1 YAP1 FGF2 ERBB2 SFRP2 PLK2 RSPO3 NFIB SLC39A12 HHEX DDAH1 NUS1 ANGPT1 MMP14 PKNOX1 SHC1 PLCD3 WNT4 VANGL2 ADAMTS9 HPGD TLR3 YWHAZ CYBB DACT1 SPRED1 T…
7.03895942356942e-05	56	361	1.9494055163441	Positive regulation of establishment of protein localization	http://amigo.geneontology.org/amigo/term/GO:1904951	BAIAP3 IGF1 NNAT PHPT1 ACSL4 CDC42 SAR1A C1QTNF3 OXCT1 DYNLL1 SH3GLB1 MAPK1 MYOM1 SYTL4 NUTF2 PDCD5 BBC3 CD33 GLI3 CD81 PSMD9 GPR68 HPCA SOX4 IL1B YWHAH RAC2 SMO RAN YWHAQ NMT1 TLR2 RBP4 ERBB2 SIRT3 CAPN10 STOM GLUD1 CCT5 ANK3 GJA1 PRKCD YWHAZ YWHAB SMAD3 ITGAM MYRIP TMED10 GPR27 PRNP C2CD2L JUP AKAP5 CIB1 UBL5 ANG
7.31123314452783e-05	53	335	1.98816501834817	Hormone secretion	http://amigo.geneontology.org/amigo/term/GO:0046879	BAIAP3 NNAT PHPT1 ACSL4 SREBF1 EDN1 RFX3 C1QTNF3 OXCT1 DYNLL1 LTBP4 RAPGEF4 SYTL4 STX1A PSMD9 HMGCR STXBP3 KDM5B CNR1 MYB VAMP8 GPR68 ENY2 SOX4 IL1B KCNA5 GRP NIBAN2 CCN3 RBP4 HADH SIRT3 CAPN10 ILDR2 EPHA5 CRHBP HTR2C GLUD1 SIDT2 GJA1 UBE2Q1 RAB8B STXBP4 MYRIP GPR27 APLN C2CD2L SMAD2 SOX11 HTR1A PCLO CPLX3 LYN
7.6182938703275e-05	99	769	1.61782007590149	Negative regulation of cell population proliferation	http://amigo.geneontology.org/amigo/term/GO:0008285	SCIN PAX6 DLEC1 TYROBP SNAI2 TIMP2 MYO16 VASH1 LIMS2 RAP1GAP KCNK2 GSTP1 PTHLH CD200 COMT IFT74 DHRS2 WDR13 PIM2 PDCD5 CD33 PTN CAV2 PHF14 GLI3 PBLD SPARC BCHE HES1 IGFBP5 WDR77 FBXO2 FABP3 TRIM24 PRDX4 SOX4 IL1B CDKN2D APOE ATP8A2 PLAAT4 SFTPD HAVCR2 ABI1 NIBAN2 CCN3 IL33 TLR2 SULF1 CGREF1 RBP4 FGF2 SSTR1 TPM1 ERBB2 SFRP2 CASK SLC16A2 NFIB PDCD4 GJA1 DDAH1 KLF10 VSIG4 SST INTU FABP7 SMAD3 AXIN2 …
7.6182938703275e-05	120	979	1.54035179789921	Cellular homeostasis	http://amigo.geneontology.org/amigo/term/GO:0019725	TBXA2R BAIAP3 NEDD4L PTGER3 PHPT1 ATP2B4 DGAT2 ATP2C2 CNGB1 CLNS1A EDN1 ADCYAP1R1 SCGN SLC4A4 C1QTNF3 P2RX5 OXCT1 FTL FKBP1A DYNLL1 JPH4 MAPK1 SLC8A3 NTSR1 CORO1A MAPK3 CALB1 BBC3 GRIK5 CAV2 WFS1 HMGCR SLC4A3 STXBP3 PRDX1 PRDX6 SLC8A2 CNR1 GPR68 ENY2 CXCR4 PRDX4 SLC12A4 SOX4 MT1G MT2A RAC2 TNNI3 KCNA5 APOE TRPC4 TPT1 APLNR PDGFRA EDNRB TXN TTPA SLC40A1 FGF2 LPAR6 SLC39A6 EPHA5 SNCA CAMK2D GPR6 HT…
7.6182938703275e-05	40	225	2.23408060761975	Regulation of synapse organization	http://amigo.geneontology.org/amigo/term/GO:0050807	CDKL5 CDC42 GPC4 CBLN1 PTN MDGA1 SPARC DBN1 NRP2 APOE TLR2 AMIGO2 PPFIA2 NTRK3 SNCA LRRTM2 CDH8 GPM6A SLC7A11 GRID2 FARP1 LRFN2 LRRTM1 PDLIM5 CAMKV YWHAZ VCP C1QL3 NLGN1 CDH2 PRNP BAIAP2 LRRN1 BDNF OXTR GPC6 SLIT1 RELN SEMA4A GRIN2B
7.6182938703275e-05	14	40	4.39834619625138	Postsynaptic specialization organization	http://amigo.geneontology.org/amigo/term/GO:0099084	OPHN1 CBLN1 MPP2 NTRK3 TMEM108 LRRTM2 GRID2 ZDHHC12 SHANK1 SHANK2 LRRTM1 NLGN1 CDH2 RELN
7.6182938703275e-05	43	250	2.16147298787211	Organic hydroxy compound biosynthetic process	http://amigo.geneontology.org/amigo/term/GO:1901617	SNAI2 CYP46A1 DKK3 CDH3 SREBF1 HSD17B10 ADCYAP1R1 SLC27A5 HSD3B7 SEC14L2 PLTP NTSR1 SQLE ISYNA1 ERLIN1 HMGCS1 HMGCR SRD5A3 APOE RAN PSAT1 FGF2 SLC27A2 HDC PNMT SNCA EBP TM7SF2 PTS SLC7A11 NR4A2 NUS1 CYB5R1 WNT4 PMVK PCBD1 MVD ACOX2 P2RY6 DHCR7 CYP2R1 CACNA1H HRH1
7.6182938703275e-05	123	1010	1.53040051524447	Regulation of cell motility	http://amigo.geneontology.org/amigo/term/GO:2000145	CD99 PLXND1 TBXA2R PAX6 NISCH DCN IGF1 SNAI2 CD74 TMSB10 PHPT1 ATP2B4 NAV3 KIF2A VASH1 SEMA3C EDN1 GSTP1 CPNE3 ARHGAP4 OSBPL8 CD200 EPB41L4B MAPK1 PPM1F PDGFB LAMA1 TIMP1 CORO1A MAPK3 PYCARD CTSH PTN C5 KANK1 CREB3 PBLD CD81 GLI1 SPARC DPYSL3 IGFBP5 DOCK7 MIIP NRP2 NR4A3 TEK CXCR4 ATP8A1 IL1B RAC2 SMO MOSPD2 APOE PLXNA3 LGALS3 RRAS2 PDGFRA SEMA4F PLXNC1 CCN3 IL33 SULF1 FGF2 DNAJA4 TPM1 NTRK3 MINK…
7.62789556807835e-05	34	177	2.41394302941964	Positive regulation of synaptic transmission	http://amigo.geneontology.org/amigo/term/GO:0050806	BAIAP3 TYROBP CYP46A1 DTNBP1 CACNG4 SCGN MAPK1 SLC8A3 CALB1 PTN STX1A MPP2 RAB3GAP1 TNR SLC8A2 CNR1 PRKCG APOE SNCA PLK2 LRRTM2 ZDHHC12 GRIN2C SHANK1 SHANK2 GRIK2 RAPSN RGS14 NLGN1 PRNP AKAP5 OXTR RELN GRIN2B
9.19859959245252e-05	173	1537	1.41446954540661	Negative regulation of cell communication	http://amigo.geneontology.org/amigo/term/GO:0010648	TSPAN6 CFLAR DCN IGF1 SNAI2 CD74 TIMP2 LMO3 DKK3 PHPT1 ATP2B4 CDC42 SREBF1 NLE1 ENO1 GRAMD4 EDN1 C1QTNF3 GSTP1 FKBP1A GLG1 CYP26A1 PSMD8 CDC34 PALM TIMP3 PSMA6 TRIB3 SYTL4 CBLN1 NECAB2 PYCARD RASAL3 CAV2 LFNG PHF14 GLI3 PSMA2 KANK1 CREB3 SUFU PBLD RGS9 RNF43 DHX58 WFS1 PSMD9 KCTD10 GLI1 RASAL1 HMGCR WWC1 BCHE ACVR2B IGFBP5 TNR MAD2L2 STMN1 PCDH17 ENY2 SMAD9 MAPK8IP1 ACVR2A IL1B PSMF1 PSMB2 DYRK2 …
9.29396725912769e-05	50	312	2.01389477850338	Renal system development	http://amigo.geneontology.org/amigo/term/GO:0072001	CFLAR PLXND1 AP2B1 DCN CC2D2A NLE1 HSPB11 CYP26A1 PCSK5 PDGFB CTSH CALB1 C1GALT1 GLI3 WFS1 HES1 TEK APAF1 CAT SOX4 NUP85 PPAT SMO PDGFRA SULF1 YAP1 RBP4 FGF2 ANGPT1 WNT4 NFIA VANGL2 HEYL HPGD TTC8 DCHS1 SMAD3 NPNT TMED10 SMAD1 SMAD2 SOX11 MAGED1 PTCH1 GCNT1 COL4A1 WNT7B SULF2 LGR4 CD24
9.43349827354466e-05	33	171	2.42515329116617	Morphogenesis of a polarized epithelium	http://amigo.geneontology.org/amigo/term/GO:0001738	AP2B1 EXOC5 CDC42 WDR1 GPC4 OPHN1 FAT1 RAB10 PSMD8 DAAM1 PSMA6 LAMA1 PSMA2 PSMD9 PSMF1 PSMB2 ANKRD6 PSMB7 NPHP1 SFRP2 RSPO3 FZD7 FZD1 VANGL2 PRICKLE2 INTU TTC8 DACT1 FZD2 GPC6 ZNRF3 ACTG1 AJAP1
9.43349827354466e-05	17	58	3.68334410523514	Regulation of vascular associated smooth muscle cell proliferation	http://amigo.geneontology.org/amigo/term/GO:1904705	IGF1 EDN1 GSTP1 PDGFB IGFBP5 NR4A3 FGF2 TPM1 PDCD4 GJA1 HPGD APLN P2RY6 EFEMP2 JUN PRKG1 MAP3K5
9.43349827354466e-05	17	58	3.68334410523514	Vascular associated smooth muscle cell proliferation	http://amigo.geneontology.org/amigo/term/GO:1990874	IGF1 EDN1 GSTP1 PDGFB IGFBP5 NR4A3 FGF2 TPM1 PDCD4 GJA1 HPGD APLN P2RY6 EFEMP2 JUN PRKG1 MAP3K5
9.69072562058526e-05	93	715	1.63455023477074	Tissue morphogenesis	http://amigo.geneontology.org/amigo/term/GO:0048729	PLXND1 AP2B1 RALA SNAI2 CC2D2A EXOC5 CDC42 WDR1 SEMA3C GPC4 EDN1 OPHN1 FAT1 RAB10 FKBP1A MYH7 PSMD8 DAAM1 MTHFD1 PSMA6 LAMA1 CTSH GLI3 PSMA2 SUFU FOLR1 PSMD9 HES1 IGFBP5 KDM5B NRP2 CXCR4 SOX4 PSMF1 PSMB2 KRT17 SMO TNNI3 ITGB4 MYCN APLNR ANKRD6 PSMB7 SULF1 YAP1 SIX3 FGF2 TPM1 TBX19 NPHP1 TMEFF2 SFRP2 RSPO3 PCDH15 GJA1 RHOC FZD7 MMP14 FZD1 WNT4 VANGL2 PRICKLE2 HEYL INTU TTC8 DACT1 TMEM100 DCHS1 MES…
9.69072562058526e-05	41	236	2.18319847513688	Cellular response to inorganic substance	http://amigo.geneontology.org/amigo/term/GO:0071241	CFLAR EDN1 CPNE3 MAPK1 MAP1LC3A GLRA2 MAPK3 SYT17 SYT10 RASAL1 OGG1 HPCA CPNE5 MT1G MT2A ALOX5AP CPNE2 PARP1 SNCA CAMK2D CRHBP DLG2 FOXO1 ANK3 CYBB MT1B MT1E NLGN1 PRNP JUN CPNE7 MT1X RYR1 CACNA1H SLC30A10 BLM MT1F RYR3 MT1A MT1M CEBPA
9.8832686313129e-05	173	1540	1.41171408525323	Negative regulation of signaling	http://amigo.geneontology.org/amigo/term/GO:0023057	TSPAN6 CFLAR DCN IGF1 SNAI2 CD74 TIMP2 LMO3 DKK3 PHPT1 ATP2B4 CDC42 SREBF1 NLE1 ENO1 GRAMD4 EDN1 C1QTNF3 GSTP1 FKBP1A GLG1 CYP26A1 PSMD8 CDC34 PALM TIMP3 PSMA6 TRIB3 SYTL4 CBLN1 NECAB2 PYCARD RASAL3 CAV2 LFNG PHF14 GLI3 PSMA2 KANK1 CREB3 SUFU PBLD RGS9 RNF43 DHX58 WFS1 PSMD9 KCTD10 GLI1 RASAL1 HMGCR WWC1 BCHE ACVR2B IGFBP5 TNR MAD2L2 STMN1 PCDH17 ENY2 SMAD9 MAPK8IP1 ACVR2A IL1B PSMF1 PSMB2 DYRK2 …
9.89217531419671e-05	124	1027	1.517304015399	Exocytosis	http://amigo.geneontology.org/amigo/term/GO:0006887	RALA SCIN BAIAP3 MGST1 TYROBP IGF1 RNASET2 TIMP2 AGA RAB27B DTNBP1 EXOC5 WDR1 GSTP1 RAB10 CPNE3 FTL DYNLL1 RAPGEF4 SNAP29 MAPK1 TIMP3 PDGFB PYGL PGRMC1 TIMP1 SYTL4 CORO1A PYCARD SYT17 CTSH SCG3 LIN7B CD33 GRIK5 STX1A PSMA2 VAT1 SYT10 SPARC NIT2 CSPG5 RAB3GAP1 STXBP3 PRDX6 CNR1 VAMP8 NR4A3 NPC2 APAF1 CAT PRDX4 IL13RA2 ATP8A1 PRKCG FGL2 RAC2 CD68 SLC44A2 MOSPD2 CHMP2A GMFG CAP1 ACTR10 LGALS3 CD63 P…
0.000100865140701682	67	467	1.80293175374024	Actin filament organization	http://amigo.geneontology.org/amigo/term/GO:0007015	SCIN TMSB10 CAPG ARHGAP6 ELMO2 CDC42 WDR1 CAPZB FAT1 ARHGAP28 PPM1F CORO1A PYCARD KANK1 PPP1R9B CRACD ARPC3 DPYSL3 DBN1 MAD2L2 STMN1 CCN2 RAC2 GDPD2 GMFG FHOD3 AVIL LCP1 ABI1 FCHSD2 ARRB1 TMOD3 DIAPH3 TPM1 TMEFF2 ARHGAP18 DIAPH2 MSRB2 PCDH15 SORBS2 TMSB4Y RHOC SHANK1 WNT4 ARPC5 ARPC2 PRKCD TTC8 HSP90B1 SMAD3 S1PR1 PTGER4 TCAP BAIAP2 PAWR CDC42EP4 MYADM ACTG1 ARAP1 GMFB S100A10 CYRIA NRAP DMD TMSB…
0.000105414881411972	36	196	2.3081700155255	Respiratory tube development	http://amigo.geneontology.org/amigo/term/GO:0030323	CDC42 SREBF1 HSPB11 PCSK5 MAPK1 LAMA1 MAPK3 CTSH PTN PHF14 GLI3 GLI1 SPARC HES1 LOXL3 IGFBP5 CCN2 THRA SFTPD MYCN PDGFRA YAP1 RBP4 FGF2 NFIB SLC7A11 MMP14 YWHAZ HOPX SMAD2 SOX11 CCBE1 EIF4EBP1 WNT7B HMGB1 CEBPA
0.000113270763706108	44	263	2.10241426002239	Response to alcohol	http://amigo.geneontology.org/amigo/term/GO:0097305	TBXA2R MAOB POLB SREBF1 ADCY2 ADCYAP1R1 OXCT1 GSTP1 MLC1 GLRA2 PPP1R9B GHR HMGCS1 SPARC HMGCR OGG1 CNR1 CAT SMO CDO1 RPL27 RBP4 NTRK3 PARP1 CRHBP KCNMB1 CCR5 PMVK HPGD ABCA1 CYBB MGMT PTGER4 P2RY6 JUP SMAD2 SLIT3 PTCH1 GNG2 EIF4EBP1 BLM RPL10A GRIN3A GRIN2B
0.000130094931025641	169	1505	1.41114476918174	Cellular response to endogenous stimulus	http://amigo.geneontology.org/amigo/term/GO:0071495	CFLAR POLR2J IGF1 SNAI2 RRAGD VIM DTNBP1 LMO3 DKK3 ATP2B4 CBFB FGFR3 SREBF1 RAP1GAP ADCY2 EDN1 RRAGB GSTP1 RAB10 FKBP1A LTBP4 GLG1 OSBPL8 PALM MAPK1 PNPLA3 SLC8A3 TRIB3 GLRA2 CORO1A MAPK3 CTSH RIPK2 PDCD5 ITGB8 PTN CAV2 KANK1 PBLD RGS9 PPP1R9B FOLR1 ARPC3 RAB35 GHR HMGCS1 HES1 ACVR2B IGFBP5 KDM5B ARID1A CCN2 NR4A3 SMAD9 APAF1 ACVR2A TRIM24 DDX54 USP9X IL1B RPL23 THRA RASL11B PPAT YWHAH ARPP19 RAM…
0.000137889443389279	61	416	1.84271372233059	Ossification	http://amigo.geneontology.org/amigo/term/GO:0001503	IGF1 SNAI2 GPM6B CBFB FGFR3 PTHLH HNRNPC MAPK1 MAPK3 ERCC2 PTN GLI3 SUFU GLI1 SPARC ACVR2B IGFBP5 CCN2 TEK CAT ACVR2A THRA SMO GDPD2 RRAS2 YAP1 FGF2 BMP2K CDH11 TNFRSF11A SFRP2 KLF10 MMP16 MMP14 FZD1 ALPL WNT4 CCR1 INTU DCHS1 SMAD3 AXIN2 NPNT ADRB2 WNT10B SMAD1 S1PR1 PTGER4 RPL38 SCUBE2 SOX11 SLC24A3 PTCH1 ISG15 WNT7B FZD9 RYR1 ENPP1 SMOC1 LGR4 CEBPA
0.000140187123233969	109	882	1.55302797340914	Cellular chemical homeostasis	http://amigo.geneontology.org/amigo/term/GO:0055082	TBXA2R BAIAP3 NEDD4L PTGER3 PHPT1 ATP2B4 DGAT2 ATP2C2 CNGB1 EDN1 ADCYAP1R1 SCGN SLC4A4 C1QTNF3 P2RX5 OXCT1 FTL FKBP1A DYNLL1 JPH4 MAPK1 SLC8A3 NTSR1 CORO1A MAPK3 CALB1 BBC3 GRIK5 CAV2 WFS1 HMGCR SLC4A3 STXBP3 SLC8A2 CNR1 GPR68 ENY2 CXCR4 SOX4 MT1G MT2A TNNI3 KCNA5 APOE TRPC4 TPT1 APLNR PDGFRA EDNRB TTPA SLC40A1 FGF2 LPAR6 SLC39A6 EPHA5 SNCA CAMK2D GPR6 HTR2C SLC39A12 SIDT2 FOXO1 CCL28 GJA1 GRM1 C…
0.0001404003637453	58	389	1.8736987101181	Protein secretion	http://amigo.geneontology.org/amigo/term/GO:0009306	BAIAP3 IGF1 NNAT PHPT1 ACSL4 SREBF1 RFX3 C1QTNF3 OXCT1 RAB10 DYNLL1 RAPGEF4 CD200 PCSK5 MYOM1 SYTL4 CBLN1 CD33 STX1A PSMD9 GNPTAB HMGCR STXBP3 CNR1 GPR68 ENY2 SOX4 IL1B KCNA5 APOE CCN3 TLR2 PREB RBP4 HADH SIRT3 CAPN10 ILDR2 EPHA5 GLUD1 SIDT2 GJA1 UBE2Q1 ABCA1 RAB8B STXBP4 RAB3B MYRIP TMED10 GPR27 SCG2 C2CD2L SMAD2 IDH2 PCLO CPLX3 ANG ARFGAP3
0.000140798812564679	45	274	2.06387464891879	Peptide hormone secretion	http://amigo.geneontology.org/amigo/term/GO:0030072	BAIAP3 NNAT PHPT1 ACSL4 SREBF1 EDN1 RFX3 OXCT1 DYNLL1 LTBP4 RAPGEF4 SYTL4 STX1A PSMD9 HMGCR STXBP3 CNR1 GPR68 ENY2 SOX4 IL1B KCNA5 GRP CCN3 RBP4 HADH SIRT3 CAPN10 ILDR2 EPHA5 CRHBP HTR2C GLUD1 SIDT2 GJA1 UBE2Q1 RAB8B STXBP4 MYRIP GPR27 APLN C2CD2L SMAD2 PCLO CPLX3
0.0001469051601602	119	985	1.51821086977205	Growth	http://amigo.geneontology.org/amigo/term/GO:0040007	CFLAR CDKL5 IGF1 NEDD4L FGFR3 ACSL4 CDC42 DERL2 ENO1 SEMA3C EDN1 KCNK2 ULK2 ARHGAP4 LTBP4 MAPK1 PPM1F BRMS1L RBBP7 SYT17 ERCC2 BBC3 DDX49 PTN GLI3 CREB3 TNKS2 PPP1R9B WFS1 CD81 GLI1 RASAL1 CHPT1 GHR WWC1 DBN1 CSPG5 IGFBP5 TNR MAD2L2 KDM5B NRP2 CXCR4 USP9X CPNE5 MT1G MT2A KRT17 SMO CDKN2D GAMT APOE PLXNA3 ATP8A2 SEMA4F CCN3 KIAA0319 YAP1 RBP4 FGF2 FBLN5 ERBB2 CREG1 TMEM108 CAMK2D SFRP2 PCDH15 GJA1…
0.000147612270473496	82	616	1.67284039003995	Cellular metal ion homeostasis	http://amigo.geneontology.org/amigo/term/GO:0006875	TBXA2R NEDD4L PTGER3 ATP2B4 ATP2C2 CNGB1 EDN1 ADCYAP1R1 SCGN P2RX5 FTL FKBP1A JPH4 SLC8A3 NTSR1 CORO1A CALB1 BBC3 CAV2 WFS1 SLC8A2 CNR1 CXCR4 MT1G MT2A TNNI3 KCNA5 APOE TRPC4 TPT1 APLNR PDGFRA EDNRB SLC40A1 FGF2 LPAR6 SLC39A6 SNCA CAMK2D GPR6 HTR2C SLC39A12 CCL28 GJA1 GRM1 CACNA2D1 JPH3 GRIA1 CCR5 GRIN2C CCR1 GRIK2 HSP90B1 SMAD3 STIM1 SCARA5 BDKRB2 GRM5 MT1B MT1E S1PR1 PTGER4 P2RY6 PRNP CMKLR1 AT…
0.000147612270473496	58	390	1.86889435445114	Establishment of protein localization to extracellular region	http://amigo.geneontology.org/amigo/term/GO:0035592	BAIAP3 IGF1 NNAT PHPT1 ACSL4 SREBF1 RFX3 C1QTNF3 OXCT1 RAB10 DYNLL1 RAPGEF4 CD200 PCSK5 MYOM1 SYTL4 CBLN1 CD33 STX1A PSMD9 GNPTAB HMGCR STXBP3 CNR1 GPR68 ENY2 SOX4 IL1B KCNA5 APOE CCN3 TLR2 PREB RBP4 HADH SIRT3 CAPN10 ILDR2 EPHA5 GLUD1 SIDT2 GJA1 UBE2Q1 ABCA1 RAB8B STXBP4 RAB3B MYRIP TMED10 GPR27 SCG2 C2CD2L SMAD2 IDH2 PCLO CPLX3 ANG ARFGAP3
0.000147612270473496	51	327	1.95994456975815	Cognition	http://amigo.geneontology.org/amigo/term/GO:0050890	KCNK2 JPH4 COMT MAPK1 SLC8A3 NTSR1 CALB1 TUSC3 PTN PTPRZ1 PPP1R9B SOBP HMGCR BCHE SLC1A4 TNR B4GALT2 SLC8A2 CNR1 ATP8A1 GRPR THRA PRKCG APOE MEIS2 SCN2A TLR2 PLK2 CRHBP VLDLR SLC7A11 JPH3 GRIA1 AFF2 SHANK1 SHANK2 PTCHD1 TTC8 GRM5 RGS14 PRNP BDNF JUN RIC8A OXTR GPR88 GABRA5 FZD9 RELN HRH1 GRIN2B
0.000159022888372784	8	14	7.1809733816349	Detoxification of copper ion	http://amigo.geneontology.org/amigo/term/GO:0010273	MT1G MT2A MT1B MT1E MT1X MT1F MT1A MT1M
0.000159022888372784	47	293	2.01581931958864	Positive regulation of secretion by cell	http://amigo.geneontology.org/amigo/term/GO:1903532	BAIAP3 IGF1 RAB27B DTNBP1 NNAT PHPT1 ACSL4 EDN1 C1QTNF3 OXCT1 DYNLL1 NTSR1 MYOM1 SYTL4 CD33 STX1A PSMD9 SYT10 RAB3GAP1 CNR1 MYB VAMP8 GPR68 SOX4 IL1B CHMP2A GRP TLR2 RBP4 TNFRSF11A SIRT3 CAPN10 SNCA GLUD1 GJA1 RAB8B NLGN1 ITGAM MYRIP TMED10 GPR27 APLN C2CD2L SOX11 OXTR CACNA1H ANG
0.000159022888372784	8	14	7.1809733816349	Stress response to copper ion	http://amigo.geneontology.org/amigo/term/GO:1990169	MT1G MT2A MT1B MT1E MT1X MT1F MT1A MT1M
0.000159049571458613	35	192	2.29080531054759	Lung development	http://amigo.geneontology.org/amigo/term/GO:0030324	CDC42 SREBF1 HSPB11 MAPK1 LAMA1 MAPK3 CTSH PTN PHF14 GLI3 GLI1 SPARC HES1 LOXL3 IGFBP5 CCN2 THRA SFTPD MYCN PDGFRA YAP1 RBP4 FGF2 NFIB SLC7A11 MMP14 YWHAZ HOPX SMAD2 SOX11 CCBE1 EIF4EBP1 WNT7B HMGB1 CEBPA
0.000160674762783551	9	18	6.28335170893054	Stress response to metal ion	http://amigo.geneontology.org/amigo/term/GO:0097501	MT1G MT2A MT1B MT1E MT1X SLC30A10 MT1F MT1A MT1M
0.000168304569382118	129	1092	1.48452815101106	Regulation of cellular component movement	http://amigo.geneontology.org/amigo/term/GO:0051270	CD99 PLXND1 TBXA2R PAX6 NISCH DCN IGF1 SNAI2 CD74 TMSB10 PHPT1 ATP2B4 NAV3 KIF2A VASH1 SEMA3C EDN1 GSTP1 CPNE3 ARHGAP4 OSBPL8 CD200 EPB41L4B MAPK1 PPM1F PDGFB LAMA1 TIMP1 CORO1A MAPK3 PYCARD CTSH RPS19 PTN C5 KANK1 CREB3 PBLD CD81 GLI1 SPARC DPYSL3 IGFBP5 DOCK7 MIIP STMN1 NRP2 NR4A3 TEK CXCR4 ATP8A1 IL1B RAC2 SMO MOSPD2 APOE PLXNA3 LGALS3 RRAS2 PDGFRA SEMA4F PLXNC1 CCN3 IL33 SULF1 FGF2 DNAJA4 TPM…
0.000175683130069342	60	411	1.83455524348337	Forebrain development	http://amigo.geneontology.org/amigo/term/GO:0030900	PAX6 TYROBP DNAH5 ATP2B4 OPHN1 EFNA2 SLC8A3 NUMBL PTN GLI3 PPP1R9B GLI1 MDGA1 HES1 RAB3GAP1 TNR DOCK7 NRP2 CXCR4 NPY SMO PLXNA3 DNAJB1 BCAN SOX3 SIX3 FGF2 SSTR1 BCL2A1 TBX19 TMEM108 EPHA5 NFIB SLC7A11 NR4A2 WNT4 ARPC5 PTCHD1 TTC8 SEMA6B NR0B1 P2RY12 ROBO1 ITGAM CDH2 GNG12 SSTR2 OXTR CSF1R TSKU PRKG1 NR2F2 NRG3 SLIT1 WNT7B RELN PGAP1 DMD TCTN1 CCDC85C
0.000177729942446732	78	581	1.68709615592627	Regulation of hormone levels	http://amigo.geneontology.org/amigo/term/GO:0010817	PNPLA4 BAIAP3 CYP46A1 TG DKK3 NNAT PHPT1 DGAT2 ACSL4 SREBF1 HSD17B10 DHRS9 EDN1 RFX3 C1QTNF3 OXCT1 HSD17B14 DYNLL1 LTBP4 RAPGEF4 COMT CYP26A1 PCSK5 DHRS2 SYTL4 STX1A PSMD9 GHR HMGCR STXBP3 KDM5B CNR1 MYB VAMP8 GPR68 ENY2 SCPEP1 SOX4 IL1B SRD5A3 KCNA5 GRP PDGFRA NIBAN2 CCN3 RBP4 HADH SLCO1C1 SIRT3 CAPN10 ALDH9A1 ILDR2 EPHA5 CRHBP SLC16A2 HTR2C GLUD1 SIDT2 GJA1 CHST9 UBE2Q1 FDXR WNT4 PLB1 RAB8B STX…
0.000180595290487677	16	55	3.65576826701413	Glutamate receptor signaling pathway	http://amigo.geneontology.org/amigo/term/GO:0007215	NECAB2 GRIK5 SSTR1 GRID2 GRM1 GRIA1 GRIN2C GRIK3 GRIK2 GRM5 GRIK1 PRNP GRIN3A GRM3 FRRS1L GRIN2B
0.000186719770548686	37	210	2.21413345933743	Regulation of synaptic plasticity	http://amigo.geneontology.org/amigo/term/GO:0048167	TYROBP CYP46A1 SCGN JPH4 MAPK1 SLC8A3 CBLN1 CALB1 PTN MPP2 DBN1 RAB3GAP1 TNR SLC8A2 PRKCG YWHAH APOE SNCA PLK2 LRRTM2 GRID2 JPH3 GRIA1 GRIN2C SHANK1 SHANK2 GRIK2 GRM5 RGS14 NLGN1 PRNP BAIAP2 AKAP5 ERC2 RELN HRH1 GRIN2B
0.000188557868456422	94	739	1.59847107074282	Organic cyclic compound catabolic process	http://amigo.geneontology.org/amigo/term/GO:1901361	UPP2 RPS20 VIM RNASET2 CYP46A1 MAOB RPL31 HSD17B14 BLVRB HNRNPC COMT PSMD8 PSMA6 AHCY FAH RNASEH2A RPS19 PDE4C DDX49 PON3 ZC3HAV1 PSMA2 PSMD9 RBM24 TENT5A OGG1 RPL24 GDA EXOSC8 ZCCHC17 NUDT10 RPS10 RPL23 PSMF1 PSMB2 YWHAH APOE RPL36 LSM7 LSM4 RPL27 PUM1 PSMB7 RPL35 RPS6 RPLP1 RPS24 RPS8 RPL32 RPL37 SIDT2 FAU HNMT ZFP36L2 CARHSP1 MOV10 RPL8 RPL26 RPL29 ALB PRKCD YWHAZ VCP RPL27A YWHAB DIS3L POLR2G…
0.000191792109845032	50	322	1.95135146240079	Peptide transport	http://amigo.geneontology.org/amigo/term/GO:0015833	BAIAP3 MGST1 CD74 NNAT PHPT1 ACSL4 SREBF1 EDN1 RFX3 OXCT1 DYNLL1 LTBP4 RAPGEF4 SYTL4 STX1A PSMD9 HMGCR STXBP3 CNR1 GPR68 ENY2 SOX4 IL1B KCNA5 GRP CCN3 RBP4 HADH SIRT3 CAPN10 ILDR2 EPHA5 CRHBP HTR2C GLUD1 SIDT2 SLC7A11 GJA1 UBE2Q1 SLC15A2 ABCA1 RAB8B STXBP4 MYRIP GPR27 APLN C2CD2L SMAD2 PCLO CPLX3
0.000191792109845032	89	690	1.62092261476759	Metal ion homeostasis	http://amigo.geneontology.org/amigo/term/GO:0055065	TBXA2R NEDD4L PTGER3 ATP2B4 ATP2C2 CNGB1 EDN1 ADCYAP1R1 SCGN P2RX5 FTL FKBP1A JPH4 COMT SLC8A3 NTSR1 CORO1A CALB1 BBC3 CAV2 WFS1 SLC8A2 CNR1 CXCR4 TRIM24 SLC12A4 MT1G MT2A TNNI3 KCNA5 APOE TRPC4 TPT1 APLNR PDGFRA EDNRB SCN7A SLC40A1 FGF2 LPAR6 SLC39A6 SNCA CAMK2D GPR6 HTR2C SLC39A12 ANK3 CCL28 GJA1 GRM1 CACNA2D1 JPH3 SLC25A28 GRIA1 CCR5 GRIN2C CCR1 GRIK2 HSP90B1 SMAD3 STIM1 TMC8 SCARA5 BDKRB2 GRM…
0.000193427922330674	91	710	1.61066198735966	Aromatic compound catabolic process	http://amigo.geneontology.org/amigo/term/GO:0019439	UPP2 RPS20 VIM RNASET2 MAOB RPL31 BLVRB HNRNPC COMT PSMD8 PSMA6 AHCY FAH RNASEH2A RPS19 PDE4C DDX49 PON3 PON2 ZC3HAV1 PSMA2 PSMD9 RBM24 TENT5A OGG1 RPL24 GDA EXOSC8 ZCCHC17 NUDT10 RPS10 RPL23 PSMF1 PSMB2 RPL36 LSM7 LSM4 RPL27 PUM1 PSMB7 RPL35 RPS6 RPLP1 RPS24 RPS8 RPL32 RPL37 SIDT2 FAU HNMT ZFP36L2 CARHSP1 MOV10 RPL8 RPL26 RPL29 ALB PRKCD YWHAZ VCP RPL27A YWHAB DIS3L POLR2G AXIN2 LSM3 EXOSC10 RPL…
0.000204817461885689	125	1056	1.48753591594	Regulation of locomotion	http://amigo.geneontology.org/amigo/term/GO:0040012	CD99 PLXND1 TBXA2R PAX6 NISCH DCN IGF1 SNAI2 CD74 TMSB10 PHPT1 ATP2B4 NAV3 KIF2A VASH1 SEMA3C EDN1 GSTP1 CPNE3 ARHGAP4 OSBPL8 CD200 EPB41L4B MAPK1 PPM1F PDGFB LAMA1 TIMP1 CORO1A MAPK3 PYCARD CTSH PTN C5 KANK1 CREB3 PBLD CD81 GLI1 SPARC DPYSL3 IGFBP5 DOCK7 MIIP NRP2 NR4A3 TEK CXCR4 ATP8A1 IL1B RAC2 SMO MOSPD2 APOE PLXNA3 LGALS3 RRAS2 PDGFRA SEMA4F PLXNC1 CCN3 IL33 SULF1 FGF2 DNAJA4 TPM1 NTRK3 MINK…
0.000204817461885689	29	147	2.4791455722311	Detoxification	http://amigo.geneontology.org/amigo/term/GO:0098754	MGST1 GSTP1 HBQ1 PRDX1 PRDX6 CAT PRDX4 MT1G MT2A APOE HBZ ALOX5AP GSTM1 GSTM3 ESD FBLN5 SLC15A2 ALB MT1B MT1E CCS MT1X SLC30A10 ADH5 MT1F MT1A MT1M GSTM2 HBG1
0.000205565285862032	53	350	1.90295794613325	ERK1 and ERK2 cascade	http://amigo.geneontology.org/amigo/term/GO:0070371	CFLAR IGF1 MARCO CD74 LMO3 FGFR3 GSTP1 MAPK1 TIMP3 PDGFB MAPK3 NECAB2 PYCARD CTSH RIPK2 HMGCR CCN2 TEK IL1B APOE PDGFRA HAVCR2 ARRB1 FGF2 TNFRSF11A ERBB2 SIRT3 PDGFC HTR2C ZFP36L2 PTPRR ANGPT1 SHC1 CCR1 NPY5R YWHAZ SPRED1 DENND2B NPNT RGS14 GPR183 PTGER4 P2RY6 OXTR CSF1R TNFAIP8L3 CIB1 ZFP36L1 HMGB1 SLC30A10 SIRPA DMD LYN
0.000205565285862032	10	23	5.46378409472221	Cellular response to zinc ion	http://amigo.geneontology.org/amigo/term/GO:0071294	GLRA2 MT1G MT2A PARP1 MT1B MT1E MT1X MT1F MT1A MT1M
0.000208548488067414	66	470	1.76468601186985	Cellular calcium ion homeostasis	http://amigo.geneontology.org/amigo/term/GO:0006874	TBXA2R PTGER3 ATP2B4 ATP2C2 CNGB1 EDN1 ADCYAP1R1 SCGN P2RX5 FKBP1A JPH4 SLC8A3 NTSR1 CORO1A CALB1 BBC3 CAV2 WFS1 SLC8A2 CNR1 CXCR4 TNNI3 KCNA5 APOE TRPC4 TPT1 APLNR PDGFRA EDNRB FGF2 LPAR6 SNCA CAMK2D GPR6 HTR2C CCL28 GJA1 GRM1 CACNA2D1 JPH3 GRIA1 CCR5 GRIN2C CCR1 GRIK2 HSP90B1 SMAD3 STIM1 BDKRB2 GRM5 S1PR1 PTGER4 P2RY6 PRNP CMKLR1 OXTR SLC24A3 FZD9 HMGB1 RYR1 RYR3 DMD GSTM2 LYN CD24 GRIN2B
0.000208548488067414	200	1857	1.35344140203135	Intracellular transport	http://amigo.geneontology.org/amigo/term/GO:0046907	AP2B1 TRAPPC6A BAIAP3 RPS20 CD74 RAB27B GEMIN8 DTNBP1 FAM160A2 CLTCL1 CDC42 RPL31 SREBF1 DERL2 CAPZB SAR1A HSPB11 RAB10 DYNLL1 IFT74 SH3GLB1 TIMM13 SNRPD3 MAPK1 MLC1 RAE1 PXMP4 SYTL4 CORO1A MAPK3 NUTF2 AP3B2 PDCD5 BBC3 RPS19 STX1A GLI3 SEC61B TBC1D13 SUFU NUP88 DDX25 FOLR1 CD81 COPZ1 CPSF6 GNPTAB RAB35 MAN1A1 RAB23 WWC1 RPL24 CSPG5 LMAN2L STXBP3 DOCK7 STX12 RAB32 DENND1A NPC2 ENY2 FAM53C SIL1 FAB…
0.000209615506898613	92	722	1.60129738842551	Cellular response to growth factor stimulus	http://amigo.geneontology.org/amigo/term/GO:0071363	CFLAR POLR2J DCN SNAI2 DKK3 ATP2B4 FGFR3 RAP1GAP EDN1 GSTP1 CPNE3 FKBP1A LTBP4 GLG1 MAPK1 PDGFB DOK5 CORO1A MAPK3 PDCD5 ITGB8 PTN CAV2 PBLD PPP1R9B FOLR1 ARPC3 RAB35 HES1 ACVR2B KDM5B NRP2 CCN2 SMAD9 APAF1 CAT ACVR2A USP9X MT1G IL1B RASL11B PDGFRA COL4A2 CD63 NIBAN2 SULF1 FGF2 NTRK3 ERBB2 PARP1 IL17RD TMEM108 SNCA SFRP2 CASK PDCD4 ZFP36L2 HHEX NUS1 SHC1 WNT4 HEYL HPGD SPRED1 TMEM100 MAPK7 SMAD3 P…
0.000227465935961857	58	397	1.83594155726938	Protein localization to extracellular region	http://amigo.geneontology.org/amigo/term/GO:0071692	BAIAP3 IGF1 NNAT PHPT1 ACSL4 SREBF1 RFX3 C1QTNF3 OXCT1 RAB10 DYNLL1 RAPGEF4 CD200 PCSK5 MYOM1 SYTL4 CBLN1 CD33 STX1A PSMD9 GNPTAB HMGCR STXBP3 CNR1 GPR68 ENY2 SOX4 IL1B KCNA5 APOE CCN3 TLR2 PREB RBP4 HADH SIRT3 CAPN10 ILDR2 EPHA5 GLUD1 SIDT2 GJA1 UBE2Q1 ABCA1 RAB8B STXBP4 RAB3B MYRIP TMED10 GPR27 SCG2 C2CD2L SMAD2 IDH2 PCLO CPLX3 ANG ARFGAP3
0.000227855669293747	7	11	7.99699308409341	Regulation of postsynaptic cytosolic calcium ion concentration	http://amigo.geneontology.org/amigo/term/GO:0099566	SLC8A3 CALB1 SLC8A2 GRM1 GRIA1 GRM5 FZD9
0.000232000324850624	80	606	1.65897074823249	Regulation of system process	http://amigo.geneontology.org/amigo/term/GO:0044057	TBXA2R IGF1 PTGER3 ATP2B4 CALCRL LMCD1 SREBF1 ENO1 CACNG4 EDN1 CHRNA3 MYH7 COMT PDGFB SLC8A3 NTSR1 CBLN1 TNNT1 STX1A SLC4A3 IGFBP5 TNR SLC8A2 CCN2 NR4A3 KCNJ5 THRA TNNI3 KCNA5 APOE CYP2J2 KCNMB4 EDNRB CCN3 FXYD6 TPM1 PARP1 TMEM108 CAMK2D CRHBP HTR2C FOXO1 GJA1 GRM1 CACNA2D1 CXADR SHANK1 SHANK2 FABP5 TMEM65 RAB8B SCN3B TMEM100 SMAD3 STIM1 BDKRB2 NPNT ADRB2 NLGN1 SLN NPTX1 APLN HOPX JUP CNIH2 BAIAP…
0.000239930544553691	65	463	1.76422402194594	Cell junction assembly	http://amigo.geneontology.org/amigo/term/GO:0034329	PLXND1 SNAI2 CDH10 GPM6B ARHGAP6 CBFB SDK2 CDC42 WDR1 LIMS2 GPC4 OPHN1 ARVCF PPM1F CBLN1 MDGA1 CDH9 PCDH17 TEK IL1B ITGB4 PTPRA APLNR TLR2 AMIGO2 NTRK3 CDH11 NPHP1 SNCA LRRTM2 CDH8 GPM6A GABRA2 GRID2 GJA1 FARP1 RHOC MMP14 FZD1 ZDHHC12 SHANK1 SHANK2 WNT4 LRRTM1 PDLIM5 IGFN1 GABRB3 DCHS1 SMAD3 NLGN1 CDH2 TLN2 JUP LRRN1 BDNF CD151 OXTR GPC6 ACTG1 PCLO BCR KRT14 SLIT1 SEMA4A S100A10
0.000241209469350486	67	482	1.74682391908027	Calcium ion homeostasis	http://amigo.geneontology.org/amigo/term/GO:0055074	TBXA2R PTGER3 ATP2B4 ATP2C2 CNGB1 EDN1 ADCYAP1R1 SCGN P2RX5 FKBP1A JPH4 SLC8A3 NTSR1 CORO1A CALB1 BBC3 CAV2 WFS1 SLC8A2 CNR1 CXCR4 TRIM24 TNNI3 KCNA5 APOE TRPC4 TPT1 APLNR PDGFRA EDNRB FGF2 LPAR6 SNCA CAMK2D GPR6 HTR2C CCL28 GJA1 GRM1 CACNA2D1 JPH3 GRIA1 CCR5 GRIN2C CCR1 GRIK2 HSP90B1 SMAD3 STIM1 BDKRB2 GRM5 S1PR1 PTGER4 P2RY6 PRNP CMKLR1 OXTR SLC24A3 FZD9 HMGB1 RYR1 RYR3 DMD GSTM2 LYN CD24 GRIN2B
0.000268585512138694	158	1411	1.40718578314816	Negative regulation of signal transduction	http://amigo.geneontology.org/amigo/term/GO:0009968	TSPAN6 CFLAR DCN IGF1 SNAI2 CD74 TIMP2 LMO3 DKK3 PHPT1 ATP2B4 CDC42 NLE1 ENO1 GRAMD4 C1QTNF3 GSTP1 FKBP1A GLG1 CYP26A1 PSMD8 CDC34 PALM TIMP3 PSMA6 TRIB3 CBLN1 NECAB2 PYCARD RASAL3 CAV2 LFNG PHF14 GLI3 PSMA2 KANK1 CREB3 SUFU PBLD RGS9 RNF43 DHX58 WFS1 PSMD9 KCTD10 GLI1 RASAL1 HMGCR WWC1 ACVR2B IGFBP5 MAD2L2 STMN1 SMAD9 MAPK8IP1 ACVR2A IL1B PSMF1 PSMB2 DYRK2 RASL11B ELL3 CDKN2D APOE NFATC1 LGALS3 …
0.000268585512138694	111	919	1.51784992315841	Supramolecular fiber organization	http://amigo.geneontology.org/amigo/term/GO:0097435	CFLAR SCIN VIM TMSB10 CAPG ARHGAP6 COL23A1 ELMO2 NAV3 KIF2A CDC42 WDR1 P4HA2 CAPZB EDN1 FAT1 ARHGAP28 FKBP1A LTBP4 PPM1F CORO1A PYCARD CALB1 TNNT1 AEBP1 KANK1 PPP1R9B CRACD ARPC3 COL9A1 DPYSL3 DBN1 LOXL3 MAD2L2 STMN1 CCN2 TGFBI USP9X COL21A1 BFSP1 RAC2 KRT17 LOXL1 GDPD2 APOE GMFG ITGB4 FHOD3 PDGFRA COL4A2 AVIL LCP1 ABI1 FCHSD2 ARRB1 TMOD3 APH1B DIAPH3 FBLN5 TPM1 TMEFF2 SNCA SFRP2 ARHGAP18 DIAPH2 …
0.000314676942380942	94	750	1.57502682837192	Response to growth factor	http://amigo.geneontology.org/amigo/term/GO:0070848	CFLAR POLR2J DCN SNAI2 DKK3 ATP2B4 FGFR3 RAP1GAP EDN1 GSTP1 CPNE3 FKBP1A LTBP4 GLG1 CDC34 MAPK1 PDGFB DOK5 CORO1A MAPK3 PDCD5 ITGB8 PTN CAV2 PBLD PPP1R9B FOLR1 ARPC3 RAB35 HES1 ACVR2B KDM5B NRP2 CCN2 SMAD9 APAF1 CAT ACVR2A USP9X MT1G IL1B RASL11B MEIS2 PDGFRA COL4A2 CD63 NIBAN2 SULF1 FGF2 NTRK3 ERBB2 PARP1 IL17RD TMEM108 SNCA SFRP2 CASK PDCD4 ZFP36L2 HHEX NUS1 SHC1 WNT4 HEYL HPGD SPRED1 TMEM100 M…
0.000327411403941456	81	622	1.63649996277612	Regulation of transmembrane transport	http://amigo.geneontology.org/amigo/term/GO:0034762	IGF1 KCNG1 NEDD4L ATP2B4 CLTCL1 WDR1 CACNG4 EDN1 FKBP1A OSBPL8 JPH4 NTSR1 TRIB3 CORO1A RGS9 CLIC5 STXBP3 NR4A3 KCNJ5 HPCA AHNAK IL1B YWHAH ARPP19 KCNA5 YWHAQ APLNR CD63 KCNMB4 SCN2A SCN7A FXYD6 MINK1 CAPN10 KCNN3 SNCA CAMK2D CRHBP KCNMB1 STOM DLG2 ANK3 GJA1 SCN3A KCNJ16 PID1 CACNA2D1 JPH3 GRIA1 SHANK1 SHANK2 PEA15 FABP5 CYBB SCN3B STXBP4 STIM1 GRM5 GSG1L ADRB2 SCN9A NLGN1 SLN KCNG3 P2RY6 PRNP CNI…
0.000327411403941456	97	781	1.56078134639248	Cation homeostasis	http://amigo.geneontology.org/amigo/term/GO:0055080	TBXA2R NEDD4L PTGER3 ATP2B4 ATP2C2 CNGB1 EDN1 ADCYAP1R1 SCGN SLC4A4 P2RX5 FTL FKBP1A SLC26A4 JPH4 COMT MAPK1 SLC8A3 NTSR1 CORO1A MAPK3 CALB1 BBC3 CAV2 WFS1 SLC4A3 SLC8A2 CNR1 CXCR4 TRIM24 SLC12A4 MT1G MT2A TNNI3 KCNA5 APOE TRPC4 TPT1 APLNR PDGFRA EDNRB SCN7A TTPA SLC40A1 FGF2 LPAR6 SLC39A6 SNCA CAMK2D GPR6 HTR2C SLC39A12 ANK3 CCL28 GJA1 GRM1 CACNA2D1 JPH3 ATP6V1C1 SLC25A28 GRIA1 CCR5 GRIN2C CCR1 …
0.000343826362358632	52	348	1.87778326933556	Urogenital system development	http://amigo.geneontology.org/amigo/term/GO:0001655	CFLAR PLXND1 AP2B1 DCN CC2D2A NLE1 HSPB11 CYP26A1 PCSK5 PDGFB CTSH CALB1 C1GALT1 GLI3 WFS1 GLI1 HES1 WDR77 TEK APAF1 CAT SOX4 NUP85 PPAT SMO PDGFRA SULF1 YAP1 RBP4 FGF2 ANGPT1 WNT4 NFIA VANGL2 HEYL HPGD TTC8 DCHS1 SMAD3 NPNT TMED10 SMAD1 SMAD2 SOX11 MAGED1 PTCH1 GCNT1 COL4A1 WNT7B SULF2 LGR4 CD24
0.000346076894236284	77	584	1.65691123831388	Response to inorganic substance	http://amigo.geneontology.org/amigo/term/GO:0010035	CFLAR NEDD4L ATP2B4 MAOB EDN1 CPNE3 MAPK1 GSS MAP1LC3A GLRA2 MAPK3 SYT17 SYT10 RASAL1 HMGCS1 SPARC OGG1 STK25 PRDX1 MYB NR4A3 CAT HPCA ANXA11 CPNE5 MT1G MT2A KCNA5 ALOX5AP KCNMB4 EGLN1 TXN FBLN5 CPNE2 PARP1 SNCA CAMK2D CRHBP KCNMB1 PCDH15 DLG2 FOXO1 ANK3 IMPACT GRIA1 PRKCD CYBB VCP MAPK7 STIM1 MT1B MT1E NLGN1 PRNP C1QA CCS PAWR JUN CPNE7 PYCR1 PTCH1 CYP2R1 KRT14 MT1X S100A16 RYR1 CACNA1H SLC30A10…
0.000348169870336606	202	1896	1.33885764262022	Regulation of intracellular signal transduction	http://amigo.geneontology.org/amigo/term/GO:1902531	TSPAN6 CFLAR WDR54 RPS20 DCN IGF1 MARCO SNAI2 CD74 BIRC3 RRAGD TIMP2 ARHGAP6 LMO3 ATP2B4 SEZ6 FGFR3 CDC42 LMCD1 ENO1 RAP1GAP EDN1 ADCYAP1R1 OPHN1 C1QTNF3 P2RX5 RRAGB GSTP1 ARHGAP28 FKBP1A GMIP ARHGAP4 OSBPL8 CDC34 MAPK1 TIMP3 PDGFB DOK5 TRIB3 RBBP7 PIM2 MAPK3 NECAB2 PYCARD RIPK2 RASAL3 BBC3 ZC3HAV1 CAV2 KANK1 CREB3 DHX58 WFS1 KCTD10 RASAL1 RFC5 HMGCR WWC1 IGFBP5 STK25 RALGPS2 PRDX1 STMN1 NENF RPA…
0.00035303254058563	37	217	2.1427097993588	Viral transcription	http://amigo.geneontology.org/amigo/term/GO:0019083	POLR2J RPS20 RPL31 RAE1 RPS19 NUP88 RPL24 RPS10 NUP85 RPL23 RPL36 RPL27 RPL35 RPS6 RPLP1 RPS24 RPS8 RPL32 RPL37 FAU RPL8 RPL26 RPL29 RPL27A POLR2G TRIM8 RPL38 JUN POLR2L RPS27 RPL35A GTF2F2 RPL12 RPS4X RPL10A RPL39 RPL36A
0.00035303254058563	98	793	1.55301000624261	Inorganic ion homeostasis	http://amigo.geneontology.org/amigo/term/GO:0098771	TBXA2R NEDD4L PTGER3 ATP2B4 ATP2C2 CNGB1 EDN1 ADCYAP1R1 SCGN SLC4A4 P2RX5 FTL FKBP1A SLC26A4 JPH4 COMT MAPK1 SLC8A3 NTSR1 CORO1A MAPK3 CALB1 BBC3 CAV2 WFS1 SLC4A3 SLC8A2 CNR1 CXCR4 TRIM24 SLC12A4 MT1G MT2A TNNI3 KCNA5 APOE TRPC4 TPT1 APLNR PDGFRA EDNRB SCN7A TTPA SLC40A1 FGF2 LPAR6 SLC39A6 SNCA CAMK2D GPR6 HTR2C SLC39A12 ANK3 CCL28 GJA1 GRM1 CACNA2D1 JPH3 ATP6V1C1 SLC25A28 GRIA1 CCR5 GRIN2C CCR1 …
0.000363769072401343	32	176	2.28485516688383	Postsynapse organization	http://amigo.geneontology.org/amigo/term/GO:0099173	CDKL5 CDC42 OPHN1 CBLN1 PTN MPP2 DBN1 NRP2 APOE PPFIA2 NTRK3 TMEM108 LRRTM2 SLC7A11 GRID2 FARP1 LRFN2 ZDHHC12 SHANK1 SHANK2 LRRTM1 PDLIM5 RAPSN NLGN1 CDH2 PRNP BAIAP2 ACTG1 FZD9 RELN NOS1AP GRIN2B
0.000364941360174648	49	322	1.91232443315277	Positive regulation of secretion	http://amigo.geneontology.org/amigo/term/GO:0051047	SCIN BAIAP3 IGF1 RAB27B DTNBP1 NNAT PHPT1 ACSL4 EDN1 C1QTNF3 OXCT1 DYNLL1 NTSR1 MYOM1 SYTL4 CD33 STX1A PSMD9 SYT10 RAB3GAP1 CNR1 MYB VAMP8 GPR68 SOX4 IL1B CHMP2A GRP EDNRB TLR2 RBP4 TNFRSF11A SIRT3 CAPN10 SNCA GLUD1 GJA1 RAB8B NLGN1 ITGAM MYRIP TMED10 GPR27 APLN C2CD2L SOX11 OXTR CACNA1H ANG
0.000371873341511235	89	704	1.58868835822392	Cellular cation homeostasis	http://amigo.geneontology.org/amigo/term/GO:0030003	TBXA2R NEDD4L PTGER3 ATP2B4 ATP2C2 CNGB1 EDN1 ADCYAP1R1 SCGN SLC4A4 P2RX5 FTL FKBP1A JPH4 MAPK1 SLC8A3 NTSR1 CORO1A MAPK3 CALB1 BBC3 CAV2 WFS1 SLC4A3 SLC8A2 CNR1 CXCR4 MT1G MT2A TNNI3 KCNA5 APOE TRPC4 TPT1 APLNR PDGFRA EDNRB TTPA SLC40A1 FGF2 LPAR6 SLC39A6 SNCA CAMK2D GPR6 HTR2C SLC39A12 CCL28 GJA1 GRM1 CACNA2D1 JPH3 ATP6V1C1 GRIA1 CCR5 GRIN2C CCR1 GRIK2 HSP90B1 SMAD3 STIM1 SCARA5 BDKRB2 GRM5 MT1…
0.000387047092944668	118	1000	1.48287100330761	Cell-cell adhesion	http://amigo.geneontology.org/amigo/term/GO:0098609	CD99 CD6 IGF1 CD74 VEZT CDH10 CDH3 ELMO2 CBFB SDK2 CDC42 LIMS2 ICAM3 GPC4 FAT1 RAB10 EFNB1 CD200 ARVCF PPM1F FNDC3A CORO1A CBLN1 PYCARD RIPK2 RASAL3 ICAM5 CD33 GLI3 EFNB3 CD81 MDGA1 CDH9 HES1 LOXL3 TNR STXBP3 MAD2L2 CNN3 MYB PCDH17 NR4A3 SOX4 IL1B KIRREL2 FGL2 RAC2 LGALS3 SFTPD CRB1 PDGFRA HAVCR2 DTX1 CCN3 TMOD3 AMIGO2 ITGB7 CDH11 MINK1 ERBB2 VAV1 PTPRF NPHP1 LPP TMEM47 PCDH15 CDH8 DLG2 SLC7A11 A…
0.000398308971020762	28	145	2.42667376344904	Alcohol biosynthetic process	http://amigo.geneontology.org/amigo/term/GO:0046165	DKK3 SREBF1 ADCYAP1R1 SEC14L2 NTSR1 SQLE ISYNA1 ERLIN1 HMGCS1 HMGCR SRD5A3 APOE RAN FGF2 SNCA EBP TM7SF2 PTS NUS1 WNT4 PMVK PCBD1 MVD P2RY6 DHCR7 CYP2R1 CACNA1H HRH1
0.000410063003967443	75	568	1.65933583862602	Wnt signaling pathway	http://amigo.geneontology.org/amigo/term/GO:0016055	AP2B1 SNAI2 DKK3 CDH3 CBFB CDC42 NLE1 GPC4 PSMD8 DAAM1 PSMA6 RSPO4 GLI3 PSMA2 SPIN1 KANK1 TNKS2 CCNY RNF43 CPE FOLR1 PSMD9 GLI1 MARK1 MAD2L2 NDP SOX4 PSMF1 PSMB2 APOE NFATC1 ANKRD6 PSMB7 TLR2 SULF1 YAP1 PLCB2 FGF2 SFRP2 RSPO3 TCF7L1 HHEX NR4A2 TNIK APCDD1 MOV10 FZD7 FZD1 WNT4 VANGL2 PRICKLE2 VCP DACT1 MESP1 SMAD3 AXIN2 WNT10B CDH2 JUP FZD8 GPC5 FZD2 TSKU GPC6 ZNRF3 GNG2 WNT7B FZD9 SULF2 DACT3 GRK…
0.000412101387161568	187	1738	1.35211365888379	Regulation of cell differentiation	http://amigo.geneontology.org/amigo/term/GO:0045595	TMEM176A PLXND1 SCIN PAX6 CDKL5 TYROBP IGF1 SNAI2 CD74 TIMP2 LMO3 CBFB CDC42 WDR1 LIMS2 SEMA3C MBNL3 RAP1GAP EDN1 RUNX1T1 RFX3 SMARCD3 PTHLH ARHGAP4 LTBP4 GLG1 DLL3 PSMD8 MAPK1 PDGFB PSMA6 TRIB3 RIPK2 TRPS1 NUMBL RPS19 PTN PTPRZ1 TMEM176B GLI3 PSMA2 KANK1 SUFU PBLD EFNB3 MMD PSMD9 GLI1 RBM24 GHR DBN1 HES1 CSPG5 ACVR2B LOXL3 EFEMP1 IGFBP5 STK25 TNR DOCK7 MAD2L2 MYB CCN2 NR4A3 GPR68 CXCR4 ACVR2A SO…
0.000428583874118953	194	1816	1.34247822856005	Positive regulation of molecular function	http://amigo.geneontology.org/amigo/term/GO:0044093	CFLAR PLXND1 PAX6 CDKL5 IGF1 CD74 TIMP2 ARHGAP6 ATP2B4 CDH3 TP53BP1 FGFR3 CDC42 GRAMD4 CACNG4 RAP1GAP ADCY2 EDN1 ADCYAP1R1 OPHN1 CHRNA3 ARHGAP28 FKBP1A GMIP ARHGAP4 OSBPL8 CD200 MAPK1 PPM1F PDGFB EIF3D PSMA6 NTSR1 TRIB3 MAPK3 PYCARD CTSH RIPK2 ERCC2 RASAL3 PDCD5 FZR1 BBC3 CD33 CAV2 TBC1D13 CCNY RGS9 MMD CD81 RASAL1 RFC5 GHR DAP HES1 RAB3GAP1 DOCK7 STMN1 SLC8A2 CCN2 DENND1A TEK APAF1 CAT HPCA IL1B…
0.000428583874118953	90	717	1.57741047086122	Negative regulation of cellular component organization	http://amigo.geneontology.org/amigo/term/GO:0051129	CFLAR WDR54 SCIN IGF1 VIM TMSB10 CAPG ARHGAP6 NAV3 CDC42 CRMP1 SEMA3C RAP1GAP CAPZB ARHGAP28 ARHGAP4 HNRNPC CORO1A CBLN1 NECAB2 PTN KANK1 TNKS2 VAT1 EFNB3 CRACD DPYSL3 TNR MAD2L2 STMN1 ZWINT IL1B THRA YWHAH APOE APOC1 GMFG PLXNA3 LGALS3 DNAJB1 FHOD3 AVIL SEMA4F KIAA0319 TLR2 YAP1 TMOD3 DNAJA4 SH3GL3 TOM1L1 PARP1 TMEFF2 PTPRG SNCA LRRTM2 TERF1 SEMA3D IMPACT TMSB4Y VBP1 MMP14 SHANK1 PRKCD DACT1 SEM…
0.000433051168020598	33	186	2.22957641284632	Synapse assembly	http://amigo.geneontology.org/amigo/term/GO:0007416	PLXND1 SDK2 GPC4 CBLN1 MDGA1 CDH9 PCDH17 TLR2 AMIGO2 NTRK3 SNCA LRRTM2 GPM6A GABRA2 GRID2 FARP1 FZD1 ZDHHC12 SHANK1 SHANK2 LRRTM1 PDLIM5 IGFN1 GABRB3 NLGN1 CDH2 LRRN1 BDNF OXTR GPC6 PCLO SLIT1 SEMA4A
0.000440886161043075	102	839	1.5277756241023	Ion homeostasis	http://amigo.geneontology.org/amigo/term/GO:0050801	TBXA2R DCN NEDD4L PTGER3 ATP2B4 ATP2C2 CNGB1 EDN1 ADCYAP1R1 SCGN SLC4A4 P2RX5 FTL FKBP1A SLC26A4 JPH4 COMT MAPK1 SLC8A3 NTSR1 CORO1A MAPK3 CALB1 BBC3 CAV2 WFS1 SLC4A3 SLC8A2 CNR1 CXCR4 TRIM24 SLC12A4 MT1G MT2A TNNI3 KCNA5 APOE TRPC4 TPT1 APLNR PDGFRA EDNRB SCN7A TTPA SLC40A1 FGF2 LPAR6 SLC39A6 PARP1 SNCA CAMK2D GPR6 HTR2C SLC39A12 SLC7A11 ANK3 CCL28 GJA1 GRM1 CACNA2D1 JPH3 ATP6V1C1 SLC25A28 GRIA1…
0.000450850948963046	75	570	1.6535136076133	Cell-cell signaling by wnt	http://amigo.geneontology.org/amigo/term/GO:0198738	AP2B1 SNAI2 DKK3 CDH3 CBFB CDC42 NLE1 GPC4 PSMD8 DAAM1 PSMA6 RSPO4 GLI3 PSMA2 SPIN1 KANK1 TNKS2 CCNY RNF43 CPE FOLR1 PSMD9 GLI1 MARK1 MAD2L2 NDP SOX4 PSMF1 PSMB2 APOE NFATC1 ANKRD6 PSMB7 TLR2 SULF1 YAP1 PLCB2 FGF2 SFRP2 RSPO3 TCF7L1 HHEX NR4A2 TNIK APCDD1 MOV10 FZD7 FZD1 WNT4 VANGL2 PRICKLE2 VCP DACT1 MESP1 SMAD3 AXIN2 WNT10B CDH2 JUP FZD8 GPC5 FZD2 TSKU GPC6 ZNRF3 GNG2 WNT7B FZD9 SULF2 DACT3 GRK…
0.000466378388157366	90	719	1.57302268095619	Cellular ion homeostasis	http://amigo.geneontology.org/amigo/term/GO:0006873	TBXA2R NEDD4L PTGER3 ATP2B4 ATP2C2 CNGB1 EDN1 ADCYAP1R1 SCGN SLC4A4 P2RX5 FTL FKBP1A JPH4 MAPK1 SLC8A3 NTSR1 CORO1A MAPK3 CALB1 BBC3 CAV2 WFS1 SLC4A3 SLC8A2 CNR1 CXCR4 MT1G MT2A TNNI3 KCNA5 APOE TRPC4 TPT1 APLNR PDGFRA EDNRB TTPA SLC40A1 FGF2 LPAR6 SLC39A6 SNCA CAMK2D GPR6 HTR2C SLC39A12 CCL28 GJA1 GRM1 CACNA2D1 JPH3 ATP6V1C1 GRIA1 CCR5 GRIN2C CCR1 GRIK2 HSP90B1 SMAD3 STIM1 SCARA5 BDKRB2 GRM5 MT1…
0.000466378388157366	53	362	1.8398764672559	Amide transport	http://amigo.geneontology.org/amigo/term/GO:0042886	BAIAP3 MGST1 CD74 NNAT PHPT1 ACSL4 SREBF1 EDN1 RFX3 OXCT1 DYNLL1 LTBP4 RAPGEF4 PLTP SYTL4 STX1A FOLR1 PSMD9 HMGCR STXBP3 CNR1 GPR68 ENY2 SOX4 IL1B KCNA5 GRP CCN3 RBP4 HADH SIRT3 CAPN10 ILDR2 EPHA5 CRHBP HTR2C GLUD1 SIDT2 SLC7A11 GJA1 UBE2Q1 SLC15A2 ABCA1 FOLR2 RAB8B STXBP4 MYRIP GPR27 APLN C2CD2L SMAD2 PCLO CPLX3
0.000486635977643985	112	944	1.4909648122886	MAPK cascade	http://amigo.geneontology.org/amigo/term/GO:0000165	CFLAR WDR54 IGF1 MARCO CD74 TIMP2 LMO3 FGFR3 CDC42 EDN1 GSTP1 PSMD8 MAPK1 TIMP3 PDGFB PSMA6 DOK5 MAPK3 NECAB2 PYCARD CTSH RIPK2 RASAL3 CAV2 PSMA2 PSMD9 RASAL1 HMGCR WWC1 STK25 PRDX1 NENF CCN2 TEK MAPK8IP1 DOK4 IL1B PSMF1 PSMB2 APOE PTPRA PDGFRA HAVCR2 ANKRD6 PSMB7 ARRB1 FGF2 NTRK3 MINK1 TNFRSF11A ERBB2 SIRT3 IL17RD SFRP2 PDGFC HTR2C NCAM1 PDCD4 DLG2 FOXO1 ZFP36L2 GRM1 PTPRR ANGPT1 TNIK SH3RF1 FZD…
0.000504127448383234	156	1409	1.39134544583842	Positive regulation of catalytic activity	http://amigo.geneontology.org/amigo/term/GO:0043085	CFLAR CDKL5 IGF1 CD74 TIMP2 ARHGAP6 ATP2B4 CDH3 FGFR3 CDC42 GRAMD4 RAP1GAP ADCY2 EDN1 ADCYAP1R1 OPHN1 CHRNA3 ARHGAP28 GMIP ARHGAP4 OSBPL8 CD200 MAPK1 PPM1F PDGFB TRIB3 MAPK3 PYCARD CTSH RIPK2 RASAL3 PDCD5 FZR1 BBC3 CD33 CAV2 TBC1D13 CCNY RGS9 MMD CD81 RASAL1 RFC5 GHR DAP RAB3GAP1 DOCK7 SLC8A2 CCN2 DENND1A TEK APAF1 HPCA IL1B CHTF18 APOE DNAJB1 TBC1D14 RFC3 PLAAT4 PDGFRA AKIRIN2 AGAP2 RGS8 ABI1 TX…
0.00051127132825683	87	691	1.58220433770465	Cellular response to organonitrogen compound	http://amigo.geneontology.org/amigo/term/GO:0071417	CFLAR IGF1 RRAGD VIM DTNBP1 ATP2B4 SREBF1 ADCY2 EDN1 RRAGB GSTP1 RAB10 OSBPL8 PALM MAPK1 PNPLA3 SLC8A3 TRIB3 GLRA2 MAPK3 RIPK2 CAV2 KANK1 RGS9 PPP1R9B FOLR1 GHR IGFBP5 NR4A3 IL1B RPL23 PPAT ARPP19 PTPRA ECHDC3 PDGFRA RGS8 CPEB2 CAPN10 PARP1 SNCA PDGFC CRHBP HTR2C HTR7 FOXO1 GJA1 NR4A2 PID1 CACNA2D1 IMPACT KLF10 ATP6V1C1 SHC1 GABRB1 PRKCD CYBB FOLR2 RAB8B GABRB3 STXBP4 HSP90B1 GRM5 ADRB2 P2RY12 WN…
0.000594730124209887	82	644	1.60010819916865	Nucleobase-containing compound catabolic process	http://amigo.geneontology.org/amigo/term/GO:0034655	UPP2 RPS20 VIM RNASET2 RPL31 HNRNPC PSMD8 PSMA6 AHCY RNASEH2A RPS19 PDE4C DDX49 ZC3HAV1 PSMA2 PSMD9 RBM24 TENT5A OGG1 RPL24 GDA EXOSC8 ZCCHC17 NUDT10 RPS10 RPL23 PSMF1 PSMB2 RPL36 LSM7 LSM4 RPL27 PUM1 PSMB7 RPL35 RPS6 RPLP1 RPS24 RPS8 RPL32 RPL37 SIDT2 FAU ZFP36L2 CARHSP1 MOV10 RPL8 RPL26 RPL29 PRKCD YWHAZ VCP RPL27A YWHAB DIS3L POLR2G AXIN2 LSM3 EXOSC10 RPL38 RNASEH2C RPS27 RPL35A ZFP36L1 NUDT17…
0.000661675903605049	46	303	1.90781636046736	Kidney development	http://amigo.geneontology.org/amigo/term/GO:0001822	CFLAR PLXND1 AP2B1 DCN CC2D2A NLE1 HSPB11 CYP26A1 PCSK5 PDGFB CTSH CALB1 C1GALT1 GLI3 WFS1 HES1 TEK APAF1 CAT SOX4 NUP85 PPAT SMO PDGFRA SULF1 YAP1 FGF2 ANGPT1 WNT4 VANGL2 HEYL HPGD DCHS1 SMAD3 NPNT TMED10 SMAD1 SMAD2 SOX11 MAGED1 PTCH1 GCNT1 WNT7B SULF2 LGR4 CD24
0.000661675903605049	45	294	1.92347501293792	Regulation of actin filament organization	http://amigo.geneontology.org/amigo/term/GO:0110053	SCIN TMSB10 CAPG ARHGAP6 CDC42 WDR1 CAPZB ARHGAP28 PPM1F CORO1A PYCARD KANK1 CRACD ARPC3 DBN1 STMN1 CCN2 GMFG FHOD3 AVIL FCHSD2 TMOD3 TPM1 TMEFF2 ARHGAP18 TMSB4Y RHOC SHANK1 WNT4 ARPC5 ARPC2 PRKCD TTC8 SMAD3 S1PR1 PTGER4 BAIAP2 CDC42EP4 MYADM ACTG1 ARAP1 GMFB S100A10 CYRIA TMSB4X
0.000689847780185771	5	6	10.4722528482176	Regulation of macrophage proliferation	http://amigo.geneontology.org/amigo/term/GO:0120040	MAPK1 MAPK3 IL33 IL34 CSF1R
0.000698612770618392	54	377	1.80000526409681	Regulation of actin cytoskeleton organization	http://amigo.geneontology.org/amigo/term/GO:0032956	SCIN TMSB10 CAPG GPM6B ARHGAP6 PHPT1 CDC42 WDR1 CAPZB EDN1 ARHGAP28 PPM1F CORO1A PYCARD KANK1 CRACD ARPC3 DBN1 STMN1 CCN2 TEK RAC2 GMFG FHOD3 PDGFRA AVIL FCHSD2 TMOD3 TPM1 NTRK3 TMEFF2 EPHA5 ARHGAP18 TMSB4Y RHOC SHANK1 WNT4 ARPC5 ARPC2 PRKCD TTC8 SMAD3 S1PR1 PTGER4 BAIAP2 CDC42EP4 MYADM CSF1R ACTG1 ARAP1 GMFB S100A10 CYRIA TMSB4X
0.000698612770618392	54	377	1.80000526409681	Regulation of binding	http://amigo.geneontology.org/amigo/term/GO:0051098	PLXND1 PAX6 IGF1 DTNBP1 CDC42 CRMP1 RAP1GAP SMARCD3 ARHGAP28 FKBP1A PDGFB EIF3D TRIB3 MAPK3 RIPK2 ERCC2 HES1 MAD2L2 STMN1 SMO APOE RAMP1 RAN TXN NIBAN2 DERL1 PTPRF PARP1 PLK2 ZNF462 ANGPT1 GPSM1 PBXIP1 PRKCD DACT1 PCBD1 TAF10 SMAD3 TMC8 ADRB2 SLN HOPX WFIKKN2 CTBP2 SMAD2 BDNF SOX11 JUN ANXA2 SUMO3 HMGB1 S100A10 DDRGK1 TMSB4X
0.000725290271356382	87	698	1.56633695895976	Cellular nitrogen compound catabolic process	http://amigo.geneontology.org/amigo/term/GO:0044270	UPP2 RPS20 VIM RNASET2 RPL31 BLVRB HNRNPC PSMD8 PSMA6 AHCY RNASEH2A RPS19 PDE4C DDX49 ZC3HAV1 PSMA2 PSMD9 RBM24 TENT5A OGG1 RPL24 ACADL GDA EXOSC8 ZCCHC17 NUDT10 RPS10 RPL23 PSMF1 PSMB2 RPL36 LSM7 LSM4 RPL27 DMGDH PUM1 PSMB7 RPL35 RPS6 RPLP1 RPS24 RPS8 RPL32 RPL37 SIDT2 FAU HNMT ZFP36L2 CARHSP1 MOV10 RPL8 RPL26 RPL29 ALB PRKCD YWHAZ VCP RPL27A YWHAB DIS3L POLR2G AXIN2 LSM3 EXOSC10 RPL38 RNASEH2C …
0.000729108781049512	67	501	1.68057710378581	RNA catabolic process	http://amigo.geneontology.org/amigo/term/GO:0006401	RPS20 VIM RNASET2 RPL31 HNRNPC PSMD8 PSMA6 RNASEH2A RPS19 DDX49 ZC3HAV1 PSMA2 PSMD9 RBM24 TENT5A RPL24 EXOSC8 ZCCHC17 RPS10 RPL23 PSMF1 PSMB2 RPL36 LSM7 LSM4 RPL27 PUM1 PSMB7 RPL35 RPS6 RPLP1 RPS24 RPS8 RPL32 RPL37 SIDT2 FAU ZFP36L2 CARHSP1 MOV10 RPL8 RPL26 RPL29 PRKCD YWHAZ RPL27A YWHAB DIS3L POLR2G AXIN2 LSM3 EXOSC10 RPL38 RNASEH2C RPS27 RPL35A ZFP36L1 NANOS1 PNRC2 GSPT2 RPL12 RPS4X RPL10A RPL3…
0.000729108781049512	51	350	1.8311482123169	Negative regulation of locomotion	http://amigo.geneontology.org/amigo/term/GO:0040013	TBXA2R NISCH DCN CD74 ATP2B4 NAV3 VASH1 SEMA3C GSTP1 ARHGAP4 OSBPL8 CD200 TIMP1 PTN C5 KANK1 PBLD DPYSL3 IGFBP5 MIIP APOE PLXNA3 SEMA4F CCN3 IL33 SULF1 FGF2 DNAJA4 TPM1 TMEFF2 PTPRG SFRP2 CCL28 GJA1 PTPRR SEMA3D WNT4 ADAMTS9 SPRED1 SEMA6B ROBO1 PTGER4 JUP RAP2B IDH2 PRKG1 NR2F2 NRG3 HMGB1 SEMA4A SRGAP1
0.000736568523745326	16	62	3.24302023686738	Positive regulation of osteoblast differentiation	http://amigo.geneontology.org/amigo/term/GO:0045669	IGF1 GLI3 ACVR2B ACVR2A GDPD2 YAP1 FGF2 SFRP2 WNT4 NPNT WNT10B SMAD1 SCUBE2 SOX11 WNT7B CEBPA
0.000751962964796099	8	17	5.9137427848758	Detoxification of inorganic compound	http://amigo.geneontology.org/amigo/term/GO:0061687	MT1G MT2A MT1B MT1E MT1X MT1F MT1A MT1M
0.000788943034405367	11	32	4.31980429988975	Cellular response to copper ion	http://amigo.geneontology.org/amigo/term/GO:0071280	MAP1LC3A MT1G MT2A SNCA MT1B MT1E PRNP MT1X MT1F MT1A MT1M
0.000804285773392002	56	398	1.76817937537744	Visual system development	http://amigo.geneontology.org/amigo/term/GO:0150063	PAX6 VIM CC2D2A ATP2B4 SDK2 SMARCD3 FAT1 MYOM1 LAMA1 CALB1 SLC17A7 FZR1 PBX4 PTN GLI3 B9D1 PRPH2 RPL24 ACVR2B EFEMP1 RAB3GAP1 KDM5B HPCA BFSP1 RAB11FIP4 ATP8A2 MEIS2 CRB1 PDGFRA SIX3 RBP4 FGF2 NPHP1 MYH15 GPM6A SLC7A11 CPAMD8 PKNOX1 IGFN1 TTC8 SPRED1 SMAD3 P2RY12 ITGAM C1QA SH3PXD2B SOX11 MAF SLC17A8 ATOH7 TSKU COL4A1 WNT7B HMGB1 SMOC1 HMGN1
0.00082785263791824	86	691	1.56401808094943	Heterocycle catabolic process	http://amigo.geneontology.org/amigo/term/GO:0046700	UPP2 RPS20 VIM RNASET2 RPL31 BLVRB HNRNPC PSMD8 PSMA6 AHCY RNASEH2A RPS19 PDE4C DDX49 PON3 ZC3HAV1 PSMA2 PSMD9 RBM24 TENT5A OGG1 RPL24 GDA EXOSC8 ZCCHC17 NUDT10 RPS10 RPL23 PSMF1 PSMB2 RPL36 LSM7 LSM4 RPL27 PUM1 PSMB7 RPL35 RPS6 RPLP1 RPS24 RPS8 RPL32 RPL37 SIDT2 FAU HNMT ZFP36L2 CARHSP1 MOV10 RPL8 RPL26 RPL29 ALB PRKCD YWHAZ VCP RPL27A YWHAB DIS3L POLR2G AXIN2 LSM3 EXOSC10 RPL38 RNASEH2C RPS27 R…
0.000864840712171362	26	136	2.40245800635579	Negative regulation of epithelial cell proliferation	http://amigo.geneontology.org/amigo/term/GO:0050680	PAX6 SNAI2 VASH1 LIMS2 RAP1GAP IFT74 WDR13 PTN CAV2 PBLD SPARC WDR77 APOE SULF1 SFRP2 CASK NFIB GJA1 INTU ROBO1 WNT10B SCG2 NUPR1 MAGED1 NR2F2 PTCH1
0.000910852332918965	71	544	1.6401396004929	Angiogenesis	http://amigo.geneontology.org/amigo/term/GO:0001525	PLXND1 TBXA2R STAB1 DCN ATP2B4 CALCRL CDC42 VASH1 EDN1 CTSH ITGB8 PTN C1GALT1 C5 SPARC NRP2 CCN2 TEK TGFBI CXCR4 IL1B RAMP1 APLNR PDGFRA COL4A2 EGLN1 NIBAN2 CCN3 SULF1 FGF2 ERBB2 SFRP2 PLK2 RSPO3 SLC39A12 HHEX DDAH1 NUS1 ANGPT1 MMP14 PKNOX1 SHC1 PLCD3 ADAMTS9 TLR3 YWHAZ CYBB SPRED1 TMEM100 MAPK7 STIM1 MINAR1 ROBO1 SMAD1 S1PR1 APLN SCG2 CSPG4 JUP JUN ANXA2 CCBE1 ACTG1 CIB1 TNFAIP2 COL4A1 HMGB1 SEM…
0.000910852332918965	79	623	1.59353060996954	Small molecule biosynthetic process	http://amigo.geneontology.org/amigo/term/GO:0044283	UPP2 SNAI2 CD74 CYP46A1 DKK3 ATP2B4 DGAT2 SREBF1 HSD17B10 DHRS9 ENO1 EDN1 ADCYAP1R1 C1QTNF3 SLC27A5 GSTP1 PHGDH HSD3B7 SEC14L2 MTHFD1 PLTP NTSR1 TRIB3 SQLE ISYNA1 ERLIN1 ACCS HMGCS1 HMGCR UMPS ACADL HMGCL IL1B ASL SRD5A3 ARPP19 CDO1 GAMT APOE APOC1 RAN ALOX5AP GSTM1 FADS2 PSAT1 RBP4 FGF2 MMAB SLC27A2 DEGS1 ABHD1 SNCA EBP GLUD1 TM7SF2 PTS MMAA NUS1 FDXR WNT4 PMVK HPGD FABP5 PCBD1 MVD SRR ACOX2 P2R…
0.000946742794670698	45	299	1.8913098789423	Negative regulation of cell migration	http://amigo.geneontology.org/amigo/term/GO:0030336	TBXA2R NISCH DCN CD74 ATP2B4 NAV3 VASH1 GSTP1 ARHGAP4 OSBPL8 CD200 TIMP1 PTN C5 KANK1 PBLD DPYSL3 IGFBP5 MIIP APOE CCN3 IL33 SULF1 FGF2 DNAJA4 TPM1 TMEFF2 PTPRG SFRP2 CCL28 GJA1 PTPRR WNT4 ADAMTS9 SPRED1 ROBO1 PTGER4 JUP RAP2B IDH2 PRKG1 NR2F2 NRG3 HMGB1 SRGAP1
0.00095559980546463	38	237	2.01491447206211	Regulation of peptide secretion	http://amigo.geneontology.org/amigo/term/GO:0002791	BAIAP3 CD74 NNAT PHPT1 ACSL4 SREBF1 RFX3 OXCT1 DYNLL1 RAPGEF4 SYTL4 STX1A PSMD9 HMGCR CNR1 GPR68 ENY2 SOX4 IL1B KCNA5 GRP CCN3 RBP4 HADH SIRT3 CAPN10 EPHA5 CRHBP HTR2C GLUD1 SIDT2 GJA1 RAB8B STXBP4 MYRIP GPR27 APLN C2CD2L
0.00101757926600987	37	229	2.03042806314786	Insulin secretion	http://amigo.geneontology.org/amigo/term/GO:0030073	BAIAP3 NNAT PHPT1 ACSL4 SREBF1 RFX3 OXCT1 DYNLL1 RAPGEF4 SYTL4 STX1A PSMD9 HMGCR STXBP3 CNR1 GPR68 ENY2 SOX4 IL1B KCNA5 CCN3 RBP4 HADH SIRT3 CAPN10 ILDR2 EPHA5 GLUD1 SIDT2 GJA1 STXBP4 MYRIP GPR27 C2CD2L SMAD2 PCLO CPLX3
0.00101883705920784	44	291	1.90012010441886	Regulation of hormone secretion	http://amigo.geneontology.org/amigo/term/GO:0046883	BAIAP3 NNAT PHPT1 ACSL4 SREBF1 EDN1 RFX3 C1QTNF3 OXCT1 DYNLL1 RAPGEF4 SYTL4 STX1A PSMD9 HMGCR KDM5B CNR1 MYB VAMP8 GPR68 ENY2 SOX4 IL1B KCNA5 GRP CCN3 RBP4 HADH SIRT3 CAPN10 EPHA5 CRHBP HTR2C GLUD1 SIDT2 GJA1 RAB8B STXBP4 MYRIP GPR27 APLN C2CD2L SOX11 HTR1A
0.00105610016154334	81	646	1.57570120254914	Regulation of MAPK cascade	http://amigo.geneontology.org/amigo/term/GO:0043408	CFLAR WDR54 IGF1 MARCO CD74 TIMP2 LMO3 FGFR3 CDC42 EDN1 GSTP1 MAPK1 TIMP3 PDGFB DOK5 MAPK3 NECAB2 PYCARD RIPK2 CAV2 HMGCR WWC1 STK25 PRDX1 NENF CCN2 TEK MAPK8IP1 DOK4 IL1B APOE PDGFRA HAVCR2 ANKRD6 ARRB1 FGF2 NTRK3 MINK1 TNFRSF11A ERBB2 SIRT3 SFRP2 PDGFC HTR2C PDCD4 FOXO1 GRM1 PTPRR ANGPT1 SH3RF1 FZD7 IL34 SHC1 CCR1 PRKCD NPY5R TLR3 GRIK2 YWHAZ DACT1 SPRED1 DENND2B NPNT RGS14 ADRB2 GPR183 ROBO1 C…
0.0010750905648707	40	256	1.96354740904079	Nuclear-transcribed mRNA catabolic process	http://amigo.geneontology.org/amigo/term/GO:0000956	RPS20 RPL31 RPS19 RPL24 EXOSC8 RPS10 RPL23 RPL36 LSM7 LSM4 RPL27 RPL35 RPS6 RPLP1 RPS24 RPS8 RPL32 RPL37 FAU ZFP36L2 RPL8 RPL26 RPL29 RPL27A POLR2G LSM3 EXOSC10 RPL38 RPS27 RPL35A ZFP36L1 NANOS1 PNRC2 GSPT2 RPL12 RPS4X RPL10A RPL39 RPL36A RBM8A
0.00109674966723439	56	403	1.74624166600551	Alcohol metabolic process	http://amigo.geneontology.org/amigo/term/GO:0006066	PNPLA4 IGF1 CYP46A1 DKK3 AKR7A2 DGAT2 SREBF1 DHRS9 ADCYAP1R1 SEC14L2 NTSR1 SQLE ISYNA1 ERLIN1 HMGCS1 HMGCR GPD2 ACADL NPC2 CAT NUDT10 SRD5A3 APOE APOC1 RAN DPM2 PLCB2 RBP4 FGF2 SNCA EBP VLDLR TM7SF2 PTS NUS1 FDXR PLCD3 WNT4 PMVK PLB1 ABCA1 PCBD1 MVD P2RY6 DHCR7 IDH2 TSKU CYP2R1 RXRA NUDT11 CACNA1H HRH1 ADH5 LCAT CEBPA THTPA
0.00112043977089641	88	718	1.54020877544815	Negative regulation of cell differentiation	http://amigo.geneontology.org/amigo/term/GO:0045596	TMEM176A PAX6 IGF1 SNAI2 CD74 CBFB SEMA3C MBNL3 RAP1GAP RUNX1T1 PTHLH ARHGAP4 DLL3 MAPK1 PDGFB TRIB3 PTN TMEM176B GLI3 KANK1 SUFU PBLD EFNB3 HES1 LOXL3 EFEMP1 IGFBP5 TNR MAD2L2 MYB GPR68 IL1B FGL2 YWHAH SMO PLXNA3 NFATC1 PIAS3 MEIS2 MYCN SOX3 DTX1 SEMA4F EDNRB CCN3 KIAA0319 YAP1 SIX3 NTRK3 ERBB2 CTDSP1 IL17RD SFRP2 DYNLT1 PDCD4 FOXO1 ZFP36L2 SEMA3D FZD7 C1QC WNT4 TLR3 ABCA1 SPRED1 MESP1 SMAD3 SEM…
0.00112043977089641	13	45	3.63038098738209	Cellular response to cadmium ion	http://amigo.geneontology.org/amigo/term/GO:0071276	MAPK1 MAPK3 OGG1 MT1G MT2A CYBB MT1B MT1E JUN MT1X MT1F MT1A MT1M
0.00112043977089641	38	239	1.99805326309088	Regulation of peptide transport	http://amigo.geneontology.org/amigo/term/GO:0090087	BAIAP3 CD74 NNAT PHPT1 ACSL4 SREBF1 RFX3 OXCT1 DYNLL1 RAPGEF4 SYTL4 STX1A PSMD9 HMGCR CNR1 GPR68 ENY2 SOX4 IL1B KCNA5 GRP CCN3 RBP4 HADH SIRT3 CAPN10 EPHA5 CRHBP HTR2C GLUD1 SIDT2 GJA1 RAB8B STXBP4 MYRIP GPR27 APLN C2CD2L
0.0011777686377117	53	376	1.77137042858148	Regulation of intracellular transport	http://amigo.geneontology.org/amigo/term/GO:0032386	CDC42 SREBF1 DERL2 SAR1A SH3GLB1 MAPK1 MLC1 MAPK3 NUTF2 PDCD5 BBC3 GLI3 SUFU CD81 CPSF6 RAB23 WWC1 HPCA IL1B YWHAH RAC2 SMO RAN YWHAQ LCP1 NMT1 TXN PREB ERBB2 CAPN10 STOM ANK3 NUS1 ANGPT1 PRKCD YWHAZ YWHAB SMAD3 PKIG ITGAM PKIA PRNP JUP RBM4 CNIH2 AKAP5 ANXA2 MX2 CIB1 PGAP1 UBL5 UBE2J1 DYNLT2B
0.00133725831578828	24	124	2.43226517765053	Regulation of osteoblast differentiation	http://amigo.geneontology.org/amigo/term/GO:0045667	IGF1 SNAI2 GLI3 SUFU GLI1 ACVR2B IGFBP5 ACVR2A GDPD2 YAP1 FGF2 SFRP2 WNT4 SMAD3 AXIN2 NPNT WNT10B SMAD1 SCUBE2 SOX11 PTCH1 WNT7B SMOC1 CEBPA
0.00133725831578828	28	156	2.25556215192378	Secondary alcohol metabolic process	http://amigo.geneontology.org/amigo/term/GO:1902652	CYP46A1 DGAT2 SREBF1 SEC14L2 SQLE ERLIN1 HMGCS1 HMGCR ACADL NPC2 CAT APOE APOC1 RAN EBP VLDLR TM7SF2 FDXR PMVK ABCA1 MVD DHCR7 IDH2 TSKU CYP2R1 RXRA LCAT CEBPA
0.00138157264386534	85	692	1.54359796317658	Regulation of growth	http://amigo.geneontology.org/amigo/term/GO:0040008	CDKL5 IGF1 NEDD4L FGFR3 ACSL4 CDC42 DERL2 ENO1 SEMA3C EDN1 KCNK2 ARHGAP4 LTBP4 MAPK1 PPM1F BRMS1L RBBP7 SYT17 BBC3 DDX49 CREB3 TNKS2 PPP1R9B WFS1 GLI1 RASAL1 CHPT1 GHR WWC1 DBN1 CSPG5 IGFBP5 TNR MAD2L2 CXCR4 CPNE5 MT1G MT2A KRT17 SMO CDKN2D GAMT APOE PLXNA3 ATP8A2 SEMA4F CCN3 KIAA0319 YAP1 RBP4 FGF2 FBLN5 ERBB2 CREG1 CAMK2D SFRP2 GJA1 SEMA3D MMP14 SHC1 PPIB SMAD3 SEMA6B TMC8 ADRB2 MINAR1 MT1B MT1…
0.00140687214571668	79	632	1.57083792723264	Circulatory system process	http://amigo.geneontology.org/amigo/term/GO:0003013	TBXA2R NISCH NEDD4L ATP2B4 CDC42 SREBF1 CACNG4 EDN1 SLC4A4 MYH7 PCSK5 PDGFB SLC8A3 NTSR1 SLC4A3 SLC1A4 SLC8A2 CNR1 CCN2 TEK KCNJ5 SCPEP1 CXCR4 NPY ATP8A1 THRA PPCS TNNI3 KCNA5 APOE CYP2J2 KCNMB4 EDNRB YAP1 FXYD6 SLCO1C1 TPM1 CAMK2D SLC16A2 HTR7 SLC2A13 GJA1 DDAH1 CACNA2D1 ANGPT1 CXADR SLC15A2 SLC29A4 FABP5 TMEM65 SCN3B NAV2 TAC3 SMAD3 STIM1 BDKRB2 ADRB2 SGCD APLN HOPX PDE3A JUP TCAP FGFBP3 HTR1A …
0.00141402747901404	37	233	1.99557092901657	Regulation of peptide hormone secretion	http://amigo.geneontology.org/amigo/term/GO:0090276	BAIAP3 NNAT PHPT1 ACSL4 SREBF1 RFX3 OXCT1 DYNLL1 RAPGEF4 SYTL4 STX1A PSMD9 HMGCR CNR1 GPR68 ENY2 SOX4 IL1B KCNA5 GRP CCN3 RBP4 HADH SIRT3 CAPN10 EPHA5 CRHBP HTR2C GLUD1 SIDT2 GJA1 RAB8B STXBP4 MYRIP GPR27 APLN C2CD2L
0.0014771592407056	19	87	2.74445247056736	Mesenchymal cell development	http://amigo.geneontology.org/amigo/term/GO:0014031	SNAI2 SEMA3C EDN1 EFNB1 MAPK1 MAPK3 FOLR1 FAM172A HES1 NRP2 SMO SEMA4F EDNRB SEMA3D HEYL SEMA6B CDH2 SOX11 SEMA4A
0.0014771592407056	19	87	2.74445247056736	Membrane depolarization	http://amigo.geneontology.org/amigo/term/GO:0051899	DCN NEDD4L CACNG4 EDN1 NTSR1 YWHAH SCN2A SCN7A CASP1 PARP1 CAMK2D ANK3 SCN3A CACNA2D1 SCN3B SCN9A JUN FZD9 CACNA1H
0.00149187726746916	27	149	2.2771878676661	Establishment of planar polarity	http://amigo.geneontology.org/amigo/term/GO:0001736	AP2B1 EXOC5 CDC42 WDR1 GPC4 PSMD8 DAAM1 PSMA6 PSMA2 PSMD9 PSMF1 PSMB2 ANKRD6 PSMB7 NPHP1 SFRP2 RSPO3 FZD7 FZD1 VANGL2 PRICKLE2 INTU TTC8 DACT1 FZD2 GPC6 ZNRF3
0.00149187726746916	27	149	2.2771878676661	Establishment of tissue polarity	http://amigo.geneontology.org/amigo/term/GO:0007164	AP2B1 EXOC5 CDC42 WDR1 GPC4 PSMD8 DAAM1 PSMA6 PSMA2 PSMD9 PSMF1 PSMB2 ANKRD6 PSMB7 NPHP1 SFRP2 RSPO3 FZD7 FZD1 VANGL2 PRICKLE2 INTU TTC8 DACT1 FZD2 GPC6 ZNRF3
0.00153452825597093	17	73	2.92649257676217	Response to cadmium ion	http://amigo.geneontology.org/amigo/term/GO:0046686	MAPK1 GSS MAPK3 SPARC OGG1 CAT MT1G MT2A CYBB MT1B MT1E PRNP JUN MT1X MT1F MT1A MT1M
0.0015364989873135	145	1325	1.37522414761499	Negative regulation of gene expression	http://amigo.geneontology.org/amigo/term/GO:0010629	POLR2J RPS20 TYROBP IGF1 VIM ATP2B4 CDH3 NAV3 RPL31 EDN1 C1QTNF3 GSTP1 GLG1 CD200 HNRNPC PSMD8 PDGFB PSMA6 RAE1 RBBP7 NUTF2 PYCARD RPS19 CD33 ITGB8 ZC3HAV1 PSMA2 NUP88 DHX58 PSMD9 RBM24 TENT5A FAM172A RPL24 IGFBP5 PTBP2 CCN2 EXOSC8 IL13RA2 RPS10 NUP85 RPL23 PSMF1 PSMB2 SMO APOE RPL36 LSM7 LSM4 CHMP1A RPL27 PIAS3 RAN SFTPD MYCN PIWIL4 PUM1 APLNR HAVCR2 AKIRIN2 PSMB7 RPL35 IL33 RPS6 CPEB2 ARRB1 YAP…
0.00158662090637424	172	1620	1.33424258510624	Macromolecule catabolic process	http://amigo.geneontology.org/amigo/term/GO:0009057	RHBDD2 AP2B1 RPS20 DCN VIM RNASET2 TIMP2 NEDD4L RPL31 DERL2 GPC4 UBE2A OPHN1 NSFL1C HNRNPC SH3GLB1 PSMD8 CDC34 TIMP3 FOXRED2 PYGL PSMA6 TRIB3 USP11 TIMP1 CTSH RNASEH2A FZR1 RPS19 DDX49 ZC3HAV1 PSMA2 SEC61B ERLIN1 SUFU RNF43 WFS1 CD81 PSMD9 KCTD10 SPSB2 MAN1A1 RBM24 TENT5A HMGCR RNF7 RPL24 CSPG5 FBXO2 MAD2L2 CTBS UCHL3 EXOSC8 ZCCHC17 TRIM24 RNF11 USP9X RPS10 IL1B CLPP RPL23 PSMF1 PSMB2 PRKCG CDC16…
0.00159755613285602	47	325	1.81733864812145	Positive regulation of cytosolic calcium ion concentration	http://amigo.geneontology.org/amigo/term/GO:0007204	TBXA2R PTGER3 ATP2B4 EDN1 ADCYAP1R1 P2RX5 FKBP1A JPH4 SLC8A3 NTSR1 CORO1A BBC3 SLC8A2 CNR1 CXCR4 APLNR PDGFRA EDNRB FGF2 LPAR6 SNCA CAMK2D GPR6 HTR2C CCL28 GJA1 GRM1 CACNA2D1 JPH3 CCR5 GRIN2C CCR1 BDKRB2 S1PR1 PTGER4 P2RY6 PRNP CMKLR1 OXTR HMGB1 RYR1 RYR3 DMD GSTM2 LYN CD24 GRIN2B
0.00159755613285602	138	1251	1.38625505328923	Ion transmembrane transport	http://amigo.geneontology.org/amigo/term/GO:0034220	LASP1 GABRA3 KCNG1 ANO2 NEDD4L ATP2B4 ATP2C2 CNGB1 WDR1 CACNG4 SLC4A4 CHRNA3 KCNK2 P2RX5 FKBP1A SLC26A4 JPH4 SLC16A8 SLC8A3 NTSR1 GLRA2 CORO1A TUSC3 SLC17A7 SLC1A6 BBC3 GRIK5 RGS9 MFSD10 FOLR1 CLIC5 SLC4A3 SLC1A4 SLC8A2 KCNJ5 HPCA SLC12A4 ATP8A1 AHNAK YWHAH KCNA5 TRPC4 YWHAQ APLNR CD63 KCNMB4 TTYH3 SCN2A SCN7A FXYD6 SLC40A1 FGF2 SLC39A6 MINK1 KCNN3 SNCA CAMK2D GLRA3 CRHBP KCNMB1 HTR2C CHRNA6 STOM…
0.00159755613285602	10	29	4.33334600615899	Excitatory synapse assembly	http://amigo.geneontology.org/amigo/term/GO:1904861	CBLN1 NTRK3 LRRTM2 GRID2 ZDHHC12 SHANK1 SHANK2 LRRTM1 NLGN1 SEMA4A
0.00160262368140413	60	448	1.68304063632068	Muscle system process	http://amigo.geneontology.org/amigo/term/GO:0003012	CFLAR TBXA2R IGF1 VIM NEDD4L PTGER3 ATP2B4 CALCRL LMCD1 ENO1 EDN1 CHRNA3 MYH7 SLC8A3 MYOM1 TNNT1 IGFBP5 CCN2 MYL12B NR4A3 KCNJ5 CXCR4 IL1B TNNI3 GAMT KCNA5 ATP8A2 EDNRB SCN7A SULF1 TMOD3 TPM1 PARP1 CAMK2D HTR7 FOXO1 GJA1 CACNA2D1 SORBS2 PDLIM5 SCN3B SMAD3 BDKRB2 NPNT ADRB2 SLN SNTB1 JUP TCAP SSTR2 OXTR PRKG1 RYR1 CACNA1H SULF2 NOS1AP DMD GSTM2 MYL5 HSBP1
0.00163491962801712	56	410	1.71642778390298	Sensory system development	http://amigo.geneontology.org/amigo/term/GO:0048880	PAX6 VIM CC2D2A ATP2B4 SDK2 SMARCD3 FAT1 MYOM1 LAMA1 CALB1 SLC17A7 FZR1 PBX4 PTN GLI3 B9D1 PRPH2 RPL24 ACVR2B EFEMP1 RAB3GAP1 KDM5B HPCA BFSP1 RAB11FIP4 ATP8A2 MEIS2 CRB1 PDGFRA SIX3 RBP4 FGF2 NPHP1 MYH15 GPM6A SLC7A11 CPAMD8 PKNOX1 IGFN1 TTC8 SPRED1 SMAD3 P2RY12 ITGAM C1QA SH3PXD2B SOX11 MAF SLC17A8 ATOH7 TSKU COL4A1 WNT7B HMGB1 SMOC1 HMGN1
0.00165154041102485	25	134	2.3445342197502	Action potential	http://amigo.geneontology.org/amigo/term/GO:0001508	NEDD4L NTSR1 SLC4A3 SLC8A2 CNR1 KCNJ5 YWHAH KCNA5 KCNMB4 SCN2A SCN7A CAMK2D ANK3 GJA1 SCN3A CACNA2D1 CXADR GRIK2 SCN3B SCN9A JUP GPR88 CACNA1H NOS1AP DMD
0.00165154041102485	76	606	1.57602221082086	Morphogenesis of an epithelium	http://amigo.geneontology.org/amigo/term/GO:0002009	PLXND1 AP2B1 RALA CC2D2A EXOC5 CDC42 WDR1 SEMA3C GPC4 EDN1 OPHN1 FAT1 RAB10 PSMD8 DAAM1 MTHFD1 PSMA6 LAMA1 CTSH GLI3 PSMA2 SUFU FOLR1 PSMD9 HES1 IGFBP5 KDM5B CXCR4 SOX4 PSMF1 PSMB2 KRT17 SMO MYCN APLNR ANKRD6 PSMB7 SULF1 YAP1 FGF2 NPHP1 TMEFF2 SFRP2 RSPO3 PCDH15 GJA1 RHOC FZD7 MMP14 FZD1 WNT4 VANGL2 PRICKLE2 INTU TTC8 DACT1 DCHS1 MESP1 SMAD3 NPNT TCAP SOX11 CD151 MAGED1 FZD2 CSF1R GPC6 ZNRF3 ACTG…
0.00165775050146284	19	88	2.71326551067455	Stem cell development	http://amigo.geneontology.org/amigo/term/GO:0048864	SNAI2 SEMA3C EDN1 EFNB1 MAPK1 MAPK3 FOLR1 FAM172A HES1 NRP2 SMO SEMA4F EDNRB FGF2 SEMA3D SEMA6B CDH2 SOX11 SEMA4A
0.00170565156040918	29	167	2.18224191088606	Cardiac chamber development	http://amigo.geneontology.org/amigo/term/GO:0003205	PLXND1 AP2B1 SEMA3C SMARCD3 KCNK2 FKBP1A MYH7 PCSK5 SUFU CPE HES1 NRP2 TEK SOX4 SMO TNNI3 APLNR RBP4 TPM1 SFRP2 HEYL NPY5R TMEM65 MESP1 ROBO1 SOX11 FZD2 SLIT3 PDE2A
0.00172300767756337	22	111	2.49069797471121	Chondrocyte differentiation	http://amigo.geneontology.org/amigo/term/GO:0002062	SCIN SNAI2 FGFR3 PTHLH GLG1 TRPS1 GLI3 EFEMP1 CCN2 TGFBI CCN3 SULF1 MBOAT2 SFRP2 NFIB SMAD3 AXIN2 WNT10B SCUBE2 MAF TSKU SULF2
0.00172300767756337	149	1373	1.3637573264831	Positive regulation of developmental process	http://amigo.geneontology.org/amigo/term/GO:0051094	PLXND1 TBXA2R SCIN PAX6 CDKL5 DCN TYROBP IGF1 CD74 TIMP2 GPM6B LMO3 NEDD4L TP53BP1 CBFB CDC42 LIMS2 EDN1 RFX3 SMARCD3 MAPK1 PDGFB CBLN1 SYT17 CTSH RIPK2 NUMBL ITGB8 PTN PTPRZ1 GLI3 C5 MMD GLI1 RASAL1 RBM24 GHR HMGCR DBN1 HES1 CSPG5 ACVR2B STK25 MAD2L2 KDM5B MYB CCN2 GPR68 TEK CXCR4 ACVR2A SOX4 CPNE5 IL1B KRT17 SMO ELL3 GDPD2 APOE PLXNA3 ATP8A2 PLAAT4 APLNR AGAP2 PLXNC1 NIBAN2 TLR2 YAP1 FGF2 AMIGO…
0.00172300767756337	67	518	1.62542302895114	Regulation of cell development	http://amigo.geneontology.org/amigo/term/GO:0060284	PLXND1 PAX6 CDKL5 TYROBP IGF1 CDC42 LIMS2 SEMA3C RFX3 SMARCD3 PTHLH ARHGAP4 DLL3 NUMBL RPS19 PTN PTPRZ1 GLI3 KANK1 EFNB3 DBN1 HES1 CSPG5 STK25 TNR DOCK7 MYB GPR68 CXCR4 IL1B YWHAH SMO ELL3 PLXNA3 MYCN SEMA4F PLXNC1 EDNRB NIBAN2 KIAA0319 TLR2 YAP1 NTRK3 CTDSP1 DYNLT1 FOXO1 SEMA3D CHODL IL34 ARPC2 HEYL SEMA6B AXIN2 RGS14 ROBO1 PDE3A BAIAP2 BDNF SOX11 MYADM IDH2 ASCL2 CIB1 RELN SEMA4A S100A10 LYN
0.00172300767756337	11	35	3.9495353598992	Lens fiber cell differentiation	http://amigo.geneontology.org/amigo/term/GO:0070306	VIM FZR1 KDM5B BFSP1 SIX3 FGF2 SLC7A11 SPRED1 SMAD3 MAF WNT7B
0.00172300767756337	9	24	4.71251378169791	Postsynaptic specialization assembly	http://amigo.geneontology.org/amigo/term/GO:0098698	CBLN1 NTRK3 LRRTM2 GRID2 ZDHHC12 SHANK1 SHANK2 LRRTM1 NLGN1
0.00172300767756337	11	35	3.9495353598992	Positive regulation of vascular associated smooth muscle cell proliferation	http://amigo.geneontology.org/amigo/term/GO:1904707	IGF1 EDN1 PDGFB IGFBP5 NR4A3 FGF2 GJA1 HPGD P2RY6 JUN MAP3K5
0.00181752772828509	5	7	8.97621672704363	Negative regulation of cellular amine metabolic process	http://amigo.geneontology.org/amigo/term/GO:0033239	ATP2B4 COMT BCKDK SNCA ITGAM
0.00185684847851686	33	202	2.0529763009377	Cartilage development	http://amigo.geneontology.org/amigo/term/GO:0051216	SCIN SNAI2 FGFR3 EDN1 PTHLH GLG1 TIMP1 MAPK3 TRPS1 ITGB8 GLI3 GHR EFEMP1 CCN2 TGFBI THRA MYCN CCN3 SULF1 FGF2 MBOAT2 SFRP2 NFIB SMAD3 AXIN2 WNT10B SMAD1 SCUBE2 MAF TSKU WNT7B SULF2 DDRGK1
0.00186724132033071	74	589	1.57883879952754	Sensory organ development	http://amigo.geneontology.org/amigo/term/GO:0007423	PAX6 VIM CC2D2A ATP2B4 SDK2 EDN1 SMARCD3 KCNK2 FAT1 MAPK1 MYOM1 LAMA1 MAPK3 CALB1 SLC17A7 FZR1 PBX4 PTN GLI3 B9D1 SOBP PRPH2 SPARC HES1 RPL24 ACVR2B EFEMP1 RAB3GAP1 KDM5B HPCA BFSP1 RAB11FIP4 ATP8A2 MEIS2 MYCN CRB1 SOX3 PDGFRA SIX3 RBP4 FGF2 NTRK3 NPHP1 MYH15 PCDH15 GPM6A SLC7A11 CPAMD8 PKNOX1 IGFN1 INTU TTC8 SPRED1 DCHS1 SMAD3 WNT10B RPL38 C1QB TCAP SH3PXD2B SOX11 MAF SLC17A8 ATOH7 FZD2 TSKU ASC…
0.00189663733145103	92	772	1.49758641767256	Cellular response to nitrogen compound	http://amigo.geneontology.org/amigo/term/GO:1901699	CFLAR IGF1 RRAGD VIM DTNBP1 ATP2B4 SREBF1 ADCY2 EDN1 CHRNA3 RRAGB GSTP1 RAB10 OSBPL8 PALM MAPK1 PNPLA3 SLC8A3 TRIB3 GLRA2 MAPK3 RIPK2 CAV2 KANK1 RGS9 PPP1R9B FOLR1 GHR IGFBP5 NR4A3 IL1B RPL23 PPAT ARPP19 PTPRA ECHDC3 PDGFRA RGS8 CPEB2 CAPN10 PARP1 SNCA PDGFC CRHBP HTR2C HTR7 RGS10 LYPD1 FOXO1 GJA1 NR4A2 PID1 CACNA2D1 IMPACT KLF10 ATP6V1C1 GRIA1 SHC1 GABRB1 PRKCD TLR3 CYBB FOLR2 RAB8B GABRB3 STXBP…
0.00195123418375026	35	220	1.99924827102335	Respiratory system development	http://amigo.geneontology.org/amigo/term/GO:0060541	CDC42 SREBF1 HSPB11 MAPK1 LAMA1 MAPK3 CTSH PTN PHF14 GLI3 GLI1 SPARC HES1 LOXL3 IGFBP5 CCN2 THRA SFTPD MYCN PDGFRA YAP1 RBP4 FGF2 NFIB SLC7A11 MMP14 YWHAZ HOPX SMAD2 SOX11 CCBE1 EIF4EBP1 WNT7B HMGB1 CEBPA
0.00196014976433888	18	82	2.75854465270121	Neural crest cell development	http://amigo.geneontology.org/amigo/term/GO:0014032	SNAI2 SEMA3C EDN1 EFNB1 MAPK1 MAPK3 FOLR1 FAM172A HES1 NRP2 SMO SEMA4F EDNRB SEMA3D SEMA6B CDH2 SOX11 SEMA4A
0.00202916912903542	29	169	2.15641656282823	Sterol metabolic process	http://amigo.geneontology.org/amigo/term/GO:0016125	CYP46A1 DGAT2 SREBF1 CYP26A1 SEC14L2 SQLE ERLIN1 HMGCS1 HMGCR ACADL NPC2 CAT APOE APOC1 RAN CYP4V2 EBP VLDLR TM7SF2 CYB5R1 FDXR PMVK ABCA1 MVD DHCR7 TSKU RXRA LCAT CEBPA
0.00204940860898493	13	48	3.40348217567071	Regulation of alcohol biosynthetic process	http://amigo.geneontology.org/amigo/term/GO:1902930	DKK3 SREBF1 ADCYAP1R1 SEC14L2 NTSR1 ERLIN1 APOE RAN SNCA WNT4 P2RY6 DHCR7 HRH1
0.00206238802954531	34	212	2.01541469909093	Regulation of protein localization to membrane	http://amigo.geneontology.org/amigo/term/GO:1905475	AP2B1 ATP2B4 PPP2R5A GPC4 NECAB2 PDCD5 BBC3 PTN PPP1R9B CD81 VAMP8 HPCA YWHAH LGALS3 YWHAQ NMT1 ERBB2 STOM SLC7A11 ANK3 PID1 MMP14 YWHAZ YWHAB ITGAM CDH2 PRNP DPP10 GPC5 AKAP5 GPC6 CIB1 NHLRC1 FZD9
0.00209552611786819	184	1764	1.31081260140955	Transmembrane transport	http://amigo.geneontology.org/amigo/term/GO:0055085	LASP1 GABRA3 IGF1 KCNG1 ANO2 NEDD4L ATP2B4 ATP2C2 CLTCL1 CNGB1 WDR1 PANX2 CACNG4 EDN1 SLC4A4 CHRNA3 KCNK2 P2RX5 SLC27A5 FKBP1A OSBPL8 SLC26A4 JPH4 PSMD8 SLC7A4 SLC16A8 SLC8A3 PSMA6 NTSR1 TRIB3 GLRA2 CORO1A TUSC3 SLC17A7 SLC1A6 BBC3 GRIK5 PSMA2 SEC61B ERLIN1 RGS9 MFSD10 FOLR1 SLC35F2 PSMD9 CLIC5 SLC4A3 SLC1A4 STXBP3 SLC8A2 NR4A3 KCNJ5 HPCA SLC12A4 ATP8A1 AHNAK IL1B PSMF1 ROMO1 PSMB2 TIMM17B YWHAH …
0.00209793919270991	35	221	1.99020189875628	Regulation of cell junction assembly	http://amigo.geneontology.org/amigo/term/GO:1901888	SNAI2 GPM6B ARHGAP6 CBFB GPC4 PPM1F CBLN1 MDGA1 TEK IL1B PTPRA APLNR TLR2 AMIGO2 NTRK3 NPHP1 SNCA LRRTM2 GRID2 GJA1 FARP1 MMP14 WNT4 LRRTM1 PDLIM5 SMAD3 NLGN1 LRRN1 BDNF OXTR GPC6 ACTG1 SLIT1 SEMA4A S100A10
0.00222264939172855	25	137	2.29319405435421	Positive regulation of hormone secretion	http://amigo.geneontology.org/amigo/term/GO:0046887	BAIAP3 NNAT PHPT1 ACSL4 EDN1 C1QTNF3 OXCT1 DYNLL1 PSMD9 MYB VAMP8 GPR68 SOX4 GRP RBP4 SIRT3 CAPN10 GLUD1 GJA1 RAB8B MYRIP GPR27 APLN C2CD2L SOX11
0.00222264939172855	25	137	2.29319405435421	Positive regulation of protein secretion	http://amigo.geneontology.org/amigo/term/GO:0050714	BAIAP3 IGF1 NNAT PHPT1 ACSL4 C1QTNF3 OXCT1 DYNLL1 MYOM1 SYTL4 CD33 PSMD9 GPR68 SOX4 TLR2 RBP4 SIRT3 CAPN10 GLUD1 GJA1 MYRIP TMED10 GPR27 C2CD2L ANG
0.00225330425023381	115	1017	1.42101366082008	Response to lipid	http://amigo.geneontology.org/amigo/term/GO:0033993	CFLAR TBXA2R MGST1 DCN CD6 SNAI2 VIM LMO3 DGAT2 SMARCD1 CBFB MAOB SREBF1 ADCY2 EDN1 ADCYAP1R1 CXCL2 IL12RB2 GSTP1 COMT CYP26A1 MAPK1 MLC1 NTSR1 RBBP7 MAPK3 PYCARD CTSH RIPK2 PTN RGS9 PPP1R9B LY86 GHR HMGCS1 SPARC HMGCR OGG1 BCHE PLSCR4 HMGCL ARID1A CNR1 MYB CCN2 NR4A3 CAT FABP3 TRIM24 DDX54 IL1B YWHAH SMO LOXL1 CD68 CDKN2D CDO1 RPL27 HAVCR2 AKIRIN2 EDNRB TLR2 YAP1 CASP1 RBP4 SSTR1 NTRK3 TNFRSF11A…
0.0023394644577709	39	258	1.89961795851388	Heart morphogenesis	http://amigo.geneontology.org/amigo/term/GO:0003007	PLXND1 SNAI2 SEMA3C SMARCD3 FKBP1A MYH7 SUFU CPE FOLR1 HES1 NRP2 TEK SOX4 SMO TNNI3 APLNR YAP1 RBP4 TPM1 TBX19 SFRP2 PDCD4 VANGL2 HEYL NPY1R NPY5R TMEM100 DCHS1 MESP1 SMAD3 AXIN2 ROBO1 S1PR1 TCAP SOX11 FZD2 SLIT3 PTCH1 RYR1
0.0023394644577709	40	267	1.88265219743237	Regulation of intracellular protein transport	http://amigo.geneontology.org/amigo/term/GO:0033157	CDC42 SREBF1 DERL2 SAR1A SH3GLB1 MAPK1 NUTF2 PDCD5 BBC3 GLI3 SUFU CD81 RAB23 HPCA IL1B YWHAH RAC2 SMO RAN YWHAQ LCP1 NMT1 TXN ERBB2 STOM ANK3 ANGPT1 PRKCD YWHAZ YWHAB SMAD3 PKIG ITGAM PKIA PRNP JUP AKAP5 CIB1 UBL5 UBE2J1
0.00235732981465352	56	417	1.68761484748254	Regulation of actin filament-based process	http://amigo.geneontology.org/amigo/term/GO:0032970	SCIN TMSB10 CAPG GPM6B ARHGAP6 PHPT1 CDC42 WDR1 CAPZB EDN1 ARHGAP28 PPM1F CORO1A PYCARD KANK1 CRACD ARPC3 DBN1 STMN1 CCN2 TEK RAC2 GMFG FHOD3 PDGFRA AVIL FCHSD2 TMOD3 TPM1 NTRK3 TMEFF2 EPHA5 CAMK2D ARHGAP18 TMSB4Y RHOC SHANK1 WNT4 ARPC5 ARPC2 PRKCD TTC8 SMAD3 S1PR1 PTGER4 JUP BAIAP2 CDC42EP4 MYADM CSF1R ACTG1 ARAP1 GMFB S100A10 CYRIA TMSB4X
0.00241939541284347	26	146	2.23790608811225	Cholesterol metabolic process	http://amigo.geneontology.org/amigo/term/GO:0008203	CYP46A1 DGAT2 SREBF1 SEC14L2 SQLE ERLIN1 HMGCS1 HMGCR ACADL NPC2 CAT APOE APOC1 RAN EBP VLDLR TM7SF2 FDXR PMVK ABCA1 MVD DHCR7 TSKU RXRA LCAT CEBPA
0.00250661670030236	32	197	2.04129192574393	Regulation of cation channel activity	http://amigo.geneontology.org/amigo/term/GO:2001257	KCNG1 CACNG4 FKBP1A JPH4 NTSR1 RGS9 HPCA AHNAK MINK1 CAMK2D CRHBP STOM DLG2 ANK3 CACNA2D1 JPH3 GRIA1 SHANK1 SHANK2 STIM1 GSG1L ADRB2 NLGN1 P2RY6 CNIH2 RELN NOS1AP DMD TMSB4X GSTM2 PIRT GRIN2B
0.00265351585036242	46	324	1.78416159636299	Negative regulation of cellular component movement	http://amigo.geneontology.org/amigo/term/GO:0051271	TBXA2R NISCH DCN CD74 ATP2B4 NAV3 VASH1 GSTP1 ARHGAP4 OSBPL8 CD200 TIMP1 PTN C5 KANK1 PBLD DPYSL3 IGFBP5 MIIP APOE CCN3 IL33 SULF1 FGF2 DNAJA4 TPM1 TMEFF2 PTPRG SFRP2 CCL28 GJA1 PTPRR WNT4 ADAMTS9 SPRED1 ROBO1 PTGER4 JUP CNIH2 RAP2B IDH2 PRKG1 NR2F2 NRG3 HMGB1 SRGAP1
0.00267219947316892	60	458	1.64629302417394	MRNA catabolic process	http://amigo.geneontology.org/amigo/term/GO:0006402	RPS20 VIM RPL31 HNRNPC PSMD8 PSMA6 RPS19 ZC3HAV1 PSMA2 PSMD9 RBM24 TENT5A RPL24 EXOSC8 RPS10 RPL23 PSMF1 PSMB2 RPL36 LSM7 LSM4 RPL27 PUM1 PSMB7 RPL35 RPS6 RPLP1 RPS24 RPS8 RPL32 RPL37 FAU ZFP36L2 CARHSP1 MOV10 RPL8 RPL26 RPL29 PRKCD YWHAZ RPL27A YWHAB POLR2G AXIN2 LSM3 EXOSC10 RPL38 RPS27 RPL35A ZFP36L1 NANOS1 PNRC2 GSPT2 RPL12 RPS4X RPL10A RPL39 TRIM71 RPL36A RBM8A
0.00267219947316892	41	278	1.85336273428886	Viral gene expression	http://amigo.geneontology.org/amigo/term/GO:0019080	POLR2J RPS20 RPL31 EIF3D RAE1 TUSC3 RPS19 NUP88 RPL24 RPN2 RPS10 NUP85 RPL23 RPL36 RPL27 RPL35 RPS6 RPLP1 RPS24 DENR RPS8 RPL32 RPL37 FAU RPL8 RPL26 RPL29 RPL27A POLR2G TRIM8 RPL38 JUN POLR2L RPS27 RPL35A GTF2F2 RPL12 RPS4X RPL10A RPL39 RPL36A
0.00267921441861624	108	948	1.43164975646519	Regulation of transferase activity	http://amigo.geneontology.org/amigo/term/GO:0051338	RPS20 IGF1 CD74 DTNBP1 PHPT1 ATP2B4 PPP2R5A FGFR3 CDC42 ADCY2 EDN1 CHRNA3 GSTP1 OSBPL8 CD200 MAPK1 PPM1F PDGFB SLC8A3 TRIB3 MAPK3 PYCARD FZR1 CCNY MMD ELP4 CD81 RFC5 GHR HMGCR MAD2L2 SLC8A2 TEK MAPK8IP1 IL1B RPL23 CHTF18 RAC2 CDKN2D APOE GMFG CCNA1 RFC3 PLAAT4 CCNH PDGFRA AGAP2 ABI1 TXN RPLP1 HERC5 FGF2 NTRK3 TOM1L1 MINK1 TNFRSF11A ERBB2 EPHA5 SNCA SFRP2 PDGFC RPL37 TERF1 VLDLR PDCD4 HHEX ANGPT1 …
0.00268363264909584	152	1421	1.34422161823708	Epithelium development	http://amigo.geneontology.org/amigo/term/GO:0060429	PLXND1 AP2B1 RALA PAX6 SNAI2 VIM CC2D2A CDH3 ATP2C2 CBFB EXOC5 CDC42 WDR1 NLE1 DHRS9 SEMA3C GPC4 EDN1 OPHN1 RFX3 FAT1 RAB10 DLL3 PHGDH IFT74 PSMD8 MAPK1 PDGFB DAAM1 MTHFD1 PSMA6 LAMA1 FNDC3A CTSH CALB1 ERCC2 FZR1 PTN LFNG GLI3 PSMA2 SUFU B9D1 FOLR1 PSMD9 GLI1 HES1 ACVR2B LOXL3 IGFBP5 WDR77 KDM5B CNN3 CAT CXCR4 NPY SOX4 IL1B PSMF1 BFSP1 PSMB2 THRA KRT17 SMO LGALS3 PLAAT4 GSTM3 MYCN APLNR ANKRD6 AG…
0.00275763346086967	43	297	1.81942170696305	Receptor-mediated endocytosis	http://amigo.geneontology.org/amigo/term/GO:0006898	WDR54 AP2B1 STAB1 MARCO CALCRL CLTCL1 CACNG4 OPHN1 NECAB2 CAV2 FOLR1 CD81 GHR SPARC HPCA MASP1 APOE APOC1 CAP1 RAMP1 SFTPD CD63 FCHSD2 ARRB1 FNBP1L BMP2K SH3GL3 TMEM108 SNCA LRRTM2 VLDLR ANGPT1 GRIA1 ALB HSP90B1 LRP1B GSG1L ADRB2 ITGAM APLN CD163 ANXA2 MX2
0.00275763346086967	33	207	2.00338750139814	Positive regulation of Wnt signaling pathway	http://amigo.geneontology.org/amigo/term/GO:0030177	CDH3 NLE1 PSMD8 PSMA6 RSPO4 PSMA2 SPIN1 KANK1 TNKS2 PSMD9 SOX4 PSMF1 PSMB2 ANKRD6 PSMB7 TLR2 SULF1 YAP1 FGF2 SFRP2 RSPO3 HHEX VCP DACT1 SMAD3 AXIN2 WNT10B JUP GPC5 FZD9 SULF2 LGR4 PPM1N
0.00275763346086967	15	63	2.99207224234788	Filopodium assembly	http://amigo.geneontology.org/amigo/term/GO:0046847	RALA CDC42 CAPZB PALM PPP1R9B DPYSL3 FGD3 ITGB4 FNBP1L FGD4 GPM6A PRKCD NLGN1 SPATA13 ARAP1
0.00275763346086967	11	37	3.73604696206681	Positive regulation of lipid kinase activity	http://amigo.geneontology.org/amigo/term/GO:0090218	FGFR3 CDC42 PDGFB CD81 TEK PDGFRA AGAP2 FGF2 P2RY12 TNFAIP8L3 LYN
0.0028399216519407	45	316	1.78956219558148	Negative regulation of cell motility	http://amigo.geneontology.org/amigo/term/GO:2000146	TBXA2R NISCH DCN CD74 ATP2B4 NAV3 VASH1 GSTP1 ARHGAP4 OSBPL8 CD200 TIMP1 PTN C5 KANK1 PBLD DPYSL3 IGFBP5 MIIP APOE CCN3 IL33 SULF1 FGF2 DNAJA4 TPM1 TMEFF2 PTPRG SFRP2 CCL28 GJA1 PTPRR WNT4 ADAMTS9 SPRED1 ROBO1 PTGER4 JUP RAP2B IDH2 PRKG1 NR2F2 NRG3 HMGB1 SRGAP1
0.00292138849132448	73	589	1.55750314007446	Regulation of cellular protein localization	http://amigo.geneontology.org/amigo/term/GO:1903827	AP2B1 TYROBP GPM6B NEDD4L ATP2B4 PPP2R5A CDC42 SREBF1 DERL2 GPC4 SAR1A NSFL1C SH3GLB1 MAPK1 PPM1F NUTF2 NECAB2 PDCD5 BBC3 PTN GLI3 SUFU PPP1R9B CD81 RAB23 VAMP8 HPCA IL1B YWHAH RAC2 SMO LGALS3 RAN YWHAQ LCP1 NMT1 TXN YAP1 ERBB2 PARP1 TERF1 STOM CCT5 SLC7A11 ANK3 PID1 ANGPT1 MMP14 PRKCD YWHAZ VCP YWHAB SMAD3 PKIG ITGAM CDH2 PKIA TRIM8 PRNP JUP DPP10 BDNF MAGED1 GPC5 AKAP5 GPC6 SUMO3 CIB1 NHLRC1 FZ…
0.00292603897763451	32	199	2.02077642900279	Regulation of insulin secretion	http://amigo.geneontology.org/amigo/term/GO:0050796	BAIAP3 NNAT PHPT1 ACSL4 SREBF1 RFX3 OXCT1 DYNLL1 RAPGEF4 SYTL4 STX1A PSMD9 HMGCR CNR1 GPR68 ENY2 SOX4 IL1B KCNA5 CCN3 RBP4 HADH SIRT3 CAPN10 EPHA5 GLUD1 SIDT2 GJA1 STXBP4 MYRIP GPR27 C2CD2L
0.00302478053105066	55	412	1.6775939028698	Regulation of supramolecular fiber organization	http://amigo.geneontology.org/amigo/term/GO:1902903	SCIN TMSB10 CAPG ARHGAP6 NAV3 CDC42 WDR1 CAPZB EDN1 ARHGAP28 PPM1F CORO1A PYCARD AEBP1 KANK1 CRACD ARPC3 DBN1 STMN1 CCN2 APOE GMFG FHOD3 AVIL FCHSD2 TMOD3 TPM1 TMEFF2 SNCA ARHGAP18 SLC39A12 TMSB4Y RHOC VBP1 SHANK1 WNT4 ARPC5 ARPC2 PRKCD TTC8 SMAD3 S1PR1 PTGER4 EFEMP2 BAIAP2 PDE4DIP CDC42EP4 MYADM ACTG1 CIB1 ARAP1 GMFB S100A10 CYRIA TMSB4X
0.00303305191961941	198	1935	1.28589523345555	Protein-containing complex assembly	http://amigo.geneontology.org/amigo/term/GO:0065003	ZMYND10 AP2B1 SCIN TRAPPC6A CD74 KCNG1 TMSB10 DNAH5 CAPG GEMIN8 ARHGAP6 TP53BP1 NAV3 CDC42 HSD17B10 NLE1 CLNS1A MCM6 CAPZB SAR1A CHRNA3 ARHGAP28 FKBP1A TEKT2 SH3GLB1 PSMD8 SNAP29 SNRPD3 CENPM EIF3D PSMA6 CRNKL1 RBBP7 CORO1A MAPK3 PYCARD ERCC2 BBC3 RPS19 STX1A PSMA2 KANK1 MPP2 CRACD FOLR1 PSMD9 KCTD10 ARPC3 CPSF6 PRPH2 SUB1 DBN1 HES1 RPL24 DARS1 FARSB WDR77 DR1 PTBP2 STMN1 RPA2 VAMP8 DNAL1 SNRPC R…
0.00305886603687723	68	540	1.58247376373065	Negative regulation of phosphate metabolic process	http://amigo.geneontology.org/amigo/term/GO:0045936	PAX6 DTNBP1 RIMBP2 PPP2R5A GSTP1 PHACTR3 FKBP1A DYNLL1 PPM1F PDGFB SLC8A3 TRIB3 PYCARD PTN PBLD PPP1R9B HMGCR MAPK8IP1 HPCA IL1B KIRREL2 ARPP19 CDKN2D APOE APOC1 GMFG LGALS3 PPP1R1A NIBAN1 ARRB1 SYTL2 NTRK3 PARP1 CTDSP1 SNCA SFRP2 PDCD4 DLG2 FARP1 HHEX PID1 IMPACT ANGPT1 PABIR3 PRKCD ZFYVE1 SPRED1 YWHAB BDKRB2 PKIG RGS14 CCDC8 PYDC1 PKIA PRNP PARP14 NUPR1 ANKLE2 MYADM CIB1 NR2F2 MRTFB GMFB ENPP1 …
0.00306437432920459	60	461	1.63557962054591	Negative regulation of transport	http://amigo.geneontology.org/amigo/term/GO:0051051	WDR54 CD74 GPM6B NEDD4L PTGER3 ACSL4 MAOB SREBF1 DERL2 EDN1 CD200 COMT PPM1F NTSR1 SYTL4 CORO1A NECAB2 CD33 SUFU PSMD9 RAB23 HMGCR STXBP3 CNR1 VAMP8 ENY2 IL13RA2 IL1B APOE APOC1 LGALS3 YWHAQ TXN CCN3 TLR2 HADH SH3GL3 SNCA CAMK2D CRHBP LRRTM2 ANK3 GJA1 PID1 ANGPT1 PEA15 NPY5R FABP5 PKIG P2RY12 SLN PKIA CNIH2 OXTR IDH2 HMGB1 ENPP1 SIRPA UBE2J1 GSTM2
0.00311170102417388	9	26	4.3500127215673	Ionotropic glutamate receptor signaling pathway	http://amigo.geneontology.org/amigo/term/GO:0035235	GRIK5 GRID2 GRIA1 GRIN2C GRIK3 GRIK2 GRIK1 GRIN3A GRIN2B
0.00318378104384772	53	394	1.69044487600669	Eye development	http://amigo.geneontology.org/amigo/term/GO:0001654	PAX6 VIM CC2D2A ATP2B4 SDK2 SMARCD3 FAT1 MYOM1 LAMA1 CALB1 SLC17A7 FZR1 PBX4 PTN GLI3 B9D1 PRPH2 RPL24 ACVR2B EFEMP1 RAB3GAP1 KDM5B HPCA BFSP1 RAB11FIP4 ATP8A2 MEIS2 CRB1 PDGFRA SIX3 RBP4 FGF2 NPHP1 MYH15 GPM6A SLC7A11 CPAMD8 PKNOX1 IGFN1 TTC8 SPRED1 SMAD3 SH3PXD2B SOX11 MAF SLC17A8 ATOH7 TSKU COL4A1 WNT7B HMGB1 SMOC1 HMGN1
0.00318378104384772	139	1286	1.35829842541422	Cation transport	http://amigo.geneontology.org/amigo/term/GO:0006812	CNTN1 KCNG1 GPM6B DTNBP1 NEDD4L ATP2B4 ATP2C2 CALCRL MAOB CNGB1 PANX2 CACNG4 EDN1 ADCYAP1R1 SLC4A4 CHRNA3 KCNK2 P2RX5 FTL FKBP1A JPH4 PDGFB SLC8A3 NTSR1 NKAIN4 CORO1A SYT17 TUSC3 SLC17A7 BBC3 CD33 CREB3 RGS9 WFS1 SYT10 SLC1A4 SLC8A2 CNR1 CCN2 VAMP8 BSPRY KCNJ5 HPCA CXCR4 SLC12A4 ATP8A1 AHNAK YWHAH SLC44A2 KCNA5 LGALS3 RAMP1 TRPC4 TPT1 APLNR CD63 KCNMB4 SCN2A SCN7A FXYD6 SLC40A1 FGF2 SLC39A6 MINK1…
0.00318378104384772	70	561	1.56803785962616	Response to extracellular stimulus	http://amigo.geneontology.org/amigo/term/GO:0009991	TBXA2R SNAI2 RRAGD ACSL4 NUCB2 SREBF1 ULK2 OXCT1 RRAGB GSTP1 COMT CYP26A1 SH3GLB1 MAPK1 MTMR3 GSS AHCY MAP1LC3A MAPK3 RPS19 PTN PPP1R9B FOLR1 GHR HMGCS1 DAP SPARC HMGCR OGG1 BCHE HMGCL NENF CNR1 APAF1 CAT NPY TRIM24 PRKCG CD68 CDKN2D APOE CLPS TTPA SSTR1 SFRP2 HTR2C FOXO1 CCL28 NR4A2 IMPACT KLF10 ATP6V1C1 SST WIPI2 ALPL WNT4 DAPL1 ALB ABCA1 CYBB FOLR2 ZFYVE1 ADRB2 GABARAP MGMT JUN SSTR2 EIF4EBP1 …
0.00318378104384772	68	541	1.57954867359437	Negative regulation of phosphorus metabolic process	http://amigo.geneontology.org/amigo/term/GO:0010563	PAX6 DTNBP1 RIMBP2 PPP2R5A GSTP1 PHACTR3 FKBP1A DYNLL1 PPM1F PDGFB SLC8A3 TRIB3 PYCARD PTN PBLD PPP1R9B HMGCR MAPK8IP1 HPCA IL1B KIRREL2 ARPP19 CDKN2D APOE APOC1 GMFG LGALS3 PPP1R1A NIBAN1 ARRB1 SYTL2 NTRK3 PARP1 CTDSP1 SNCA SFRP2 PDCD4 DLG2 FARP1 HHEX PID1 IMPACT ANGPT1 PABIR3 PRKCD ZFYVE1 SPRED1 YWHAB BDKRB2 PKIG RGS14 CCDC8 PYDC1 PKIA PRNP PARP14 NUPR1 ANKLE2 MYADM CIB1 NR2F2 MRTFB GMFB ENPP1 …
0.00318378104384772	53	394	1.69044487600669	Regulation of lipid metabolic process	http://amigo.geneontology.org/amigo/term/GO:0019216	SNAI2 CD74 DKK3 DGAT2 PPP2R5A FGFR3 CDC42 SREBF1 SMARCD3 SEC14L2 PDGFB MTMR3 TRIB3 SQLE ERLIN1 CD81 HMGCS1 HMGCR ACADL CNR1 NR4A3 NPC2 TEK FABP3 IL1B THRA SIN3B APOE APOC1 RAN PDGFRA GOLM1 AVIL AGAP2 FGF2 ASXL3 SIRT3 SNCA C1QTNF2 HTR2C TM7SF2 WNT4 PMVK PRKCD FABP5 MVD NR0B1 P2RY12 DHCR7 TNFAIP8L3 RXRA NCOA6 LYN
0.00318378104384772	115	1028	1.4058082617257	Positive regulation of intracellular signal transduction	http://amigo.geneontology.org/amigo/term/GO:1902533	TSPAN6 CFLAR RPS20 DCN IGF1 MARCO CD74 BIRC3 RRAGD TIMP2 FGFR3 CDC42 LMCD1 EDN1 ADCYAP1R1 P2RX5 RRAGB FKBP1A OSBPL8 PDGFB DOK5 TRIB3 PIM2 MAPK3 NECAB2 PYCARD RIPK2 BBC3 ZC3HAV1 CAV2 DHX58 HMGCR WWC1 IGFBP5 STK25 NENF CCN2 TEK MAPK8IP1 CAT DOK4 IL1B RPL23 HCST RAC2 ARPP19 SLC44A2 APOE TRIM22 PUM1 PDGFRA HAVCR2 ANKRD6 AGAP2 TXN TLR2 ARRB1 CASP1 FGF2 LPAR6 NTRK3 MINK1 TNFRSF11A ERBB2 VAV1 PDGFC RPL3…
0.00319998918881579	12	44	3.42728275032575	Zinc ion homeostasis	http://amigo.geneontology.org/amigo/term/GO:0055069	MT1G MT2A SLC39A6 SLC39A12 TMC8 MT1B MT1E MT1X SLC30A10 MT1F MT1A MT1M
0.00333435023370284	116	1040	1.40167076583835	Protein localization to organelle	http://amigo.geneontology.org/amigo/term/GO:0033365	ZMYND10 PAX6 RPS20 CEP68 CC2D2A STAG3 CNGB1 RPL31 SREBF1 CACNG4 GPC4 RAB10 NSFL1C OSBPL8 SH3GLB1 TIMM13 MAPK1 PXMP4 NUTF2 SCG3 PDCD5 BBC3 RPS19 GRIK5 STX1A GLI3 SEC61B TNKS2 SUFU NUP88 PPP1R9B CD81 GNPTAB RAB35 MAN1A1 RAB23 RPL24 RAB3GAP1 RPA2 FAM53C RPS10 NUP85 RPL23 ROMO1 TIMM17B YWHAH RAC2 SMO RPAIN CD68 RPL36 RPL27 RAN YWHAQ TIMM10 NMT1 TXN RPL35 RPS6 YAP1 RPLP1 RPS24 VPS37B SRP14 RPS8 PARP1 …
0.00334099823916037	23	125	2.31227342888644	Cardiac ventricle development	http://amigo.geneontology.org/amigo/term/GO:0003231	AP2B1 SEMA3C SMARCD3 KCNK2 FKBP1A MYH7 SUFU CPE HES1 SOX4 TNNI3 APLNR TPM1 SFRP2 HEYL NPY5R TMEM65 MESP1 ROBO1 SOX11 FZD2 SLIT3 PDE2A
0.00335851377536974	8	21	4.7873155877566	Postsynaptic density assembly	http://amigo.geneontology.org/amigo/term/GO:0097107	CBLN1 NTRK3 LRRTM2 GRID2 ZDHHC12 SHANK1 SHANK2 LRRTM1
0.00339357726621919	57	434	1.65046565626286	Ameboidal-type cell migration	http://amigo.geneontology.org/amigo/term/GO:0001667	PLXND1 TBXA2R DCN ATP2B4 VASH1 SEMA3C EDN1 ARHGAP4 EFNB1 EPB41L4B PPM1F PDGFB TIMP1 CTSH PTN KANK1 PBLD FOLR1 SPARC NRP2 TEK SMO APOE CAP1 ITGB4 SEMA4F EDNRB CCN3 FGF2 ITGB7 DNAJA4 PTPRG PLK2 GJA1 PTPRR NUS1 SEMA3D ANGPT1 ADAMTS9 SPRED1 MESP1 MAPRE2 SEMA6B P2RY12 ROBO1 CDH2 SCG2 JUP RIC8A CCBE1 CIB1 NR2F2 NANOS1 HMGB1 SEMA4A TMSB4X TNFSF12
0.00346310977139914	26	150	2.17822859242925	Learning	http://amigo.geneontology.org/amigo/term/GO:0007612	JPH4 COMT SLC8A3 NTSR1 PTN PPP1R9B HMGCR BCHE TNR B4GALT2 SLC8A2 ATP8A1 MEIS2 TLR2 SLC7A11 JPH3 SHANK1 SHANK2 GRM5 RGS14 JUN RIC8A GPR88 GABRA5 RELN HRH1
0.00346310977139914	17	79	2.70422731776757	Regulation of synaptic transmission, glutamatergic	http://amigo.geneontology.org/amigo/term/GO:0051966	CACNG4 OPHN1 RAB3GAP1 TNR CNR1 GRM1 SHANK1 SHANK2 GRIK3 GRIK2 GRM5 NLGN1 CDH2 GRIK1 OXTR RELN GRM3
0.00346310977139914	46	329	1.75704667848514	Regulation of ERK1 and ERK2 cascade	http://amigo.geneontology.org/amigo/term/GO:0070372	CFLAR MARCO CD74 LMO3 FGFR3 GSTP1 TIMP3 PDGFB MAPK3 NECAB2 PYCARD RIPK2 HMGCR CCN2 TEK IL1B APOE PDGFRA HAVCR2 ARRB1 FGF2 TNFRSF11A ERBB2 SIRT3 PDGFC HTR2C PTPRR ANGPT1 SHC1 CCR1 NPY5R YWHAZ SPRED1 DENND2B NPNT RGS14 GPR183 P2RY6 CSF1R TNFAIP8L3 CIB1 HMGB1 SLC30A10 SIRPA DMD LYN
0.00346310977139914	19	94	2.54007835041873	Regulation of neural precursor cell proliferation	http://amigo.geneontology.org/amigo/term/GO:2000177	PAX6 LIMS2 SMARCD3 SMARCA1 PTN PTPRZ1 GLI3 GLI1 PTBP2 SMO ELL3 SIX3 FGF2 SLC16A2 CDH2 TAFA1 FZD9 TRIM71 LYN
0.00354479727328111	25	142	2.2124477848347	Response to ethanol	http://amigo.geneontology.org/amigo/term/GO:0045471	TBXA2R MAOB POLB SREBF1 ADCYAP1R1 OXCT1 GSTP1 GLRA2 SPARC HMGCR OGG1 CNR1 CAT CDO1 RBP4 NTRK3 CRHBP KCNMB1 HPGD CYBB MGMT EIF4EBP1 RPL10A GRIN3A GRIN2B
0.00367373480382814	60	465	1.62151011843369	Positive regulation of MAPK cascade	http://amigo.geneontology.org/amigo/term/GO:0043410	CFLAR IGF1 MARCO CD74 TIMP2 FGFR3 CDC42 EDN1 PDGFB DOK5 MAPK3 NECAB2 PYCARD RIPK2 CAV2 HMGCR WWC1 STK25 NENF CCN2 TEK MAPK8IP1 DOK4 IL1B APOE PDGFRA HAVCR2 ANKRD6 ARRB1 FGF2 NTRK3 MINK1 TNFRSF11A ERBB2 PDGFC HTR2C ANGPT1 SH3RF1 FZD7 IL34 SHC1 CCR1 NPY5R TLR3 DENND2B NPNT ADRB2 GPR183 ROBO1 CDH2 P2RY6 MAGED1 CSF1R TNFAIP8L3 CIB1 WNT7B HMGB1 SLC30A10 MAP3K5 CD24
0.00374601524454846	163	1555	1.31728145151856	Lipid metabolic process	http://amigo.geneontology.org/amigo/term/GO:0006629	PNPLA4 PIGQ SNAI2 CD74 CYP46A1 DKK3 DGAT2 PPP2R5A FGFR3 ACSL4 CDC42 SREBF1 HSD17B10 DHRS9 GPC4 EDN1 PAFAH1B3 SMARCD3 SLC27A5 GSTP1 CPNE3 ACOX3 HSD17B14 PITPNM2 OSBPL8 COMT CYP26A1 CREM HSD3B7 SEC14L2 PDGFB MTMR3 PNPLA3 DHRS2 PLTP TRIB3 DGKH MAPK3 SQLE ISYNA1 PON3 PON2 ITGB8 ERLIN1 CD81 CHPT1 HMGCS1 HMGCR SLC27A6 ST8SIA4 ACADL HMGCL PRDX6 CNR1 NR4A3 NPC2 ACOT2 TEK SCPEP1 CAT FABP3 IL1B ALKBH7 THRA…
0.0037779388132919	42	293	1.80137045580261	Regulation of transmembrane transporter activity	http://amigo.geneontology.org/amigo/term/GO:0022898	KCNG1 NEDD4L CACNG4 FKBP1A JPH4 NTSR1 RGS9 HPCA AHNAK YWHAH FXYD6 MINK1 SNCA CAMK2D CRHBP STOM DLG2 ANK3 GJA1 CACNA2D1 JPH3 GRIA1 SHANK1 SHANK2 SCN3B STIM1 GRM5 GSG1L ADRB2 NLGN1 SLN P2RY6 PRNP CNIH2 RELN NOS1AP DMD TMSB4X GSTM2 PIRT COA8 GRIN2B
0.00379560525679841	47	340	1.73716194305727	Camera-type eye development	http://amigo.geneontology.org/amigo/term/GO:0043010	PAX6 VIM CC2D2A ATP2B4 SDK2 SMARCD3 FAT1 MYOM1 LAMA1 CALB1 SLC17A7 FZR1 PTN GLI3 B9D1 PRPH2 RPL24 ACVR2B EFEMP1 RAB3GAP1 KDM5B HPCA BFSP1 RAB11FIP4 ATP8A2 CRB1 PDGFRA SIX3 RBP4 FGF2 NPHP1 MYH15 GPM6A SLC7A11 PKNOX1 IGFN1 TTC8 SPRED1 SMAD3 SOX11 MAF SLC17A8 ATOH7 TSKU COL4A1 WNT7B HMGN1
0.00399045387574988	17	80	2.67042447629548	Positive regulation of insulin secretion	http://amigo.geneontology.org/amigo/term/GO:0032024	BAIAP3 NNAT PHPT1 ACSL4 OXCT1 DYNLL1 PSMD9 GPR68 SOX4 RBP4 SIRT3 CAPN10 GLUD1 GJA1 MYRIP GPR27 C2CD2L
0.0040301468477045	35	230	1.91232443315277	Translational initiation	http://amigo.geneontology.org/amigo/term/GO:0006413	RPS20 RPL31 EIF3D RPS19 RPL24 RPS10 RPL23 RPL36 RPL27 RPL35 RPS6 RPLP1 RPS24 DENR RPS8 RPL32 RPL37 FAU IMPACT RPL8 RPL26 RPL29 RPL27A POLR2G RPL38 RBM4 RPS27 RPL35A EIF4EBP1 RPL12 RPS4X EIF1AY RPL10A RPL39 RPL36A
0.0040301468477045	36	239	1.89289256503347	Regulation of chemotaxis	http://amigo.geneontology.org/amigo/term/GO:0050920	CD74 SEMA3C EDN1 GSTP1 MAPK1 PPM1F PDGFB MAPK3 PTN C5 CREB3 CXCR4 RAC2 MOSPD2 PLXNA3 PDGFRA SEMA4F CCN3 FGF2 NTRK3 SEMA3D IL34 CCR1 SMAD3 SEMA6B P2RY12 GPR183 ROBO1 S1PR1 SCG2 CMKLR1 CSF1R HMGB1 SEMA4A TMSB4X LYN
0.00406192576175317	52	389	1.6798678090714	Response to metal ion	http://amigo.geneontology.org/amigo/term/GO:0010038	NEDD4L MAOB EDN1 CPNE3 MAPK1 GSS MAP1LC3A GLRA2 MAPK3 SYT17 SYT10 RASAL1 SPARC OGG1 CAT HPCA ANXA11 CPNE5 MT1G MT2A ALOX5AP KCNMB4 CPNE2 PARP1 SNCA CAMK2D CRHBP KCNMB1 PCDH15 DLG2 ANK3 CYBB STIM1 MT1B MT1E NLGN1 PRNP C1QA JUN CPNE7 CYP2R1 KRT14 MT1X S100A16 RYR1 CACNA1H SLC30A10 MT1F RYR3 MT1A MT1M CEBPA
0.0040640750501823	131	1208	1.36277992362566	Carbohydrate derivative metabolic process	http://amigo.geneontology.org/amigo/term/GO:1901135	UPP2 PIGQ DCN IGF1 TBPL1 AGA AKR7A2 DGAT2 ACSL4 DERL2 ENO1 GPC4 ADCY2 SLC4A4 PTHLH CREM PDGFB PYGL RAE1 AHCY NME3 NECAB2 TUSC3 PDE4C ITGB8 C1GALT1 NUP88 B3GAT1 GNPTAB MAN1A1 RAB23 B3GAT2 HMGCS1 HMGCR ST8SIA4 OGG1 UMPS CSPG5 GPD2 FBXO2 UAP1 CTBS HMGCL B4GALT2 RPN2 GDA ACOT2 PANK3 NUDT10 NAGK NUP85 IL1B PPCS SRD5A3 PPAT NCAN PGLS RAMP1 RAN BCAN FBXO44 DPM2 IL33 SULF1 FGF2 PAPSS1 PRPSAP2 SCCPDH GUK1…
0.00424961206155185	10	33	3.80809194480639	Positive regulation of phosphatidylinositol 3-kinase activity	http://amigo.geneontology.org/amigo/term/GO:0043552	FGFR3 CDC42 PDGFB TEK PDGFRA AGAP2 FGF2 P2RY12 TNFAIP8L3 LYN
0.00424961206155185	10	33	3.80809194480639	Postsynapse assembly	http://amigo.geneontology.org/amigo/term/GO:0099068	CBLN1 NTRK3 LRRTM2 GRID2 ZDHHC12 SHANK1 SHANK2 LRRTM1 NLGN1 CDH2
0.00425012601912929	38	258	1.85090980573148	Negative regulation of growth	http://amigo.geneontology.org/amigo/term/GO:0045926	FGFR3 ENO1 SEMA3C KCNK2 ARHGAP4 RBBP7 BBC3 PPP1R9B WWC1 IGFBP5 TNR MT1G MT2A CDKN2D PLXNA3 SEMA4F CCN3 KIAA0319 RBP4 SFRP2 GJA1 SEMA3D SMAD3 SEMA6B ADRB2 MINAR1 MT1B MT1E TSPYL2 SLIT3 PTCH1 MT1X SEMA4A DACT3 ENPP1 MT1F MT1A MT1M
0.00426173195051919	42	295	1.78915777474632	Regulation of protein secretion	http://amigo.geneontology.org/amigo/term/GO:0050708	BAIAP3 IGF1 NNAT PHPT1 ACSL4 SREBF1 RFX3 C1QTNF3 OXCT1 DYNLL1 RAPGEF4 CD200 MYOM1 SYTL4 CD33 STX1A PSMD9 HMGCR CNR1 GPR68 ENY2 SOX4 IL1B KCNA5 APOE CCN3 TLR2 RBP4 HADH SIRT3 CAPN10 EPHA5 GLUD1 SIDT2 GJA1 STXBP4 MYRIP TMED10 GPR27 C2CD2L IDH2 ANG
0.00439578467082238	150	1418	1.32934098214327	Regulation of hydrolase activity	http://amigo.geneontology.org/amigo/term/GO:0051336	CFLAR PLXND1 TRAPPC6A CDKL5 BIRC3 TIMP2 ARHGAP6 RIMBP2 PPP2R5A FGFR3 NLE1 GRAMD4 RAP1GAP ADCYAP1R1 OPHN1 PHACTR3 ARHGAP28 FKBP1A GMIP ARHGAP4 CD200 PCSK5 PPM1F TIMP3 PAPLN TIMP1 PYCARD CTSH RIPK2 RASAL3 PDCD5 BBC3 CD33 PTN CAV2 C5 TBC1D13 RGS9 PPP1R9B RASAL1 DAP RAB3GAP1 DOCK7 CNN3 STMN1 CCN2 DENND1A APAF1 HPCA PSMF1 FGD3 ARPP19 CDKN2D TNNI3 APOC1 PLXNA3 LGALS3 DNAJB1 TBC1D14 SBF2 PDGFRA AKIRIN2 …
0.00454361942841402	28	170	2.06980997470653	Negative regulation of supramolecular fiber organization	http://amigo.geneontology.org/amigo/term/GO:1902904	SCIN TMSB10 CAPG ARHGAP6 NAV3 CAPZB ARHGAP28 CORO1A KANK1 CRACD STMN1 APOE GMFG FHOD3 AVIL TMOD3 TMEFF2 SNCA TMSB4Y VBP1 SHANK1 PRKCD S1PR1 MYADM CIB1 ARAP1 GMFB TMSB4X
0.00462987574328027	33	214	1.93785613452998	Vesicle-mediated transport in synapse	http://amigo.geneontology.org/amigo/term/GO:0099003	AP2B1 RAB27B DTNBP1 OPHN1 RAPGEF4 SNAP29 SLC17A7 GRIK5 STX1A CSPG5 RAB3GAP1 CNR1 PCDH17 DENND1A HPCA PRKCG PPFIA2 STON2 SNCA CASK SYN2 GSG1L RAB3B NLGN1 CDH2 CTBP2 SLC17A8 MX2 ACTG1 PCLO ERC2 GRIN3A CPLX3
0.00466663753199377	4	5	10.0533627342889	Positive regulation of macrophage proliferation	http://amigo.geneontology.org/amigo/term/GO:0120041	MAPK1 MAPK3 IL34 CSF1R
0.00467524552890462	29	179	2.03594636378755	Response to nutrient	http://amigo.geneontology.org/amigo/term/GO:0007584	TBXA2R SNAI2 ACSL4 OXCT1 GSTP1 CYP26A1 AHCY PTN FOLR1 HMGCS1 SPARC HMGCR OGG1 BCHE HMGCL CNR1 APAF1 CAT TRIM24 CDKN2D TTPA SFRP2 CCL28 SST ALPL ABCA1 CYBB FOLR2 MGMT
0.00471104808125096	66	530	1.56491023694119	Response to nutrient levels	http://amigo.geneontology.org/amigo/term/GO:0031667	TBXA2R SNAI2 RRAGD ACSL4 NUCB2 SREBF1 ULK2 OXCT1 RRAGB GSTP1 COMT CYP26A1 SH3GLB1 MAPK1 MTMR3 GSS AHCY MAP1LC3A MAPK3 PTN FOLR1 GHR HMGCS1 DAP SPARC HMGCR OGG1 BCHE HMGCL NENF CNR1 APAF1 CAT NPY TRIM24 PRKCG CD68 CDKN2D APOE CLPS TTPA SSTR1 SFRP2 HTR2C FOXO1 CCL28 IMPACT KLF10 ATP6V1C1 SST WIPI2 ALPL WNT4 DAPL1 ALB ABCA1 CYBB FOLR2 ZFYVE1 ADRB2 GABARAP MGMT JUN SSTR2 EIF4EBP1 MAP3K5
0.00471459962373256	43	306	1.76590930381708	Regulation of transporter activity	http://amigo.geneontology.org/amigo/term/GO:0032409	KCNG1 NEDD4L CACNG4 FKBP1A JPH4 NTSR1 RGS9 HPCA AHNAK YWHAH FXYD6 MINK1 SNCA CAMK2D CRHBP STOM DLG2 ANK3 GJA1 CACNA2D1 JPH3 GRIA1 SHANK1 SHANK2 PRKCD SCN3B STIM1 GRM5 GSG1L ADRB2 NLGN1 SLN P2RY6 PRNP CNIH2 RELN NOS1AP DMD TMSB4X GSTM2 PIRT COA8 GRIN2B
0.00482946499481847	42	297	1.77710957424298	Mesenchyme development	http://amigo.geneontology.org/amigo/term/GO:0060485	SNAI2 SEMA3C EDN1 EFNB1 DLL3 MAPK1 MAPK3 PBLD FOLR1 RBM24 FAM172A HES1 LOXL3 MAD2L2 NRP2 IL1B SMO ELL3 APLNR SEMA4F EDNRB YAP1 IL17RD SFRP2 PDCD4 SEMA3D WNT4 HEYL SPRED1 TMEM100 DCHS1 MESP1 SMAD3 SEMA6B AXIN2 ROBO1 CDH2 SMAD2 SOX11 ZFP36L1 SEMA4A DACT3
0.00495386139084898	78	653	1.50107636538004	Cellular response to organic cyclic compound	http://amigo.geneontology.org/amigo/term/GO:0071407	CFLAR SNAI2 DTNBP1 LMO3 ATP2B4 CBFB ADCY2 EDN1 GSTP1 PALM MAPK1 PDGFB PNPLA3 MLC1 SLC8A3 RAE1 MAPK3 PTN CAV2 RGS9 PPP1R9B FOLR1 HMGCS1 IGFBP5 ARID1A NR4A3 TRIM24 DDX54 IL1B YWHAH SMO ARPP19 RGS8 YAP1 SSTR1 PARP1 SNCA CRHBP KCNMB1 HTR2C HTR7 FOXO1 ZFP36L2 IMPACT PRMT2 ALPL GABRB1 HEYL TLR3 ABCA1 FOLR2 GABRB3 HSP90B1 TRIM68 NR0B1 P2RY12 WNT10B SMAD1 MGMT P2RY6 PDE3A JUP HTR1A SSTR2 P2RY13 ZFP36L1 P…
0.00495612158358399	33	215	1.92884285018333	Muscle cell proliferation	http://amigo.geneontology.org/amigo/term/GO:0033002	CFLAR IGF1 CALCRL EDN1 KCNK2 GSTP1 COMT MAPK1 PDGFB GLI1 HMGCR IGFBP5 MYB NR4A3 CCN3 YAP1 RBP4 FGF2 TPM1 PDCD4 GJA1 ANGPT1 HPGD NPY5R SMAD1 S1PR1 APLN P2RY6 EFEMP2 JUN PRKG1 MAP3K5 ANG
0.0052310456922535	46	336	1.72044153935003	Gliogenesis	http://amigo.geneontology.org/amigo/term/GO:0042063	PAX6 VIM WDR1 GSTP1 PHGDH MAPK1 SLC8A3 MAPK3 ERCC2 PTN PTPRZ1 GLI3 HES1 CSPG5 MYB CXCR4 SOX4 IL1B SMO ITGB4 TRPC4 TSPAN2 MYCN CRB1 DTX1 IL33 TLR2 FGF2 NTRK3 ERBB2 NFIB MMP14 IL34 MXRA8 P2RY12 GPR183 CDH2 C1QA CSPG4 SOX11 IDH2 CSF1R ASCL2 RELN DMD LYN
0.00537329581234486	24	138	2.18551363788888	Endocrine system development	http://amigo.geneontology.org/amigo/term/GO:0035270	PAX6 TG DKK3 RAP1GAP RFX3 MAPK1 MAPK3 GLI1 HES1 SOX4 THRA SMO SOX3 PDGFRA SIX3 FGF2 TBX19 SIDT2 FOXO1 WNT4 SMAD3 NR0B1 CDH2 SMAD2
0.00546071581251925	26	155	2.10796315396379	Negative regulation of nervous system development	http://amigo.geneontology.org/amigo/term/GO:0051961	PAX6 SEMA3C ARHGAP4 DLL3 CBLN1 PTN EFNB3 HES1 TNR IL1B YWHAH PLXNA3 MYCN SEMA4F KIAA0319 TLR2 NTRK3 CTDSP1 DYNLT1 SEMA3D SEMA6B SOX11 IDH2 ASCL2 SLIT1 SEMA4A
0.00556145270115966	82	697	1.47843569621895	Regulation of protein kinase activity	http://amigo.geneontology.org/amigo/term/GO:0045859	IGF1 DTNBP1 ATP2B4 ADCY2 EDN1 CHRNA3 GSTP1 OSBPL8 PPM1F PDGFB SLC8A3 TRIB3 PYCARD CCNY MMD ELP4 GHR HMGCR SLC8A2 MAPK8IP1 IL1B RAC2 CDKN2D APOE GMFG CCNA1 CCNH AGAP2 ABI1 TXN RPLP1 HERC5 FGF2 NTRK3 TOM1L1 MINK1 TNFRSF11A ERBB2 SNCA SFRP2 PDGFC VLDLR PDCD4 HHEX ANGPT1 TNIK IL34 SHC1 DIRAS3 PRKCD TLR3 SPRED1 YWHAB PKIG GRM5 RGS14 ADRB2 ROBO1 PYDC1 PKIA PRNP CKS1B BTC BDNF MAGED1 RAP2B CSF1R TSPYL2 …
0.00562020787009752	22	122	2.2661268458438	Cardiac chamber morphogenesis	http://amigo.geneontology.org/amigo/term/GO:0003206	SEMA3C SMARCD3 FKBP1A MYH7 CPE HES1 NRP2 TEK SOX4 SMO TNNI3 APLNR RBP4 TPM1 SFRP2 HEYL NPY5R MESP1 ROBO1 SOX11 FZD2 SLIT3
0.00562020787009752	22	122	2.2661268458438	Bone mineralization	http://amigo.geneontology.org/amigo/term/GO:0030282	IGF1 GPM6B FGFR3 PTHLH ERCC2 PTN ACVR2B ACVR2A BMP2K KLF10 WNT4 CCR1 SMAD3 AXIN2 ADRB2 WNT10B S1PR1 SLC24A3 ISG15 FZD9 ENPP1 LGR4
0.00565523295195259	133	1241	1.34679416162411	Negative regulation of molecular function	http://amigo.geneontology.org/amigo/term/GO:0044092	RPS20 BIRC3 TIMP2 DTNBP1 NEDD4L DKK3 PHPT1 ATP2B4 RIMBP2 PPP2R5A CRMP1 NLE1 RAP1GAP GSTP1 PHACTR3 ARHGAP28 FKBP1A DYNLL1 GMIP CD200 PALM PPM1F TIMP3 PDGFB SLC8A3 PAPLN TRIB3 TIMP1 DGKH MAPK3 PYCARD PTN C5 CREB3 SUFU PPP1R9B WFS1 DAP HMGCR HES1 MAD2L2 CNN3 STMN1 CNR1 CNRIP1 MAPK8IP1 CAT HPCA IL1B RPL23 PSMF1 SMO ARPP19 CDKN2D TNNI3 APOE APOC1 GMFG RLIM LGALS3 HAVCR2 PPP1R1A EGLN1 EDNRB CPEB2 ARRB1…
0.00566806813364473	43	309	1.74876455329458	Regulation of cellular response to growth factor stimulus	http://amigo.geneontology.org/amigo/term/GO:0090287	CFLAR DCN DKK3 ATP2B4 FKBP1A LTBP4 GLG1 DOK5 CAV2 PBLD FOLR1 HES1 ACVR2B SMAD9 ACVR2A IL1B RASL11B CD63 NIBAN2 SULF1 FGF2 NTRK3 IL17RD TMEM108 SFRP2 CASK HHEX WNT4 SPRED1 SMAD3 NPNT ROBO1 SMAD1 APLN WFIKKN2 FGFBP3 SMAD2 SOX11 CCBE1 SULF2 SLC2A10 DMD PEG10
0.0059041429249634	14	61	2.88416144016484	Macrophage migration	http://amigo.geneontology.org/amigo/term/GO:1905517	CD200 MAPK1 MAPK3 C5 CD81 NUP85 LGALS3 SFTPD EDNRB MMP14 IL34 P2RY12 CMKLR1 CSF1R
0.00593924270634568	38	263	1.81572140638297	Connective tissue development	http://amigo.geneontology.org/amigo/term/GO:0061448	CFLAR SCIN SNAI2 DGAT2 FGFR3 EDN1 OXCT1 PTHLH GLG1 PDGFB TIMP1 MAPK3 TRPS1 ITGB8 GLI3 GHR EFEMP1 CCN2 TGFBI THRA MYCN CCN3 SULF1 FGF2 MBOAT2 SFRP2 NFIB SMAD3 AXIN2 WNT10B SMAD1 SH3PXD2B SCUBE2 MAF TSKU WNT7B SULF2 DDRGK1
0.00594225835665136	62	495	1.57401133718664	Regulation of protein-containing complex assembly	http://amigo.geneontology.org/amigo/term/GO:0043254	SCIN TMSB10 CAPG NAV3 CDC42 CAPZB SAR1A ARHGAP28 SH3GLB1 CORO1A PYCARD ERCC2 BBC3 STX1A KANK1 CRACD ARPC3 DBN1 STMN1 RPA2 THRA APOE GMFG LGALS3 FHOD3 HRK AVIL LCP1 FCHSD2 PREB TMOD3 PARP1 SNCA ARHGAP18 TERF1 SLC39A12 IMPACT TMSB4Y RHOC TPPP3 ARPC5 ARPC2 PRKCD ABCA1 VCP DACT1 TMC8 P2RY12 WNT10B PTGER4 BAIAP2 PDE4DIP CDC42EP4 MYADM EIF4EBP1 HMGB1 GMFB CYRIA TMSB4X LCMT1 LCAT GTF2H5
0.00606387608169774	36	245	1.8465360124204	Glial cell differentiation	http://amigo.geneontology.org/amigo/term/GO:0010001	PAX6 VIM WDR1 GSTP1 PHGDH MAPK1 SLC8A3 MAPK3 ERCC2 PTN PTPRZ1 GLI3 HES1 CSPG5 CXCR4 SOX4 SMO ITGB4 TRPC4 TSPAN2 MYCN CRB1 DTX1 TLR2 FGF2 NTRK3 ERBB2 NFIB IL34 MXRA8 CDH2 C1QA SOX11 RELN DMD LYN
0.00606387608169774	40	282	1.78251112310086	Regulation of ion transmembrane transporter activity	http://amigo.geneontology.org/amigo/term/GO:0032412	KCNG1 NEDD4L CACNG4 FKBP1A JPH4 NTSR1 RGS9 HPCA AHNAK YWHAH FXYD6 MINK1 CAMK2D CRHBP STOM DLG2 ANK3 CACNA2D1 JPH3 GRIA1 SHANK1 SHANK2 SCN3B STIM1 GRM5 GSG1L ADRB2 NLGN1 SLN P2RY6 PRNP CNIH2 RELN NOS1AP DMD TMSB4X GSTM2 PIRT COA8 GRIN2B
0.00606387608169774	69	566	1.53198327885586	Regulation of cytoskeleton organization	http://amigo.geneontology.org/amigo/term/GO:0051493	SCIN TMSB10 CAPG GPM6B ARHGAP6 PHPT1 NAV3 CDC42 WDR1 CAPZB EDN1 ARHGAP28 MAPK1 PPM1F RAE1 CORO1A MAPK3 PYCARD KANK1 CRACD ARPC3 DBN1 STMN1 CCN2 TEK RAC2 CHMP2A GMFG PLXNA3 CHMP1A FHOD3 PDGFRA AVIL FCHSD2 TMOD3 TPM1 NTRK3 TMEFF2 EPHA5 SNCA ARHGAP18 DYNLT1 SLC39A12 SPATA4 TMSB4Y RHOC SHANK1 WNT4 ARPC5 ARPC2 PRKCD TTC8 SMAD3 MAPRE2 S1PR1 PTGER4 BAIAP2 PDE4DIP CDC42EP4 MYADM CSF1R ACTG1 CIB1 ARAP1 AF…
0.00608071447933675	131	1222	1.34716706034354	Regulation of organelle organization	http://amigo.geneontology.org/amigo/term/GO:0033043	ZMYND10 SCIN CDKL5 DCN IGF1 TMSB10 CAPG GPM6B ARHGAP6 PHPT1 NAV3 CDC42 WDR1 SREBF1 ENO1 CAPZB EDN1 SAR1A ARHGAP28 HNRNPC SH3GLB1 MAPK1 PPM1F PDGFB MTMR3 RAE1 CORO1A MAPK3 CBLN1 PYCARD PDCD5 FZR1 BBC3 GRIK5 CAV2 KANK1 TNKS2 VAT1 CRACD ARPC3 DBN1 RAB3GAP1 MAD2L2 STMN1 CCN2 TEK ZWINT IL1B YWHAH RAC2 CDC16 CHMP2A GMFG PLXNA3 CHMP1A TBC1D14 YWHAQ FHOD3 PDGFRA HRK AVIL LCP1 NMT1 FCHSD2 YAP1 PREB TMOD3 …
0.00609070170113305	35	236	1.86370601536075	Positive regulation of intracellular transport	http://amigo.geneontology.org/amigo/term/GO:0032388	CDC42 SAR1A SH3GLB1 MAPK1 MLC1 NUTF2 PDCD5 BBC3 GLI3 CD81 CPSF6 HPCA IL1B YWHAH RAC2 SMO RAN YWHAQ NMT1 ERBB2 CAPN10 STOM ANK3 PRKCD YWHAZ YWHAB SMAD3 ITGAM PRNP JUP AKAP5 ANXA2 CIB1 PGAP1 UBL5
0.00614428477793806	22	123	2.24770305034914	Memory	http://amigo.geneontology.org/amigo/term/GO:0007613	KCNK2 COMT SLC8A3 CALB1 PTN B4GALT2 SLC8A2 CNR1 APOE SCN2A PLK2 VLDLR JPH3 GRIA1 SHANK1 PTCHD1 RGS14 PRNP BDNF OXTR RELN HRH1
0.00626279529200911	28	174	2.02222813620753	Positive regulation of canonical Wnt signaling pathway	http://amigo.geneontology.org/amigo/term/GO:0090263	CDH3 NLE1 PSMD8 PSMA6 PSMA2 KANK1 TNKS2 PSMD9 SOX4 PSMF1 PSMB2 PSMB7 YAP1 FGF2 SFRP2 RSPO3 HHEX VCP DACT1 SMAD3 AXIN2 WNT10B JUP GPC5 FZD9 SULF2 LGR4 PPM1N
0.00626279529200911	20	107	2.34891652670301	Positive regulation of peptide hormone secretion	http://amigo.geneontology.org/amigo/term/GO:0090277	BAIAP3 NNAT PHPT1 ACSL4 OXCT1 DYNLL1 PSMD9 GPR68 SOX4 GRP RBP4 SIRT3 CAPN10 GLUD1 GJA1 RAB8B MYRIP GPR27 APLN C2CD2L
0.00630796749833464	45	330	1.71364137516287	Regulation of cell morphogenesis	http://amigo.geneontology.org/amigo/term/GO:0022604	PLXND1 CDKL5 NEDD4L CDC42 WDR1 LIMS2 CAPZB PALMD PALM COCH CORO1A SYT17 PTN KANK1 RASAL1 SPARC DBN1 CSPG5 MYL12B CXCR4 CPNE5 FGD3 RAC2 PLXNA3 PLXNC1 FGD4 TPM1 WTIP ARHGAP18 ZMYM3 MOV10 RHOC CFAP410 ARPC2 BAIAP2 CDC42EP4 MYADM CSF1R CIB1 BRWD1 ARAP1 RELN SEMA4A PRPF40A S100A10
0.006499582745801	30	192	1.96354740904079	Positive regulation of intracellular protein transport	http://amigo.geneontology.org/amigo/term/GO:0090316	CDC42 SAR1A SH3GLB1 MAPK1 NUTF2 PDCD5 BBC3 GLI3 CD81 HPCA IL1B YWHAH RAC2 SMO RAN YWHAQ NMT1 ERBB2 STOM ANK3 PRKCD YWHAZ YWHAB SMAD3 ITGAM PRNP JUP AKAP5 CIB1 UBL5
0.00665241383003535	7	18	4.8870513291682	Positive regulation of neurotransmitter secretion	http://amigo.geneontology.org/amigo/term/GO:0001956	BAIAP3 DTNBP1 STX1A RAB3GAP1 CNR1 SNCA NLGN1
0.00665241383003535	76	640	1.492296030871	Developmental growth	http://amigo.geneontology.org/amigo/term/GO:0048589	CFLAR CDKL5 IGF1 NEDD4L FGFR3 SEMA3C EDN1 KCNK2 ULK2 ARHGAP4 MAPK1 SYT17 ERCC2 PTN GLI3 TNKS2 CD81 GLI1 RASAL1 GHR WWC1 DBN1 TNR KDM5B NRP2 CXCR4 USP9X CPNE5 SMO GAMT APOE PLXNA3 ATP8A2 SEMA4F CCN3 KIAA0319 YAP1 RBP4 FGF2 TMEM108 SFRP2 PCDH15 GJA1 SEMA3D IMPACT SORBS2 FZD7 PRMT2 SHANK1 SHANK2 PDLIM5 TTC8 TAF10 PPIB MESP1 SMAD3 SEMA6B ADRB2 WNT10B ALCAM SMAD1 S1PR1 HOPX RAPH1 SMAD2 BDNF TSKU SLIT3…
0.00668235538127011	78	661	1.48290902661598	Embryo development ending in birth or egg hatching	http://amigo.geneontology.org/amigo/term/GO:0009792	RALA PAX6 IGF1 CC2D2A ACSL4 POLB VASH1 NLE1 SEMA3C UBE2A EDN1 DLL3 PHGDH PCSK5 MAPK1 TTLL1 PDGFB MTHFD1 ERCC2 LFNG GLI3 C5 SUFU B9D1 FOLR1 DBN1 HES1 ACVR2A SOX4 EMG1 SMO MYCN PDGFRA AKIRIN2 NMT1 ABI1 SULF1 YAP1 RBP4 FGF2 LPAR6 CMTM3 TBX19 SFRP2 RSPO3 PTPRR ANGPT1 MMP16 MMP14 PLCD3 VANGL2 INTU DACT1 TMEM100 DCHS1 MESP1 SMAD3 AXIN2 HOPX TCAP SMAD2 SOX11 RIC8A TMEM107 FZD2 ASCL2 NR2F2 ZFP36L1 PTCH1 …
0.00668235538127011	78	661	1.48290902661598	Regulation of cell projection organization	http://amigo.geneontology.org/amigo/term/GO:0031344	CFLAR PLXND1 ZMYND10 RALA CDKL5 CNTN1 VIM NEDD4L SEZ6 CDC42 CRMP1 SEMA3C RAP1GAP CAPZB CHRNA3 ARHGAP4 PALM PTN KANK1 EFNB3 DPYSL3 DBN1 STK25 MARK1 TNR CNR1 YWHAH RAC2 APOE PLXNA3 ATP8A2 AVIL SEMA4F PLXNC1 KIAA0319 YAP1 FNBP1L PPFIA2 NTRK3 PTPRF PTPRG SFRP2 DYNLT1 VLDLR SLC39A12 GPM6A GRID2 SEMA3D TNIK CHODL MOV10 FZD1 PDLIM5 ARPC2 PRKCD RAB8B SEMA6B P2RY12 MINAR1 NLGN1 ROBO1 CDH2 PRNP BAIAP2 BDNF…
0.00668235538127011	25	149	2.10850728487602	Regulation of nervous system process	http://amigo.geneontology.org/amigo/term/GO:0031644	CACNG4 EDN1 COMT SLC8A3 NTSR1 CBLN1 STX1A TNR SLC8A2 EDNRB CCN3 TMEM108 HTR2C GRM1 SHANK1 SHANK2 FABP5 TMEM100 ADRB2 NLGN1 NPTX1 CNIH2 BAIAP2 RELN NPTXR
0.00668235538127011	25	149	2.10850728487602	Calcium ion transmembrane import into cytosol	http://amigo.geneontology.org/amigo/term/GO:0097553	ATP2B4 FKBP1A JPH4 SLC8A3 NTSR1 CORO1A BBC3 SLC8A2 APLNR FGF2 SNCA CAMK2D HTR2C CACNA2D1 JPH3 CCR5 GRIN2C P2RY6 PRNP RYR1 RYR3 DMD GSTM2 LYN GRIN2B
0.00672364750026518	52	399	1.63776585896936	Regulation of cation transmembrane transport	http://amigo.geneontology.org/amigo/term/GO:1904062	KCNG1 NEDD4L ATP2B4 CACNG4 FKBP1A JPH4 NTSR1 CORO1A RGS9 KCNJ5 HPCA AHNAK YWHAH APLNR CD63 KCNMB4 FXYD6 MINK1 KCNN3 SNCA CAMK2D CRHBP KCNMB1 STOM DLG2 ANK3 KCNJ16 CACNA2D1 JPH3 GRIA1 SHANK1 SHANK2 SCN3B STIM1 GSG1L ADRB2 NLGN1 SLN P2RY6 PRNP CNIH2 DPP10 GNG2 RELN NOS1AP DMD TMSB4X GSTM2 PIRT LYN COA8 GRIN2B
0.00676444980445945	13	55	2.97031171694898	Presynapse organization	http://amigo.geneontology.org/amigo/term/GO:0099172	GPC4 CBLN1 MDGA1 PCDH17 PPFIA2 NTRK3 SNCA FARP1 FZD1 LRRTM1 NLGN1 GPC6 PCLO
0.00694902295217218	30	193	1.95337358826856	Synaptic vesicle cycle	http://amigo.geneontology.org/amigo/term/GO:0099504	RAB27B DTNBP1 OPHN1 RAPGEF4 SNAP29 SLC17A7 GRIK5 STX1A CSPG5 RAB3GAP1 CNR1 PCDH17 DENND1A PRKCG PPFIA2 STON2 SNCA CASK SYN2 RAB3B NLGN1 CDH2 CTBP2 SLC17A8 MX2 ACTG1 PCLO ERC2 GRIN3A CPLX3
0.00701093981761898	32	211	1.90585075531542	Regulation of animal organ morphogenesis	http://amigo.geneontology.org/amigo/term/GO:2000027	AP2B1 CDC42 GPC4 EDN1 PSMD8 DAAM1 PSMA6 PSMA2 PSMD9 PSMF1 PSMB2 SMO ANKRD6 PSMB7 SULF1 FGF2 SFRP2 RSPO3 FZD7 FZD1 WNT4 VANGL2 PRICKLE2 DACT1 MESP1 ROBO1 MAGED1 FZD2 GPC6 ZNRF3 AJAP1 LGR4
0.0070452124363812	48	361	1.67091901400923	Muscle contraction	http://amigo.geneontology.org/amigo/term/GO:0006936	TBXA2R VIM NEDD4L PTGER3 ATP2B4 CALCRL ENO1 EDN1 CHRNA3 MYH7 SLC8A3 MYOM1 TNNT1 CCN2 MYL12B KCNJ5 CXCR4 TNNI3 GAMT KCNA5 ATP8A2 EDNRB SCN7A SULF1 TMOD3 TPM1 CAMK2D HTR7 GJA1 CACNA2D1 SCN3B BDKRB2 NPNT ADRB2 SNTB1 JUP TCAP SSTR2 OXTR PRKG1 RYR1 CACNA1H SULF2 NOS1AP DMD GSTM2 MYL5 HSBP1
0.00704908832047955	52	400	1.63367144432194	Regulation of Wnt signaling pathway	http://amigo.geneontology.org/amigo/term/GO:0030111	SNAI2 DKK3 CDH3 CBFB NLE1 PSMD8 PSMA6 RSPO4 GLI3 PSMA2 SPIN1 KANK1 TNKS2 CCNY RNF43 FOLR1 PSMD9 GLI1 MAD2L2 SOX4 PSMF1 PSMB2 APOE NFATC1 ANKRD6 PSMB7 TLR2 SULF1 YAP1 FGF2 SFRP2 RSPO3 TCF7L1 HHEX APCDD1 FZD7 VCP DACT1 MESP1 SMAD3 AXIN2 WNT10B CDH2 JUP GPC5 TSKU ZNRF3 FZD9 SULF2 DACT3 LGR4 PPM1N
0.00729440903728876	47	352	1.67794051318031	Steroid metabolic process	http://amigo.geneontology.org/amigo/term/GO:0008202	SNAI2 CYP46A1 DKK3 DGAT2 SREBF1 HSD17B10 DHRS9 SLC27A5 HSD17B14 COMT CYP26A1 HSD3B7 SEC14L2 DHRS2 SQLE ERLIN1 HMGCS1 HMGCR ACADL NPC2 CAT SRD5A3 YWHAH APOE APOC1 RAN PDGFRA SLC27A2 CYP4V2 EBP VLDLR TM7SF2 CYB5R1 FDXR WNT4 PMVK ABCA1 MVD ACOX2 NR0B1 DHCR7 TSKU CYP2R1 RXRA CACNA1H LCAT CEBPA
0.00729440903728876	57	450	1.59178243292907	Extracellular matrix organization	http://amigo.geneontology.org/amigo/term/GO:0030198	CFLAR DCN TIMP2 GPM6B COL23A1 P4HA2 ICAM3 LTBP4 PDGFB PAPLN LAMA1 TIMP1 ERCC2 ICAM5 ITGB8 CAV2 AEBP1 COL9A1 SPARC LOXL3 TNR CCN2 TGFBI PRDX4 COL21A1 LOXL1 NCAN ITGB4 BCAN PDGFRA COL4A2 LCP1 SULF1 FGF2 ITGB7 FBLN5 SFRP2 MMP16 MMP14 OLFML2B FBLN2 ADAMTS9 MFAP4 PPIB SMAD3 KLK5 NPNT ITGAM EFEMP2 SH3PXD2B CD151 RIC8A ANXA2 COL4A1 SULF2 SLC2A10 SMOC1
0.0073901607543499	11	42	3.29127946658266	Cellular zinc ion homeostasis	http://amigo.geneontology.org/amigo/term/GO:0006882	MT1G MT2A SLC39A6 SLC39A12 MT1B MT1E MT1X SLC30A10 MT1F MT1A MT1M
0.00740840559824567	41	295	1.74655878010951	RRNA processing	http://amigo.geneontology.org/amigo/term/GO:0006364	RPL31 RBFA ERCC2 RPS19 DDX49 NPM3 RPL24 EXOSC8 DDX54 RPL23 EMG1 RPL36 RPL27 MPHOSPH6 RPL35 RPS6 RPLP1 RPS24 METTL5 RPS8 RPL32 RPL37 NHP2 RPP30 RPL8 RPL26 RPL29 RPL27A PA2G4 EXOSC10 RPL38 TRMT112 RPS27 DDX10 RPL35A RRP7A RPL12 RPL10A RPL39 RPL36A GTF2H5
0.00752815241516474	49	372	1.65529157923439	Canonical Wnt signaling pathway	http://amigo.geneontology.org/amigo/term/GO:0060070	SNAI2 DKK3 CDH3 NLE1 PSMD8 PSMA6 GLI3 PSMA2 KANK1 TNKS2 CCNY FOLR1 PSMD9 GLI1 MAD2L2 SOX4 PSMF1 PSMB2 APOE ANKRD6 PSMB7 YAP1 FGF2 SFRP2 RSPO3 TCF7L1 HHEX NR4A2 FZD7 FZD1 WNT4 VCP DACT1 MESP1 SMAD3 AXIN2 WNT10B CDH2 JUP FZD8 GPC5 FZD2 ZNRF3 WNT7B FZD9 SULF2 DACT3 LGR4 PPM1N
0.00753699461618288	140	1329	1.32380622912005	Response to abiotic stimulus	http://amigo.geneontology.org/amigo/term/GO:0009628	CFLAR DCN IGF1 ATP2B4 TP53BP1 POLB CNGB1 ENO1 UBE2A EDN1 KCNK2 PPEF1 PSMD8 PALM MAPK1 MLC1 SLC8A3 PSMA6 RAE1 NTSR1 AHCY RBBP7 TIMP1 MAPK3 ERCC2 BBC3 PTN TFEC STX1A PSMA2 NUP88 B3GAT1 PSMD9 PRPH2 HMGCS1 SPARC HMGCR OGG1 B4GALT2 RPA2 MYB CCN2 GPR68 TEK APAF1 CAT HPCA CXCR4 ZRANB3 NUP85 IL1B PSMF1 PSMB2 THRA RPAIN CDKN2D KCNA5 PRDM12 DNAJB1 ATP8A2 MEIS2 CRB1 EGLN1 NMT1 SCN2A TXN PSMB7 KIAA0319 CPEB2…
0.00753699461618288	18	93	2.43226517765053	Neural crest cell differentiation	http://amigo.geneontology.org/amigo/term/GO:0014033	SNAI2 SEMA3C EDN1 EFNB1 MAPK1 MAPK3 FOLR1 FAM172A HES1 NRP2 SMO SEMA4F EDNRB SEMA3D SEMA6B CDH2 SOX11 SEMA4A
0.00753699461618288	164	1595	1.29212499092741	Regulation of phosphate metabolic process	http://amigo.geneontology.org/amigo/term/GO:0019220	PAX6 IGF1 CNTN1 MARCO CD74 DTNBP1 ATP2B4 RIMBP2 PPP2R5A FGFR3 CDC42 ENO1 ADCY2 EDN1 ADCYAP1R1 SLC4A4 CHRNA3 GSTP1 PHACTR3 FKBP1A DYNLL1 OSBPL8 MAPK1 PPM1F PDGFB MTMR3 SLC8A3 RAE1 NTSR1 TRIB3 MAPK3 PYCARD RIPK2 CD33 PTN CCNY PBLD NUP88 PPP1R9B MMD ELP4 CD81 GHR HMGCR HES1 DOCK7 MAD2L2 SLC8A2 CCN2 TEK MAPK8IP1 FABP3 HPCA ACVR2A NUP85 IL1B KIRREL2 RAC2 ARPP19 CDKN2D APOE APOC1 GMFG LGALS3 CCNA1 CCNH…
0.00753699461618288	164	1595	1.29212499092741	Regulation of phosphorus metabolic process	http://amigo.geneontology.org/amigo/term/GO:0051174	PAX6 IGF1 CNTN1 MARCO CD74 DTNBP1 ATP2B4 RIMBP2 PPP2R5A FGFR3 CDC42 ENO1 ADCY2 EDN1 ADCYAP1R1 SLC4A4 CHRNA3 GSTP1 PHACTR3 FKBP1A DYNLL1 OSBPL8 MAPK1 PPM1F PDGFB MTMR3 SLC8A3 RAE1 NTSR1 TRIB3 MAPK3 PYCARD RIPK2 CD33 PTN CCNY PBLD NUP88 PPP1R9B MMD ELP4 CD81 GHR HMGCR HES1 DOCK7 MAD2L2 SLC8A2 CCN2 TEK MAPK8IP1 FABP3 HPCA ACVR2A NUP85 IL1B KIRREL2 RAC2 ARPP19 CDKN2D APOE APOC1 GMFG LGALS3 CCNA1 CCNH…
0.00755034430130684	57	451	1.58825298185827	Extracellular structure organization	http://amigo.geneontology.org/amigo/term/GO:0043062	CFLAR DCN TIMP2 GPM6B COL23A1 P4HA2 ICAM3 LTBP4 PDGFB PAPLN LAMA1 TIMP1 ERCC2 ICAM5 ITGB8 CAV2 AEBP1 COL9A1 SPARC LOXL3 TNR CCN2 TGFBI PRDX4 COL21A1 LOXL1 NCAN ITGB4 BCAN PDGFRA COL4A2 LCP1 SULF1 FGF2 ITGB7 FBLN5 SFRP2 MMP16 MMP14 OLFML2B FBLN2 ADAMTS9 MFAP4 PPIB SMAD3 KLK5 NPNT ITGAM EFEMP2 SH3PXD2B CD151 RIC8A ANXA2 COL4A1 SULF2 SLC2A10 SMOC1
0.00762228669512035	27	168	2.01964876358482	Calcium ion transport into cytosol	http://amigo.geneontology.org/amigo/term/GO:0060402	ATP2B4 ADCYAP1R1 P2RX5 FKBP1A JPH4 SLC8A3 NTSR1 CORO1A BBC3 SLC8A2 APLNR FGF2 SNCA CAMK2D HTR2C CACNA2D1 JPH3 CCR5 GRIN2C P2RY6 PRNP RYR1 RYR3 DMD GSTM2 LYN GRIN2B
0.00778754282121897	77	655	1.47730711935161	Apoptotic signaling pathway	http://amigo.geneontology.org/amigo/term/GO:0097190	CFLAR GGCT TYROBP IGF1 SNAI2 CD74 FGFR3 POLB NLE1 ENO1 GSTP1 PPM1F TIMP3 TRIB3 PYCARD CTSH PDCD5 BBC3 CREB3 WFS1 DAP STK25 APAF1 MAPK8IP1 IL1B DYRK2 YWHAH ELL3 CDKN2D LGALS3 TPT1 YWHAQ HRK AGAP2 NMT1 SCN2A IL33 YAP1 CASP1 BCL2A1 PARP1 SFRP2 NR4A2 SH3RF1 SST RPL26 WNT4 PEA15 DAPL1 PRKCD SHISA5 TLR3 YWHAZ MAPK7 YWHAB SMAD3 PDIA3 TMC8 BDKRB2 CRADD ITGAM GABARAP SCG2 NUPR1 BDNF PAWR JUN MAGED1 PTTG1I…
0.00788986497301287	8	24	4.18890113928703	Positive regulation of neurotransmitter transport	http://amigo.geneontology.org/amigo/term/GO:0051590	BAIAP3 DTNBP1 STX1A RAB3GAP1 CNR1 SNCA RAB3B NLGN1
0.00795956708787821	83	718	1.45269691320678	Response to wounding	http://amigo.geneontology.org/amigo/term/GO:0009611	CFLAR TBXA2R PAX6 DCN TYROBP IGF1 DTNBP1 CDH3 CDC42 VASH1 CAPZB EDN1 KCNK2 P2RX5 EPB41L4B MAPK1 PDGFB TIMP1 SYTL4 DGKH MAPK3 PTN GLI3 KANK1 FOLR1 GLI1 SPARC HMGCR DPYSL3 GGCX TNR STXBP3 CCN2 CXCR4 PRKCG APOE F12 ITGB4 PDGFRA KIAA0319 ARRB1 YAP1 FGF2 TPM1 NTRK3 ERBB2 VAV1 PTPRF TMEFF2 CASK SLC7A11 ZFP36L2 GJA1 HHEX RHOC FZD7 GRIN2C WNT4 CCR1 NMNAT3 PRKCD YWHAZ SMAD3 P2RY12 MORN4 SMAD2 CD151 THBD R…
0.00797640669063896	40	287	1.75145692234998	Stem cell differentiation	http://amigo.geneontology.org/amigo/term/GO:0048863	SNAI2 CBFB SEMA3C EDN1 EFNB1 PSMD8 MAPK1 PSMA6 MAPK3 ERCC2 PTN PSMA2 FOLR1 PSMD9 RBM24 FAM172A HES1 NRP2 MYB PSMF1 PSMB2 SMO ELL3 PUM1 PDGFRA SEMA4F EDNRB PSMB7 YAP1 METTL5 FGF2 GPM6A ZFP36L2 SEMA3D FZD1 LMO1 SEMA6B CDH2 SOX11 SEMA4A
0.00810010317761652	65	533	1.53252480705623	Regulation of ion transmembrane transport	http://amigo.geneontology.org/amigo/term/GO:0034765	KCNG1 NEDD4L ATP2B4 WDR1 CACNG4 FKBP1A JPH4 NTSR1 CORO1A RGS9 CLIC5 KCNJ5 HPCA AHNAK YWHAH KCNA5 YWHAQ APLNR CD63 KCNMB4 SCN2A SCN7A FXYD6 MINK1 KCNN3 SNCA CAMK2D CRHBP KCNMB1 STOM DLG2 ANK3 SCN3A KCNJ16 CACNA2D1 JPH3 GRIA1 SHANK1 SHANK2 CYBB SCN3B STIM1 GRM5 GSG1L ADRB2 SCN9A NLGN1 SLN KCNG3 P2RY6 PRNP CNIH2 DPP10 KCNA4 GNG2 RELN CACNA1H NOS1AP DMD TMSB4X GSTM2 PIRT LYN COA8 GRIN2B
0.00818491121659943	63	513	1.54327936710575	Cell growth	http://amigo.geneontology.org/amigo/term/GO:0016049	CDKL5 IGF1 NEDD4L ACSL4 CDC42 DERL2 ENO1 SEMA3C EDN1 ULK2 ARHGAP4 LTBP4 RBBP7 SYT17 DDX49 CREB3 PPP1R9B RASAL1 CHPT1 DBN1 IGFBP5 TNR MAD2L2 NRP2 CXCR4 USP9X CPNE5 KRT17 CDKN2D APOE PLXNA3 SEMA4F CCN3 KIAA0319 FBLN5 ERBB2 TMEM108 CAMK2D SFRP2 GJA1 SEMA3D IMPACT SORBS2 MMP14 PRMT2 PDLIM5 SMAD3 SEMA6B TMC8 MINAR1 ALCAM RAPH1 BDNF TSPYL2 SLIT3 CIB1 NRG3 SLIT1 TAF9B NANOS1 SEMA4A DACT3 ENPP1
0.00821021314875884	9	30	3.77001102535832	Chondroitin sulfate proteoglycan biosynthetic process	http://amigo.geneontology.org/amigo/term/GO:0050650	DCN B3GAT1 B3GAT2 CSPG5 NCAN BCAN CHST9 CSPG4 B3GALT6
0.00825169723710971	57	453	1.58124082741298	Regulation of neuron projection development	http://amigo.geneontology.org/amigo/term/GO:0010975	CFLAR PLXND1 CDKL5 CNTN1 VIM NEDD4L SEZ6 CRMP1 SEMA3C CHRNA3 ARHGAP4 PTN KANK1 EFNB3 DPYSL3 DBN1 STK25 MARK1 TNR CNR1 YWHAH APOE PLXNA3 ATP8A2 AVIL SEMA4F PLXNC1 KIAA0319 PPFIA2 NTRK3 PTPRF PTPRG SFRP2 DYNLT1 VLDLR SLC39A12 GRID2 SEMA3D TNIK CHODL FZD1 PDLIM5 SEMA6B MINAR1 NLGN1 ROBO1 CDH2 BAIAP2 BDNF TSKU EFHC2 CIB1 RTN4RL2 RELN SEMA4A DMD LYN
0.00834828336385481	20	110	2.28485516688383	Positive regulation of peptide secretion	http://amigo.geneontology.org/amigo/term/GO:0002793	BAIAP3 NNAT PHPT1 ACSL4 OXCT1 DYNLL1 PSMD9 GPR68 SOX4 GRP RBP4 SIRT3 CAPN10 GLUD1 GJA1 RAB8B MYRIP GPR27 APLN C2CD2L
0.00843242749384606	42	307	1.71922326889305	RRNA metabolic process	http://amigo.geneontology.org/amigo/term/GO:0016072	RPL31 RBFA ERCC2 RPS19 DDX49 NPM3 RPL24 EXOSC8 DDX54 RPL23 EMG1 RPL36 RPL27 MPHOSPH6 RPL35 RPS6 RPLP1 RPS24 METTL5 RPS8 RPL32 RPL37 NHP2 RPP30 RPL8 RPL26 RPL29 RPL27A DIS3L PA2G4 EXOSC10 RPL38 TRMT112 RPS27 DDX10 RPL35A RRP7A RPL12 RPL10A RPL39 RPL36A GTF2H5
0.00843242749384606	42	307	1.71922326889305	Regulation of vasculature development	http://amigo.geneontology.org/amigo/term/GO:1901342	PLXND1 TBXA2R STAB1 DCN ATP2B4 VASH1 CTSH ITGB8 PTN C5 SPARC TEK CXCR4 IL1B APLNR COL4A2 EGLN1 NIBAN2 SULF1 FGF2 ERBB2 SFRP2 PLK2 SLC39A12 HHEX DDAH1 SHC1 WNT4 ADAMTS9 TLR3 CYBB SPRED1 MAPK7 STIM1 MINAR1 SMAD1 JUP CCBE1 HMGB1 SEMA4A TNFSF12 YJEFN3
0.00863493595562453	57	454	1.5777579181015	External encapsulating structure organization	http://amigo.geneontology.org/amigo/term/GO:0045229	CFLAR DCN TIMP2 GPM6B COL23A1 P4HA2 ICAM3 LTBP4 PDGFB PAPLN LAMA1 TIMP1 ERCC2 ICAM5 ITGB8 CAV2 AEBP1 COL9A1 SPARC LOXL3 TNR CCN2 TGFBI PRDX4 COL21A1 LOXL1 NCAN ITGB4 BCAN PDGFRA COL4A2 LCP1 SULF1 FGF2 ITGB7 FBLN5 SFRP2 MMP16 MMP14 OLFML2B FBLN2 ADAMTS9 MFAP4 PPIB SMAD3 KLK5 NPNT ITGAM EFEMP2 SH3PXD2B CD151 RIC8A ANXA2 COL4A1 SULF2 SLC2A10 SMOC1
0.0087106669524324	66	545	1.52183931298868	Blood circulation	http://amigo.geneontology.org/amigo/term/GO:0008015	TBXA2R NISCH NEDD4L ATP2B4 CDC42 SREBF1 CACNG4 EDN1 MYH7 PCSK5 PDGFB SLC8A3 NTSR1 SLC4A3 SLC8A2 CNR1 CCN2 TEK KCNJ5 SCPEP1 CXCR4 NPY THRA TNNI3 KCNA5 APOE CYP2J2 KCNMB4 EDNRB FXYD6 TPM1 CAMK2D HTR7 GJA1 DDAH1 CACNA2D1 ANGPT1 CXADR TMEM65 SCN3B NAV2 TAC3 SMAD3 STIM1 BDKRB2 ADRB2 SGCD APLN HOPX PDE3A JUP TCAP FGFBP3 HTR1A OXTR PRKG1 NR2F2 PDE2A RYR1 CACNA1H HRH1 ADH5 RYR3 NOS1AP DMD GSTM2
0.00888430943922051	16	79	2.54515512260478	Exocytic process	http://amigo.geneontology.org/amigo/term/GO:0140029	RAB10 SNAP29 GRIK5 STX1A STXBP3 VAMP8 SYTL2 EXOC6 SNCA RAB8B RAB3B NLGN1 CTBP2 ERC2 CPLX3 LYN
0.00902697095175558	6	14	5.38573003622618	Chondroitin sulfate catabolic process	http://amigo.geneontology.org/amigo/term/GO:0030207	DCN CSPG5 NCAN BCAN CSPG4 HEXA
0.00903004093663184	58	465	1.56745978115256	Calcium ion transport	http://amigo.geneontology.org/amigo/term/GO:0006816	ATP2B4 ATP2C2 CALCRL CACNG4 ADCYAP1R1 P2RX5 FKBP1A JPH4 PDGFB SLC8A3 NTSR1 CORO1A BBC3 CD33 CREB3 RGS9 WFS1 SLC8A2 CCN2 BSPRY HPCA CXCR4 AHNAK LGALS3 RAMP1 TRPC4 TPT1 APLNR FGF2 SNCA CAMK2D CASK HTR2C GPM6A GJA1 CACNA2D1 JPH3 CACHD1 CCR5 GRIN2C CCR1 STIM1 SLC3A2 P2RY12 SLN P2RY6 PRNP ANXA2 SLC24A3 RYR1 CACNA1H GRIN3A RYR3 NOS1AP DMD GSTM2 LYN GRIN2B
0.00906661841276032	12	50	3.01600882028666	Positive regulation of ossification	http://amigo.geneontology.org/amigo/term/GO:0045778	GPM6B PTN ACVR2B ACVR2A WNT4 SMAD3 ADRB2 WNT10B SCUBE2 SOX11 ISG15 FZD9
0.00932745276523693	19	103	2.31812975669282	Regulation of synapse assembly	http://amigo.geneontology.org/amigo/term/GO:0051963	GPC4 CBLN1 MDGA1 TLR2 AMIGO2 NTRK3 SNCA LRRTM2 GRID2 FARP1 LRRTM1 PDLIM5 NLGN1 LRRN1 BDNF OXTR GPC6 SLIT1 SEMA4A
0.00932745276523693	18	95	2.38105959496315	Regulation of postsynapse organization	http://amigo.geneontology.org/amigo/term/GO:0099175	CDKL5 CBLN1 DBN1 NRP2 APOE PPFIA2 NTRK3 LRRTM2 GRID2 LRFN2 LRRTM1 PDLIM5 NLGN1 CDH2 PRNP BAIAP2 RELN GRIN2B
0.00968532934893709	24	145	2.08000608295632	Smoothened signaling pathway	http://amigo.geneontology.org/amigo/term/GO:0007224	PAX6 CC2D2A HSPB11 GLI3 SUFU B9D1 RAB34 GLI1 HES1 DYRK2 SMO DISP2 HERC4 CFAP410 INTU PTCHD1 VCP WNT10B SCUBE2 PTCH1 TMEM17 KCTD21 ENPP1 TCTN1
0.00968532934893709	24	145	2.08000608295632	Negative regulation of protein-containing complex assembly	http://amigo.geneontology.org/amigo/term/GO:0031333	SCIN TMSB10 CAPG CDC42 CAPZB KANK1 CRACD STMN1 THRA FHOD3 AVIL TMOD3 SNCA IMPACT TMSB4Y PRKCD DACT1 TMC8 PTGER4 MYADM EIF4EBP1 HMGB1 TMSB4X LCMT1
0.00985952574372922	36	253	1.78814752190909	Myeloid leukocyte migration	http://amigo.geneontology.org/amigo/term/GO:0097529	CD99 CD74 WDR1 EDN1 CXCL2 CD200 MAPK1 PDGFB MAPK3 RPS19 C5 CREB3 CD81 NUP85 RAC2 MOSPD2 LGALS3 SFTPD EDNRB CCN3 TNFRSF11A VAV1 CXADR MMP14 IL34 CCR1 PPIB P2RY12 PTGER4 SCG2 CMKLR1 CSF1R HMGB1 HRH1 SIRPA LYN
0.0100202483351389	75	641	1.47036311441432	Chordate embryonic development	http://amigo.geneontology.org/amigo/term/GO:0043009	RALA PAX6 IGF1 CC2D2A POLB VASH1 NLE1 SEMA3C UBE2A EDN1 DLL3 PHGDH PCSK5 MAPK1 TTLL1 PDGFB MTHFD1 ERCC2 LFNG GLI3 C5 SUFU B9D1 FOLR1 DBN1 HES1 ACVR2A SOX4 EMG1 SMO MYCN PDGFRA NMT1 ABI1 SULF1 YAP1 RBP4 LPAR6 CMTM3 TBX19 SFRP2 RSPO3 PTPRR ANGPT1 MMP16 MMP14 PLCD3 VANGL2 INTU DACT1 TMEM100 DCHS1 MESP1 SMAD3 AXIN2 HOPX TCAP SMAD2 SOX11 RIC8A TMEM107 FZD2 ASCL2 NR2F2 ZFP36L1 PTCH1 WNT7B RRP7A SULF2 M…
0.0101429952444398	14	65	2.70667458230854	Regulation of protein import	http://amigo.geneontology.org/amigo/term/GO:1904589	MAPK1 NUTF2 PDCD5 GLI3 SUFU RAB23 SMO RAN ANGPT1 PRKCD SMAD3 PKIG PKIA JUP
0.0102049987338438	3	3	12.5667034178611	Macrophage migration inhibitory factor signaling pathway	http://amigo.geneontology.org/amigo/term/GO:0035691	CD74 CXCR4 ANGPT1
0.0102049987338438	46	349	1.65635632441722	Maintenance of location	http://amigo.geneontology.org/amigo/term/GO:0051235	SCIN TMSB10 DGAT2 SREBF1 FTL FKBP1A OSBPL8 JPH4 NTSR1 CORO1A SQLE BBC3 GRIK5 MEST CREB3 SUFU DBN1 IL1B ALKBH7 APOE APLNR TXN FGF2 OSBPL11 SNCA CAMK2D NFKBIE HTR2C ANK3 GJA1 JPH3 TMSB4Y CCR5 ALB ABCA1 ZFYVE1 HSP90B1 YWHAB P2RY6 RYR1 ENPP1 RYR3 DMD TMSB4X GSTM2 LYN
0.0102049987338438	3	3	12.5667034178611	Regulation of macrophage migration inhibitory factor signaling pathway	http://amigo.geneontology.org/amigo/term/GO:2000446	CD74 CXCR4 ANGPT1
0.0102128736075232	9	31	3.6483977664758	Response to cholesterol	http://amigo.geneontology.org/amigo/term/GO:0070723	MLC1 HMGCS1 HMGCR SMO CCR5 PMVK ABCA1 SMAD2 PTCH1
0.0103188473679857	56	448	1.57083792723263	Regulation of metal ion transport	http://amigo.geneontology.org/amigo/term/GO:0010959	CNTN1 KCNG1 NEDD4L ATP2B4 ATP2C2 ADCYAP1R1 P2RX5 FKBP1A JPH4 PDGFB NTSR1 NKAIN4 CORO1A CD33 CREB3 RGS9 WFS1 KCNJ5 HPCA CXCR4 AHNAK YWHAH KCNA5 LGALS3 APLNR CD63 KCNMB4 FXYD6 KCNN3 SNCA CAMK2D KCNMB1 CASK STOM ANK3 GJA1 KCNJ16 CACNA2D1 JPH3 CCR1 SCN3B STIM1 ADRB2 P2RY12 SLN P2RY6 PRNP DPP10 NKAIN3 GNG2 NKAIN2 SLC30A10 NOS1AP DMD GSTM2 LYN
0.0103481295124325	27	172	1.9726801876875	Non-canonical Wnt signaling pathway	http://amigo.geneontology.org/amigo/term/GO:0035567	AP2B1 CDC42 GPC4 PSMD8 DAAM1 PSMA6 PSMA2 PSMD9 PSMF1 PSMB2 NFATC1 ANKRD6 PSMB7 PLCB2 SFRP2 RSPO3 MOV10 FZD7 FZD1 WNT4 VANGL2 PRICKLE2 DACT1 FZD2 GPC6 ZNRF3 GNG2
0.0105073433017834	22	129	2.14315872242592	Wnt signaling pathway, planar cell polarity pathway	http://amigo.geneontology.org/amigo/term/GO:0060071	AP2B1 CDC42 GPC4 PSMD8 DAAM1 PSMA6 PSMA2 PSMD9 PSMF1 PSMB2 ANKRD6 PSMB7 SFRP2 RSPO3 FZD7 FZD1 VANGL2 PRICKLE2 DACT1 FZD2 GPC6 ZNRF3
0.0109552029124733	99	897	1.38696057789102	Positive regulation of cell differentiation	http://amigo.geneontology.org/amigo/term/GO:0045597	PLXND1 SCIN PAX6 CDKL5 TYROBP IGF1 CD74 TIMP2 LMO3 CBFB CDC42 LIMS2 EDN1 RFX3 SMARCD3 RIPK2 NUMBL PTN PTPRZ1 GLI3 MMD RBM24 GHR DBN1 HES1 CSPG5 ACVR2B STK25 MYB CCN2 GPR68 CXCR4 ACVR2A SOX4 IL1B SMO ELL3 GDPD2 PLXNA3 PLAAT4 PLXNC1 NIBAN2 TLR2 YAP1 FGF2 WDFY2 SH3GL3 PARP1 SFRP2 HTR2C GJA1 IMPACT CHODL KLF10 MMP14 IL34 WNT4 ARPC2 CCR1 HEYL TMEM100 MESP1 SMAD3 CYB5D2 AXIN2 NPNT RGS14 ROBO1 WNT10B SM…
0.0111981289456517	75	644	1.46351359680059	Regulation of plasma membrane bounded cell projection organization	http://amigo.geneontology.org/amigo/term/GO:0120035	CFLAR PLXND1 ZMYND10 RALA CDKL5 CNTN1 VIM NEDD4L SEZ6 CDC42 CRMP1 SEMA3C RAP1GAP CAPZB CHRNA3 ARHGAP4 PALM PTN KANK1 EFNB3 DPYSL3 DBN1 STK25 MARK1 TNR CNR1 YWHAH RAC2 APOE PLXNA3 ATP8A2 AVIL SEMA4F PLXNC1 KIAA0319 YAP1 FNBP1L PPFIA2 NTRK3 PTPRF PTPRG SFRP2 DYNLT1 VLDLR SLC39A12 GPM6A GRID2 SEMA3D TNIK CHODL FZD1 PDLIM5 ARPC2 PRKCD SEMA6B P2RY12 MINAR1 NLGN1 ROBO1 CDH2 PRNP BAIAP2 BDNF CDC42EP4 TS…
0.0112948979710283	57	460	1.55717846699583	Pattern specification process	http://amigo.geneontology.org/amigo/term/GO:0007389	PAX6 DNAH5 CC2D2A NLE1 SEMA3C EDN1 RFX3 HSPB11 SMARCD3 EFNB1 DLL3 IFT74 PCSK5 LFNG GLI3 SUFU FOLR1 GLI1 HES1 ACVR2B WDR77 NRP2 ACVR2A SMO MEIS2 APLNR ABI1 SIX3 FGF2 TBX19 SFRP2 ENKUR HHEX VANGL2 HEYL INTU TTC8 DCHS1 MESP1 SMAD3 AXIN2 ROBO1 ITGAM SMAD1 C1QA TCAP SMAD2 TMEM107 PLD6 NR2F2 NRG3 PTCH1 WNT7B HES4 RELN PGAP1 TCTN1
0.0112948979710283	5	10	6.28335170893054	Response to folic acid	http://amigo.geneontology.org/amigo/term/GO:0051593	FOLR1 OGG1 BCHE FOLR2 MGMT
0.0112948979710283	5	10	6.28335170893054	Presynaptic active zone organization	http://amigo.geneontology.org/amigo/term/GO:1990709	PCDH17 NLGN1 CTBP2 PCLO ERC2
0.0114392355598866	47	361	1.63610820121737	Aging	http://amigo.geneontology.org/amigo/term/GO:0007568	DCN TIMP2 POLB VASH1 SREBF1 EDN1 MAPK1 GSS TIMP1 MAPK3 ERCC2 FZR1 BBC3 PPP1R9B HMGCR OGG1 IGFBP5 CNR1 CCN2 RPN2 APAF1 CAT ROMO1 CD68 ATP8A2 COL4A2 EDNRB FGF2 BCL2A1 SIRT3 SNCA PLK2 KCNMB1 PDCD4 PRKCD NPY5R SRR GRM5 KRT83 PRNP C1QA PAWR JUN KRT14 SLC30A10 PRMT6 DMD
0.0114690611434298	14	66	2.66566436136447	Sterol biosynthetic process	http://amigo.geneontology.org/amigo/term/GO:0016126	SREBF1 SEC14L2 SQLE ERLIN1 HMGCS1 HMGCR APOE RAN EBP TM7SF2 CYB5R1 PMVK MVD DHCR7
0.0114690611434298	92	824	1.40307853694565	Regulation of kinase activity	http://amigo.geneontology.org/amigo/term/GO:0043549	IGF1 CD74 DTNBP1 ATP2B4 PPP2R5A FGFR3 CDC42 ADCY2 EDN1 CHRNA3 GSTP1 OSBPL8 PPM1F PDGFB SLC8A3 TRIB3 PYCARD CCNY MMD ELP4 CD81 GHR HMGCR SLC8A2 TEK MAPK8IP1 IL1B RAC2 CDKN2D APOE GMFG CCNA1 CCNH PDGFRA AGAP2 ABI1 TXN RPLP1 HERC5 FGF2 NTRK3 TOM1L1 MINK1 TNFRSF11A ERBB2 EPHA5 SNCA SFRP2 PDGFC VLDLR PDCD4 HHEX ANGPT1 TNIK IL34 SHC1 DIRAS3 PRKCD TLR3 SPRED1 YWHAB PKIG GRM5 RGS14 ADRB2 P2RY12 ROBO1 PYD…
0.0114690611434298	41	303	1.7004450169383	Regulation of angiogenesis	http://amigo.geneontology.org/amigo/term/GO:0045765	PLXND1 TBXA2R STAB1 DCN ATP2B4 VASH1 CTSH ITGB8 PTN C5 SPARC TEK CXCR4 IL1B APLNR COL4A2 EGLN1 NIBAN2 SULF1 FGF2 ERBB2 SFRP2 PLK2 SLC39A12 HHEX DDAH1 SHC1 ADAMTS9 TLR3 CYBB SPRED1 MAPK7 STIM1 MINAR1 SMAD1 JUP CCBE1 HMGB1 SEMA4A TNFSF12 YJEFN3
0.0114690611434298	17	89	2.40038155172627	Somite development	http://amigo.geneontology.org/amigo/term/GO:0061053	NLE1 SEMA3C DLL3 MTHFD1 LFNG LOXL3 SMO ABI1 TBX19 SFRP2 WNT4 MESP1 SMAD3 AXIN2 TCAP SOX11 PTCH1
0.011570162817648	10	38	3.3070272152266	Axon extension involved in axon guidance	http://amigo.geneontology.org/amigo/term/GO:0048846	SEMA3C NRP2 PLXNA3 SEMA4F SEMA3D SEMA6B ALCAM SLIT3 SLIT1 SEMA4A
0.011570162817648	10	38	3.3070272152266	Neuron projection extension involved in neuron projection guidance	http://amigo.geneontology.org/amigo/term/GO:1902284	SEMA3C NRP2 PLXNA3 SEMA4F SEMA3D SEMA6B ALCAM SLIT3 SLIT1 SEMA4A
0.0116283233797478	33	228	1.81886496837463	Osteoblast differentiation	http://amigo.geneontology.org/amigo/term/GO:0001649	IGF1 SNAI2 CBFB PTHLH HNRNPC GLI3 SUFU GLI1 ACVR2B IGFBP5 CAT ACVR2A SMO GDPD2 RRAS2 YAP1 FGF2 SFRP2 FZD1 ALPL WNT4 SMAD3 AXIN2 NPNT WNT10B SMAD1 SCUBE2 SOX11 PTCH1 WNT7B SMOC1 LGR4 CEBPA
0.0116587008561999	57	461	1.55380063951862	Regulation of nervous system development	http://amigo.geneontology.org/amigo/term/GO:0051960	PLXND1 PAX6 CDKL5 TG SEMA3C SMARCD3 ARHGAP4 DLL3 CBLN1 NUMBL PTN PTPRZ1 GLI3 EFNB3 DBN1 HES1 STK25 TNR DOCK7 MYB CXCR4 IL1B YWHAH SMO ELL3 PLXNA3 MYCN SEMA4F PLXNC1 KIAA0319 TLR2 YAP1 AMIGO2 NTRK3 CTDSP1 LRRTM2 DYNLT1 GRID2 SEMA3D CHODL IL34 HEYL SEMA6B RGS14 NLGN1 ROBO1 BAIAP2 LRRN1 BDNF SOX11 OXTR IDH2 ASCL2 SLIT1 RELN SEMA4A LYN
0.0119918816387394	13	59	2.76893465139312	Cholesterol biosynthetic process	http://amigo.geneontology.org/amigo/term/GO:0006695	SREBF1 SEC14L2 SQLE ERLIN1 HMGCS1 HMGCR APOE RAN EBP TM7SF2 PMVK MVD DHCR7
0.0119918816387394	13	59	2.76893465139312	Secondary alcohol biosynthetic process	http://amigo.geneontology.org/amigo/term/GO:1902653	SREBF1 SEC14L2 SQLE ERLIN1 HMGCS1 HMGCR APOE RAN EBP TM7SF2 PMVK MVD DHCR7
0.0121199758702479	39	285	1.71965415191783	Heart process	http://amigo.geneontology.org/amigo/term/GO:0003015	NEDD4L ATP2B4 CDC42 SREBF1 CACNG4 EDN1 MYH7 SLC8A3 SLC4A3 SLC8A2 CCN2 KCNJ5 CXCR4 THRA PPCS TNNI3 KCNA5 CYP2J2 YAP1 FXYD6 TPM1 CAMK2D GJA1 CACNA2D1 CXADR TMEM65 SCN3B STIM1 SGCD APLN HOPX JUP TCAP RYR1 CACNA1H RYR3 NOS1AP DMD GSTM2
0.0121861265039895	108	998	1.35992381676252	Response to hormone	http://amigo.geneontology.org/amigo/term/GO:0009725	CFLAR TIMP2 LMO3 ME1 CBFB MAOB SREBF1 ADCY2 EDN1 OXCT1 GSTP1 RAB10 OSBPL8 COMT MAPK1 TIMP3 PNPLA3 TRIB3 RBBP7 TIMP1 CTSH PTN CAV2 GLI3 KANK1 PPP1R9B GHR HMGCS1 SPARC BCHE IGFBP5 STXBP3 ARID1A CCN2 NR4A3 TEK CAT FABP3 TRIM24 DDX54 IL1B THRA PPAT YWHAH CDO1 ASH2L RPL27 PIAS3 RAMP1 PTPRA GSTM3 ECHDC3 EDNRB CPEB2 TLR2 YAP1 HADH SSTR1 NTRK3 CAPN10 PARP1 CRHBP HNMT FOXO1 ZFP36L2 GJA1 HHEX NR4A2 PID1 AT…
0.0121861265039895	11	45	3.07186083547715	Modulation of excitatory postsynaptic potential	http://amigo.geneontology.org/amigo/term/GO:0098815	SLC8A3 CBLN1 STX1A SLC8A2 TMEM108 SHANK1 SHANK2 ADRB2 NLGN1 BAIAP2 RELN
0.0122535354137408	12	52	2.90000848104486	Presynapse assembly	http://amigo.geneontology.org/amigo/term/GO:0099054	GPC4 CBLN1 MDGA1 PCDH17 NTRK3 SNCA FARP1 FZD1 LRRTM1 NLGN1 GPC6 PCLO
0.0127848325248565	26	166	1.96827884858065	Negative regulation of cytoskeleton organization	http://amigo.geneontology.org/amigo/term/GO:0051494	SCIN TMSB10 CAPG ARHGAP6 NAV3 CAPZB ARHGAP28 CORO1A KANK1 CRACD STMN1 GMFG FHOD3 AVIL TMOD3 TMEFF2 SNCA TMSB4Y SHANK1 PRKCD S1PR1 MYADM CIB1 ARAP1 GMFB TMSB4X
0.0128638189937105	30	202	1.86634209176155	Actomyosin structure organization	http://amigo.geneontology.org/amigo/term/GO:0031032	CFLAR ARHGAP6 CDC42 WDR1 EDN1 ARHGAP28 EPB41L4B PPM1F TNNT1 CNN3 STMN1 CCN2 FHOD3 PDGFRA ARRB1 TMOD3 TPM1 TMEFF2 RHOC WNT4 TTC8 SMAD3 S1PR1 PTGER4 FRMD3 TCAP ACTG1 ARAP1 S100A10 NRAP
0.0128711524479849	27	175	1.93886281304142	Negative regulation of secretion	http://amigo.geneontology.org/amigo/term/GO:0051048	CD74 PTGER3 ACSL4 MAOB SREBF1 EDN1 CD200 COMT SYTL4 PSMD9 HMGCR STXBP3 CNR1 VAMP8 ENY2 IL13RA2 IL1B APOE CCN3 HADH SNCA CRHBP GJA1 NPY5R P2RY12 OXTR IDH2
0.0129117745208931	34	239	1.78773186697605	Actin polymerization or depolymerization	http://amigo.geneontology.org/amigo/term/GO:0008154	SCIN TMSB10 CAPG ARHGAP6 WDR1 CAPZB ARHGAP28 CORO1A PYCARD KANK1 PPP1R9B CRACD ARPC3 DBN1 GMFG FHOD3 AVIL ABI1 FCHSD2 TMOD3 DIAPH3 ARHGAP18 MSRB2 TMSB4Y ARPC5 ARPC2 PRKCD BAIAP2 CDC42EP4 MYADM GMFB CYRIA TMSB4X ANG
0.0129117745208931	34	239	1.78773186697605	Mesenchymal cell differentiation	http://amigo.geneontology.org/amigo/term/GO:0048762	SNAI2 SEMA3C EDN1 EFNB1 MAPK1 MAPK3 PBLD FOLR1 FAM172A HES1 LOXL3 MAD2L2 NRP2 IL1B SMO ELL3 SEMA4F EDNRB IL17RD SFRP2 PDCD4 SEMA3D WNT4 HEYL SPRED1 TMEM100 SMAD3 SEMA6B AXIN2 CDH2 SMAD2 SOX11 SEMA4A DACT3
0.0134616441096732	20	115	2.18551363788888	Negative regulation of protein serine/threonine kinase activity	http://amigo.geneontology.org/amigo/term/GO:0071901	DTNBP1 GSTP1 SLC8A3 PYCARD HMGCR MAPK8IP1 IL1B CDKN2D APOE SFRP2 PDCD4 HHEX PRKCD PKIG RGS14 PKIA CIB1 NR2F2 CEBPA LYN
0.0136080156701775	31	212	1.83758399034761	Actin filament polymerization	http://amigo.geneontology.org/amigo/term/GO:0030041	SCIN TMSB10 CAPG ARHGAP6 CAPZB ARHGAP28 CORO1A PYCARD KANK1 CRACD ARPC3 DBN1 GMFG FHOD3 AVIL FCHSD2 TMOD3 DIAPH3 ARHGAP18 MSRB2 TMSB4Y ARPC5 ARPC2 PRKCD BAIAP2 CDC42EP4 MYADM GMFB CYRIA TMSB4X ANG
0.0136080156701775	25	158	1.98840243953498	Retina development in camera-type eye	http://amigo.geneontology.org/amigo/term/GO:0060041	PAX6 ATP2B4 SDK2 SMARCD3 LAMA1 CALB1 SLC17A7 PTN PRPH2 RPL24 ACVR2B HPCA RAB11FIP4 ATP8A2 CRB1 PDGFRA SIX3 RBP4 NPHP1 GPM6A IGFN1 TTC8 SLC17A8 ATOH7 COL4A1
0.0136875561034062	15	75	2.51334068357222	Regulation of glucose transmembrane transport	http://amigo.geneontology.org/amigo/term/GO:0010827	IGF1 CLTCL1 EDN1 OSBPL8 TRIB3 STXBP3 NR4A3 IL1B ARPP19 CAPN10 PID1 PEA15 FABP5 STXBP4 ENPP1
0.0136935561494882	81	713	1.42763390862096	Carbohydrate derivative biosynthetic process	http://amigo.geneontology.org/amigo/term/GO:1901137	UPP2 PIGQ DCN IGF1 TBPL1 ACSL4 ENO1 GPC4 ADCY2 PDGFB PYGL NME3 NECAB2 TUSC3 C1GALT1 B3GAT1 MAN1A1 B3GAT2 ST8SIA4 UMPS CSPG5 UAP1 B4GALT2 RPN2 PANK3 NAGK IL1B PPCS SRD5A3 PPAT NCAN RAMP1 BCAN DPM2 IL33 PAPSS1 PRPSAP2 SCCPDH GUK1 PARP1 ST6GAL2 SNCA PIGF PID1 NUS1 AK5 CHST9 ANGPT1 FCSK GALNT14 B4GALT3 ALG8 PGAP3 GALNT10 NUDT2 VCP MVD B3GALNT1 GXYLT2 CSPG4 CHST1 DOLK B3GALT6 B3GNT4 PAWR DPY19L3 GPC5 …
0.013706243559523	26	167	1.95649274769095	Actin filament bundle assembly	http://amigo.geneontology.org/amigo/term/GO:0051017	ARHGAP6 CDC42 ARHGAP28 PPM1F DPYSL3 STMN1 CCN2 LCP1 ARRB1 TPM1 TMEFF2 RHOC SHANK1 WNT4 TTC8 HSP90B1 SMAD3 S1PR1 PTGER4 BAIAP2 PAWR ACTG1 ARAP1 S100A10 DMD MARCKS
0.0137733185029929	29	194	1.87852783050501	Cytosolic calcium ion transport	http://amigo.geneontology.org/amigo/term/GO:0060401	ATP2B4 ADCYAP1R1 P2RX5 FKBP1A JPH4 SLC8A3 NTSR1 CORO1A BBC3 RGS9 SLC8A2 CCN2 APLNR FGF2 SNCA CAMK2D HTR2C CACNA2D1 JPH3 CCR5 GRIN2C P2RY6 PRNP RYR1 RYR3 DMD GSTM2 LYN GRIN2B
0.0140108715418513	23	141	2.04988779156599	Positive regulation of protein localization to membrane	http://amigo.geneontology.org/amigo/term/GO:1905477	AP2B1 ATP2B4 NECAB2 PDCD5 BBC3 PTN PPP1R9B CD81 HPCA YWHAH LGALS3 YWHAQ NMT1 ERBB2 STOM ANK3 YWHAZ YWHAB ITGAM PRNP DPP10 AKAP5 CIB1
0.0148753226216118	22	133	2.07870282099958	Regulation of establishment of planar polarity	http://amigo.geneontology.org/amigo/term/GO:0090175	AP2B1 CDC42 GPC4 PSMD8 DAAM1 PSMA6 PSMA2 PSMD9 PSMF1 PSMB2 ANKRD6 PSMB7 SFRP2 RSPO3 FZD7 FZD1 VANGL2 PRICKLE2 DACT1 FZD2 GPC6 ZNRF3
0.0149611423105539	28	186	1.8917618048393	Negative regulation of cell projection organization	http://amigo.geneontology.org/amigo/term/GO:0031345	VIM CRMP1 SEMA3C RAP1GAP CAPZB ARHGAP4 KANK1 EFNB3 DPYSL3 TNR YWHAH APOE PLXNA3 SEMA4F KIAA0319 YAP1 PTPRG SEMA3D PRKCD SEMA6B MINAR1 NLGN1 PRNP TSKU CIB1 RTN4RL2 SEMA4A GRIN2B
0.0152850829641284	47	367	1.60935983825469	Ribosome biogenesis	http://amigo.geneontology.org/amigo/term/GO:0042254	RPL31 NLE1 RBFA ERCC2 RPS19 DDX49 NPM3 NUP88 RPL24 EXOSC8 DDX54 RPS10 RPL23 EMG1 RPL36 RPL27 RAN MPHOSPH6 RPL35 RPS6 RPLP1 RPS24 METTL5 RPS8 RPL32 RPL37 NHP2 RPP30 RPL8 RPL26 RPL29 RPL27A PA2G4 EXOSC10 RPL38 TRMT112 RPS27 DDX10 RPL35A RRP7A RPL12 RPL10A RPL39 RPL36A MRPL20 MPV17L2 GTF2H5
0.0154112207986772	9	33	3.42728275032575	Neuronal action potential	http://amigo.geneontology.org/amigo/term/GO:0019228	KCNMB4 SCN2A SCN7A ANK3 SCN3A GRIK2 SCN9A GPR88 CACNA1H
0.0155059835094797	15	76	2.48027041141995	Multicellular organismal response to stress	http://amigo.geneontology.org/amigo/term/GO:0033555	ADCYAP1R1 COMT PRKCG APOE EDNRB KIAA0319 HTR2C GJA1 NR4A2 GRIK2 SCN9A HTR1A GABRA5 RELN PIRT
0.0158532142236102	17	92	2.32210824025694	Artery development	http://amigo.geneontology.org/amigo/term/GO:0060840	PLXND1 AP2B1 GLI3 SUFU FOLR1 HES1 ACVR2B SOX4 LOXL1 APOE APLNR ADAMTS9 HPGD ROBO1 EFEMP2 PDE2A SLC2A10
0.0159108015211467	25	160	1.96354740904079	Regulation of G protein-coupled receptor signaling pathway	http://amigo.geneontology.org/amigo/term/GO:0008277	ATP2B4 CNGB1 EDN1 PPEF1 NECAB2 RGS9 PPP1R9B STMN1 RAMP1 GRP APLNR NMT1 ARRB1 SNCA DYNLT1 RGS20 RGS10 RGS18 YWHAB KLK5 RGS14 ADRB2 GPR27 APLN GRK6
0.0159108015211467	25	160	1.96354740904079	Smooth muscle cell proliferation	http://amigo.geneontology.org/amigo/term/GO:0048659	IGF1 CALCRL EDN1 GSTP1 COMT PDGFB HMGCR IGFBP5 MYB NR4A3 CCN3 FGF2 TPM1 PDCD4 GJA1 HPGD NPY5R S1PR1 APLN P2RY6 EFEMP2 JUN PRKG1 MAP3K5 ANG
0.0160790164840689	48	378	1.59577186258553	Regulation of neurogenesis	http://amigo.geneontology.org/amigo/term/GO:0050767	PLXND1 PAX6 CDKL5 SEMA3C SMARCD3 ARHGAP4 DLL3 NUMBL PTN PTPRZ1 GLI3 EFNB3 DBN1 HES1 STK25 TNR DOCK7 MYB CXCR4 IL1B YWHAH SMO ELL3 PLXNA3 MYCN SEMA4F PLXNC1 KIAA0319 TLR2 YAP1 NTRK3 CTDSP1 DYNLT1 SEMA3D CHODL IL34 HEYL SEMA6B RGS14 ROBO1 BAIAP2 BDNF SOX11 IDH2 ASCL2 RELN SEMA4A LYN
0.0162228133052741	20	117	2.1481544304036	Response to amino acid	http://amigo.geneontology.org/amigo/term/GO:0043200	RRAGD EDN1 RRAGB GSTP1 PNPLA3 GSS GLRA2 PTN PPP1R9B CCN2 HPCA CDO1 PDGFRA PDGFC GLRA3 SST CYBB BAIAP2 COL4A1 LYN
0.016679865272871	10	40	3.14167585446527	Positive regulation of bone mineralization	http://amigo.geneontology.org/amigo/term/GO:0030501	GPM6B PTN ACVR2B ACVR2A WNT4 SMAD3 ADRB2 WNT10B ISG15 FZD9
0.0170167948720378	11	47	2.94114335311642	Response to copper ion	http://amigo.geneontology.org/amigo/term/GO:0046688	MAP1LC3A MT1G MT2A SNCA MT1B MT1E PRNP MT1X MT1F MT1A MT1M
0.017555457578409	15	77	2.44805910737554	Neural retina development	http://amigo.geneontology.org/amigo/term/GO:0003407	ATP2B4 SDK2 SMARCD3 CALB1 SLC17A7 PTN RAB11FIP4 ATP8A2 CRB1 SIX3 GPM6A IGFN1 TTC8 SLC17A8 ATOH7
0.0175999804451991	5	11	5.71213791720958	Macrophage proliferation	http://amigo.geneontology.org/amigo/term/GO:0061517	MAPK1 MAPK3 IL33 IL34 CSF1R
0.0180665396672998	6	16	4.71251378169791	Regulation of excitatory synapse assembly	http://amigo.geneontology.org/amigo/term/GO:1904889	CBLN1 NTRK3 LRRTM2 GRID2 LRRTM1 SEMA4A
0.0182417849435899	33	235	1.76468601186985	Regulation of neurotransmitter levels	http://amigo.geneontology.org/amigo/term/GO:0001505	BAIAP3 GPM6B DTNBP1 MAOB CHRNA3 COMT SNAP29 LIN7B SLC1A6 GRIK5 STX1A CSPG5 RAB3GAP1 STXBP3 CNR1 PRKCG KCNMB4 PPFIA2 ALDH9A1 SNCA CASK HNMT GABRA2 SYN2 SLC29A4 RAB3B NLGN1 CTBP2 PCLO ERC2 MAOA GRIN3A CPLX3
0.0182534595704192	13	62	2.63495394245474	Regulation of protein import into nucleus	http://amigo.geneontology.org/amigo/term/GO:0042306	MAPK1 NUTF2 GLI3 SUFU RAB23 SMO RAN ANGPT1 PRKCD SMAD3 PKIG PKIA JUP
0.0183461518155037	40	302	1.66446402885577	Protein localization to plasma membrane	http://amigo.geneontology.org/amigo/term/GO:0072659	ATP2B4 ATP2C2 PPP2R5A EXOC5 RAB10 PALM PPP1R9B RAB34 CD81 VAMP8 C16orf70 LGALS3 RAMP1 RAB40B RILPL2 ANK3 PID1 TNIK MMP14 TSPAN33 TTC8 TTC7B RAB8B SCN3B DCHS1 RAB3B CDH2 PRNP JUP PACS1 DPP10 ZDHHC22 MYADM AKAP5 ANXA2 CIB1 PTCH1 NHLRC1 RILPL1 S100A10
0.0185547635680306	28	189	1.86173383968312	Negative regulation of DNA-binding transcription factor activity	http://amigo.geneontology.org/amigo/term/GO:0043433	CD200 PYCARD CREB3 SUFU WFS1 DAP HES1 MAD2L2 CAT RLIM HAVCR2 EGLN1 ARRB1 NFKBIE PRMT2 AIM2 HEYL NR0B1 PYDC1 PRNP CMKLR1 NUPR1 TRAIP SIVA1 PTCH1 NWD1 PELI1 TMSB4X
0.0186891196862688	26	171	1.91072683546426	Actin filament bundle organization	http://amigo.geneontology.org/amigo/term/GO:0061572	ARHGAP6 CDC42 ARHGAP28 PPM1F DPYSL3 STMN1 CCN2 LCP1 ARRB1 TPM1 TMEFF2 RHOC SHANK1 WNT4 TTC8 HSP90B1 SMAD3 S1PR1 PTGER4 BAIAP2 PAWR ACTG1 ARAP1 S100A10 DMD MARCKS
0.0187204801718728	36	264	1.71364137516287	Vascular process in circulatory system	http://amigo.geneontology.org/amigo/term/GO:0003018	TBXA2R ATP2B4 EDN1 SLC4A4 SLC4A3 SLC1A4 SLC8A2 TEK SCPEP1 ATP8A1 KCNA5 APOE KCNMB4 EDNRB SLCO1C1 SLC16A2 HTR7 SLC2A13 GJA1 DDAH1 ANGPT1 SLC15A2 SLC29A4 FABP5 BDKRB2 ADRB2 APLN PDE3A FGFBP3 HTR1A OXTR SLC24A3 PRKG1 PDE2A HRH1 SLC2A10
0.0187204801718728	42	322	1.63913522841666	Regulation of canonical Wnt signaling pathway	http://amigo.geneontology.org/amigo/term/GO:0060828	SNAI2 DKK3 CDH3 NLE1 PSMD8 PSMA6 GLI3 PSMA2 KANK1 TNKS2 CCNY FOLR1 PSMD9 GLI1 MAD2L2 SOX4 PSMF1 PSMB2 APOE ANKRD6 PSMB7 YAP1 FGF2 SFRP2 RSPO3 HHEX FZD7 VCP DACT1 MESP1 SMAD3 AXIN2 WNT10B CDH2 JUP GPC5 ZNRF3 FZD9 SULF2 DACT3 LGR4 PPM1N
0.0187204801718728	9	34	3.32648031649264	Regulation of presynapse organization	http://amigo.geneontology.org/amigo/term/GO:0099174	GPC4 CBLN1 MDGA1 NTRK3 SNCA FARP1 LRRTM1 NLGN1 GPC6
0.0187204801718728	9	34	3.32648031649264	Regulation of presynapse assembly	http://amigo.geneontology.org/amigo/term/GO:1905606	GPC4 CBLN1 MDGA1 NTRK3 SNCA FARP1 LRRTM1 NLGN1 GPC6
0.0190470866569459	18	102	2.21765354432843	Regulation of actomyosin structure organization	http://amigo.geneontology.org/amigo/term/GO:0110020	ARHGAP6 CDC42 EDN1 ARHGAP28 PPM1F STMN1 CCN2 TPM1 TMEFF2 RHOC WNT4 TTC8 SMAD3 S1PR1 PTGER4 ACTG1 ARAP1 S100A10
0.0190535708062158	45	352	1.60653878921519	Negative regulation of protein phosphorylation	http://amigo.geneontology.org/amigo/term/GO:0001933	PAX6 DTNBP1 GSTP1 PPM1F SLC8A3 TRIB3 PYCARD PBLD HMGCR MAPK8IP1 IL1B KIRREL2 CDKN2D APOE GMFG NIBAN1 ARRB1 NTRK3 CTDSP1 SNCA SFRP2 PDCD4 HHEX PID1 IMPACT ANGPT1 PRKCD SPRED1 YWHAB BDKRB2 PKIG RGS14 PYDC1 PKIA PRNP PARP14 MYADM CIB1 NR2F2 GMFB ENPP1 SIRPA DMD CEBPA LYN
0.0190535708062158	44	342	1.61676886077745	Second-messenger-mediated signaling	http://amigo.geneontology.org/amigo/term/GO:0019932	TBXA2R IGF1 ATP2B4 LMCD1 ADCY2 EDN1 ADCYAP1R1 P2RX5 RAPGEF4 CDC34 PPP1R9B SLC8A2 HPCA CXCR4 DYRK2 TNNI3 APOE NFATC1 CAP1 APLNR EDNRB EPHA5 CAMK2D HTR2C DDAH1 CCR5 GRIN2C CCR1 TMEM100 MAPK7 GRM5 P2RY12 PRNP PDE3A CMKLR1 CIB1 PRKG1 PCLO PDE2A HRH1 NOS1AP DMD GSTM2 GRIN2B
0.0190535708062158	37	274	1.69696360022212	Telencephalon development	http://amigo.geneontology.org/amigo/term/GO:0021537	PAX6 DNAH5 ATP2B4 EFNA2 SLC8A3 NUMBL GLI3 PPP1R9B MDGA1 HES1 TNR CXCR4 NPY SMO PLXNA3 BCAN SIX3 BCL2A1 TMEM108 EPHA5 NFIB SLC7A11 TTC8 SEMA6B P2RY12 ROBO1 CDH2 GNG12 OXTR CSF1R TSKU NRG3 SLIT1 RELN DMD TCTN1 CCDC85C
0.0190535708062158	12	55	2.7418262002606	Regulation of chondrocyte differentiation	http://amigo.geneontology.org/amigo/term/GO:0032330	SCIN SNAI2 PTHLH GLG1 TRPS1 GLI3 EFEMP1 CCN2 MBOAT2 SMAD3 AXIN2 MAF
0.0190535708062158	12	55	2.7418262002606	Receptor clustering	http://amigo.geneontology.org/amigo/term/GO:0043113	GRIK5 PTN CD81 APOE ITGB7 DLG2 SLC7A11 GRIK2 NLGN1 CDH2 FZD9 RELN
0.0192213181753605	17	94	2.2727016819536	Adenylate cyclase-inhibiting G protein-coupled receptor signaling pathway	http://amigo.geneontology.org/amigo/term/GO:0007193	MARCO ADCY2 EDN1 PALM GNAZ GRM1 GRIK3 NPY1R GRM5 P2RY12 S1PR1 RIC8A HTR1A AKAP5 SSTR2 PDE2A GRM3
0.0192213181753605	67	576	1.4617519600637	Neutrophil degranulation	http://amigo.geneontology.org/amigo/term/GO:0043312	MGST1 TYROBP RNASET2 TIMP2 AGA GSTP1 RAB10 CPNE3 FTL DYNLL1 SNAP29 MAPK1 PYGL PGRMC1 PYCARD CTSH CD33 PSMA2 VAT1 NIT2 STXBP3 PRDX6 VAMP8 NPC2 APAF1 CAT PRDX4 ATP8A1 FGL2 CD68 SLC44A2 MOSPD2 GMFG CAP1 ACTR10 LGALS3 CD63 PSMB7 TLR2 SLC27A2 SRP14 CREG1 FCGR2A DEGS1 ARL8A DYNLT1 STOM NDUFC2 CSTB ARPC5 PRKCD FABP5 CYBB VCP ITGAM PA2G4 HSPA6 JUP FUCA1 RAP2B ANXA2 TMEM179B HMGB1 SIRPA PNP APRT PLEKHO2
0.0192213181753605	17	94	2.2727016819536	Regulation of stress fiber assembly	http://amigo.geneontology.org/amigo/term/GO:0051492	ARHGAP6 CDC42 ARHGAP28 PPM1F STMN1 CCN2 TPM1 TMEFF2 RHOC WNT4 TTC8 SMAD3 S1PR1 PTGER4 ACTG1 ARAP1 S100A10
0.0192482544400899	29	199	1.83132863878378	Female pregnancy	http://amigo.geneontology.org/amigo/term/GO:0007565	ACSL4 UBE2A PTHLH COMT PCSK5 MAPK1 TIMP1 MAPK3 PTN CLIC5 UMPS IGFBP5 CNR1 IL1B PPAT ITGB4 HAVCR2 CRHBP GJA1 TPPP3 UBE2Q1 RPL29 WNT4 HPGD TAC3 PNOC THBD OXTR NR2F2
0.0193502814415796	73	639	1.43563278482607	Leukocyte degranulation	http://amigo.geneontology.org/amigo/term/GO:0043299	MGST1 TYROBP RNASET2 TIMP2 AGA GSTP1 RAB10 CPNE3 FTL DYNLL1 SNAP29 MAPK1 PYGL PGRMC1 CORO1A PYCARD CTSH CD33 PSMA2 VAT1 NIT2 STXBP3 PRDX6 VAMP8 NR4A3 NPC2 APAF1 CAT PRDX4 IL13RA2 ATP8A1 FGL2 RAC2 CD68 SLC44A2 MOSPD2 GMFG CAP1 ACTR10 LGALS3 CD63 PSMB7 TLR2 SLC27A2 SRP14 CREG1 FCGR2A DEGS1 ARL8A DYNLT1 STOM NDUFC2 CSTB ARPC5 PRKCD FABP5 CYBB VCP ITGAM PA2G4 HSPA6 JUP FUCA1 RAP2B ANXA2 TMEM179B HMGB…
0.0194521567841466	10	41	3.06504961411246	Semaphorin-plexin signaling pathway	http://amigo.geneontology.org/amigo/term/GO:0071526	PLXND1 SEMA3C NRP2 PLXNA3 SEMA4F PLXNC1 NCAM1 SEMA3D SEMA6B SEMA4A
0.0196955044401804	4	7	7.1809733816349	Dolichyl diphosphate biosynthetic process	http://amigo.geneontology.org/amigo/term/GO:0006489	SRD5A3 NUS1 MVD DOLK
0.0196955044401804	65	556	1.46912899669239	Positive regulation of cell migration	http://amigo.geneontology.org/amigo/term/GO:0030335	CD99 IGF1 SNAI2 CD74 SEMA3C EDN1 CPNE3 EPB41L4B MAPK1 PPM1F PDGFB CORO1A MAPK3 PYCARD CTSH PTN CREB3 GLI1 SPARC IGFBP5 DOCK7 NRP2 NR4A3 TEK CXCR4 ATP8A1 IL1B RAC2 SMO MOSPD2 LGALS3 RRAS2 PDGFRA SEMA4F FGF2 NTRK3 PDGFC PLK2 NUS1 SEMA3D ANGPT1 RHOC MMP14 IL34 CCR1 SMAD3 MAPRE2 SEMA6B P2RY12 S1PR1 P2RY6 CMKLR1 CD151 MYADM CSF1R CCBE1 ACTG1 FAM110C CIB1 RELN HMGB1 SEMA4A DDRGK1 TMSB4X LYN
0.0196955044401804	4	7	7.1809733816349	Dolichyl diphosphate metabolic process	http://amigo.geneontology.org/amigo/term/GO:0046465	SRD5A3 NUS1 MVD DOLK
0.0199153624771434	37	275	1.69079282349404	Heart contraction	http://amigo.geneontology.org/amigo/term/GO:0060047	NEDD4L ATP2B4 CDC42 SREBF1 CACNG4 EDN1 MYH7 SLC8A3 SLC4A3 SLC8A2 CCN2 KCNJ5 CXCR4 THRA TNNI3 KCNA5 CYP2J2 FXYD6 TPM1 CAMK2D GJA1 CACNA2D1 CXADR TMEM65 SCN3B STIM1 SGCD APLN HOPX JUP TCAP RYR1 CACNA1H RYR3 NOS1AP DMD GSTM2
0.0199692290830454	7	22	3.99849654204671	Neuroepithelial cell differentiation	http://amigo.geneontology.org/amigo/term/GO:0060563	B9D1 HES1 SOX4 FGF2 WNT4 CDH2 SOX11
0.0200294996946173	35	256	1.71810398291069	Cellular response to transforming growth factor beta stimulus	http://amigo.geneontology.org/amigo/term/GO:0071560	CFLAR DKK3 EDN1 FKBP1A LTBP4 GLG1 PDCD5 ITGB8 CAV2 PBLD FOLR1 SMAD9 APAF1 USP9X RASL11B COL4A2 PARP1 IL17RD ZFP36L2 WNT4 HPGD SPRED1 MAPK7 SMAD3 NPNT SMAD1 PDE3A WFIKKN2 SMAD2 SOX11 JUN ZFP36L1 PDE2A SLC2A10 PEG10
0.020126600128484	121	1159	1.31196817390957	Organic acid metabolic process	http://amigo.geneontology.org/amigo/term/GO:0006082	IGF1 CD74 CYP46A1 ATP2B4 DGAT2 ME1 ACSL4 SREBF1 HSD17B10 DHRS9 ENO1 EDN1 SLC4A4 SLC27A5 GSTP1 ACOX3 PHGDH COMT CYP26A1 CREM PSMD8 HSD3B7 SLC16A8 PNPLA3 MTHFD1 PSMA6 GSS RAE1 TRIB3 AHCY MAPK3 BCKDK FAH PON3 PON2 PSMA2 ERLIN1 NUP88 FOLR1 ACCS PSMD9 GHR SLC27A6 RARS1 NIT2 ACADL DARS1 FARSB HMGCL CNR1 NR4A3 ACOT2 SCPEP1 FABP3 SARDH NAGK NUP85 IL1B ALKBH7 PSMF1 PSMB2 ASL PPAT CDO1 GAMT APOC1 ENOSF1 AL…
0.0203152731884823	22	137	2.01801076783171	Response to acid chemical	http://amigo.geneontology.org/amigo/term/GO:0001101	RRAGD ATP2B4 EDN1 RRAGB GSTP1 PNPLA3 GSS GLRA2 PTN PPP1R9B CCN2 HPCA CDO1 PDGFRA PDGFC GLRA3 SST CYBB BAIAP2 COL4A1 DMD LYN
0.0203759064817534	29	200	1.82217199558986	Multicellular organismal signaling	http://amigo.geneontology.org/amigo/term/GO:0035637	ATP2B4 CACNG4 SLC8A3 SLC4A3 TNR SLC8A2 KCNJ5 KCNA5 KCNMB4 SCN2A SCN7A FXYD6 CAMK2D ANK3 GJA1 SCN3A CACNA2D1 CXADR GRIK2 TMEM65 SCN3B STIM1 SCN9A S1PR1 JUP GPR88 RYR1 CACNA1H RYR3
0.0204905499058943	18	103	2.1961229273932	Negative regulation of response to wounding	http://amigo.geneontology.org/amigo/term/GO:1903035	EDN1 PDGFB HMGCR TNR APOE F12 PDGFRA KIAA0319 FGF2 CASK GJA1 WNT4 PRKCD SMAD3 THBD ANXA2 PRKG1 AJAP1
0.0205430906612543	44	344	1.60736904181944	Regulation of protein serine/threonine kinase activity	http://amigo.geneontology.org/amigo/term/GO:0071900	DTNBP1 ATP2B4 EDN1 GSTP1 PDGFB SLC8A3 TRIB3 PYCARD CCNY HMGCR SLC8A2 MAPK8IP1 IL1B CDKN2D APOE CCNA1 CCNH HERC5 FGF2 TNFRSF11A ERBB2 SNCA SFRP2 PDGFC PDCD4 HHEX IL34 DIRAS3 PRKCD PKIG RGS14 ADRB2 ROBO1 PKIA CKS1B MAGED1 CSF1R CIB1 NR2F2 BLM MAP3K5 CEBPA LYN CD24
0.0206040233019217	23	146	1.97968615486853	Nephron development	http://amigo.geneontology.org/amigo/term/GO:0072006	CFLAR PDGFB CALB1 GLI3 HES1 TEK NUP85 SMO PDGFRA SULF1 YAP1 FGF2 ANGPT1 WNT4 HEYL DCHS1 NPNT MAGED1 PTCH1 WNT7B SULF2 LGR4 CD24
0.0206950637896662	49	394	1.5628641306477	Muscle tissue development	http://amigo.geneontology.org/amigo/term/GO:0060537	CFLAR DCN IGF1 CDC42 SEMA3C EDN1 KCNK2 FKBP1A MYH7 MAPK1 MYOM1 CAV2 GLI1 RBM24 HMGCR IGFBP5 SMO TNNI3 FHOD3 PDGFRA NIBAN2 YAP1 RBP4 FGF2 TPM1 MYH15 GJA1 SORBS2 FZD7 PDLIM5 ADAMTS9 HEYL MESP1 SMAD3 WNT10B SMAD1 SGCD S1PR1 HOPX EFEMP2 TCAP NUPR1 SOX11 NR2F2 PTCH1 MRTFB RYR1 NRAP DMD
0.020791029248558	74	652	1.42628228975724	Myeloid cell activation involved in immune response	http://amigo.geneontology.org/amigo/term/GO:0002275	MGST1 TYROBP RNASET2 TIMP2 AGA GSTP1 RAB10 CPNE3 FTL DYNLL1 SNAP29 MAPK1 PYGL PGRMC1 PYCARD CTSH CD33 PSMA2 VAT1 NIT2 STXBP3 PRDX6 VAMP8 NR4A3 NPC2 APAF1 CAT PRDX4 IL13RA2 ATP8A1 FGL2 RAC2 CD68 SLC44A2 MOSPD2 GMFG CAP1 ACTR10 LGALS3 HAVCR2 CD63 PSMB7 IL33 TLR2 SLC27A2 SRP14 CREG1 FCGR2A DEGS1 ARL8A DYNLT1 STOM NDUFC2 CSTB ARPC5 PRKCD FABP5 CYBB VCP ITGAM PA2G4 HSPA6 JUP FUCA1 RAP2B ANXA2 TMEM179B…
0.020791029248558	31	219	1.7788484290123	Bone development	http://amigo.geneontology.org/amigo/term/GO:0060348	TYROBP IGF1 FGFR3 GLG1 GLI3 RAB23 GHR GPR68 TEK TRIM45 ABI1 SULF1 SFRP2 PDGFC GJA1 MMP16 MMP14 ALPL DCHS1 PPIB AXIN2 SMAD1 PTGER4 SH3PXD2B SCUBE2 TMEM107 TSKU ANXA2 RYR1 SULF2 SP5
0.0212665341462147	16	87	2.31111786995146	Negative regulation of wound healing	http://amigo.geneontology.org/amigo/term/GO:0061045	EDN1 PDGFB HMGCR APOE F12 PDGFRA FGF2 CASK GJA1 WNT4 PRKCD SMAD3 THBD ANXA2 PRKG1 AJAP1
0.0213647901843083	21	129	2.04574241686111	Negative regulation of establishment of protein localization	http://amigo.geneontology.org/amigo/term/GO:1904950	SREBF1 DERL2 CD200 PPM1F SYTL4 SUFU PSMD9 RAB23 HMGCR ENY2 IL1B APOE TXN CCN3 HADH TERF1 ANGPT1 PKIG PKIA IDH2 UBE2J1
0.0215809192798554	45	355	1.59296240508098	Protein localization to cell periphery	http://amigo.geneontology.org/amigo/term/GO:1990778	ATP2B4 ATP2C2 PPP2R5A EXOC5 GPC4 RAB10 PALM LIN7B PPP1R9B RAB34 CD81 VAMP8 C16orf70 LGALS3 RAMP1 RAB40B RILPL2 ANK3 PID1 TNIK MMP14 TSPAN33 GRIN2C TTC8 TTC7B RAPSN RAB8B SCN3B DCHS1 RAB3B CDH2 PRNP JUP PACS1 DPP10 ZDHHC22 MYADM AKAP5 ANXA2 GPC6 CIB1 PTCH1 NHLRC1 RILPL1 S100A10
0.0216051605910661	29	201	1.81310646327349	Notch signaling pathway	http://amigo.geneontology.org/amigo/term/GO:0007219	PLXND1 CNTN1 SNAI2 NLE1 DLL3 IFT74 LFNG WWC1 HES1 KCNA5 DTX1 NIBAN2 CCN3 ARRB1 YAP1 APH1B BMP2K SORBS2 MMP14 HEYL TMEM100 MESP1 ROBO1 TM2D3 MAML2 PSENEN NEURL1B CEBPA YJEFN3
0.0218608854551706	9	35	3.23143802173571	Regulation of adenylate cyclase activity	http://amigo.geneontology.org/amigo/term/GO:0045761	TIMP2 PALM HPCA CAP1 EDNRB STIM1 AKAP5 P2RY13 GRM3
0.0218608854551706	9	35	3.23143802173571	Regulation of AMPA receptor activity	http://amigo.geneontology.org/amigo/term/GO:2000311	CACNG4 MINK1 SHANK1 SHANK2 GSG1L ADRB2 NLGN1 CNIH2 RELN
0.0222433056309325	35	258	1.70478534738426	Leukocyte chemotaxis	http://amigo.geneontology.org/amigo/term/GO:0030595	CD74 EDN1 CXCL2 HSD3B7 MAPK1 PDGFB CORO1A MAPK3 RPS19 PTN C5 CREB3 CXCR4 NUP85 RAC2 MOSPD2 LGALS3 SFTPD EDNRB CCN3 TNFRSF11A VAV1 CXADR IL34 CCR5 CCR1 PPIB GPR183 S1PR1 SCG2 CMKLR1 CSF1R HMGB1 HRH1 LYN
0.0223043475357265	11	49	2.82109668564228	Negative chemotaxis	http://amigo.geneontology.org/amigo/term/GO:0050919	SEMA3C NRP2 PLXNA3 SEMA4F SEMA3D SEMA6B ROBO1 SLIT3 NRG3 SLIT1 SEMA4A
0.0225469273997709	49	396	1.55497087746261	Negative regulation of phosphorylation	http://amigo.geneontology.org/amigo/term/GO:0042326	PAX6 DTNBP1 PPP2R5A GSTP1 DYNLL1 PPM1F SLC8A3 TRIB3 PYCARD PBLD HMGCR MAPK8IP1 IL1B KIRREL2 CDKN2D APOE GMFG NIBAN1 ARRB1 NTRK3 CTDSP1 SNCA SFRP2 PDCD4 HHEX PID1 IMPACT ANGPT1 PRKCD SPRED1 YWHAB BDKRB2 PKIG RGS14 PYDC1 PKIA PRNP PARP14 NUPR1 ANKLE2 MYADM CIB1 NR2F2 GMFB ENPP1 SIRPA DMD CEBPA LYN
0.0225469273997709	30	211	1.78673508310821	Carbohydrate derivative catabolic process	http://amigo.geneontology.org/amigo/term/GO:1901136	UPP2 DCN GPC4 AHCY PDE4C MAN1A1 OGG1 CSPG5 FBXO2 CTBS GDA NUDT10 NAGK NCAN BCAN FBXO44 FGF2 ADAMTS9 PRKCD CSPG4 FUCA1 GPC5 SGSH GPC6 PDE2A DPYD NUDT11 PNP HEXA NUDT18
0.023033024208428	29	202	1.80413068870283	Steroid biosynthetic process	http://amigo.geneontology.org/amigo/term/GO:0006694	SNAI2 CYP46A1 DKK3 SREBF1 HSD17B10 SLC27A5 HSD17B14 HSD3B7 SEC14L2 SQLE ERLIN1 HMGCS1 HMGCR SRD5A3 APOE RAN SLC27A2 EBP TM7SF2 CYB5R1 FDXR WNT4 PMVK MVD ACOX2 NR0B1 DHCR7 CYP2R1 CACNA1H
0.0230948428824566	68	592	1.44347268988945	Positive regulation of transferase activity	http://amigo.geneontology.org/amigo/term/GO:0051347	IGF1 CD74 ATP2B4 FGFR3 CDC42 ADCY2 EDN1 CHRNA3 OSBPL8 CD200 MAPK1 PDGFB TRIB3 MAPK3 FZR1 CCNY MMD CD81 RFC5 GHR SLC8A2 TEK IL1B CHTF18 RFC3 PLAAT4 PDGFRA AGAP2 ABI1 TXN RPLP1 FGF2 NTRK3 TOM1L1 MINK1 TNFRSF11A ERBB2 EPHA5 SNCA PDGFC VLDLR ANGPT1 TNIK DBI IL34 PRKCD TLR3 GRM5 ADRB2 P2RY12 ROBO1 PRNP CKS1B BTC BDNF MAGED1 CSF1R TNFAIP8L3 CIB1 NRG3 PRR5 RELN HMGB1 MAP3K5 HMGN1 ANG LYN CD24
0.0234774045599061	31	221	1.76275025318413	Regulation of cell-substrate adhesion	http://amigo.geneontology.org/amigo/term/GO:0010810	GPM6B ARHGAP6 CDC42 LIMS2 PPM1F PDGFB PTN KANK1 CSPG5 TEK RAC2 PTPRA MINK1 CASK RSU1 CCL28 FZD7 MMP14 WNT4 ARPC2 FBLN2 SMAD3 NPNT EFEMP2 JUP MYADM ACTG1 CIB1 AJAP1 S100A10 DMD
0.0234774045599061	6	17	4.43530708865685	Negative regulation of glucose transmembrane transport	http://amigo.geneontology.org/amigo/term/GO:0010829	STXBP3 IL1B PID1 PEA15 FABP5 ENPP1
0.0234774045599061	16	88	2.28485516688383	Regulation of neurotransmitter receptor activity	http://amigo.geneontology.org/amigo/term/GO:0099601	CACNG4 RGS9 MINK1 CRHBP DLG2 GRIA1 SHANK1 SHANK2 GSG1L ADRB2 NLGN1 NPTX1 CNIH2 RELN NPTXR GRIN2B
0.0239245035071729	68	593	1.44103850322859	Neutrophil mediated immunity	http://amigo.geneontology.org/amigo/term/GO:0002446	MGST1 TYROBP RNASET2 TIMP2 AGA WDR1 GSTP1 RAB10 CPNE3 FTL DYNLL1 SNAP29 MAPK1 PYGL PGRMC1 PYCARD CTSH CD33 PSMA2 VAT1 NIT2 STXBP3 PRDX6 VAMP8 NPC2 APAF1 CAT PRDX4 ATP8A1 FGL2 CD68 SLC44A2 MOSPD2 GMFG CAP1 ACTR10 LGALS3 CD63 PSMB7 TLR2 SLC27A2 SRP14 CREG1 FCGR2A DEGS1 ARL8A DYNLT1 STOM NDUFC2 CSTB ARPC5 PRKCD FABP5 CYBB VCP ITGAM PA2G4 HSPA6 JUP FUCA1 RAP2B ANXA2 TMEM179B HMGB1 SIRPA PNP APRT PLEK…
0.0240181154122819	24	157	1.92102472629724	Regulation of smooth muscle cell proliferation	http://amigo.geneontology.org/amigo/term/GO:0048660	IGF1 CALCRL EDN1 GSTP1 COMT PDGFB HMGCR IGFBP5 MYB NR4A3 FGF2 TPM1 PDCD4 GJA1 HPGD NPY5R S1PR1 APLN P2RY6 EFEMP2 JUN PRKG1 MAP3K5 ANG
0.0243137104491418	12	57	2.64562177218128	Response to zinc ion	http://amigo.geneontology.org/amigo/term/GO:0010043	GLRA2 MT1G MT2A PARP1 MT1B MT1E KRT14 MT1X SLC30A10 MT1F MT1A MT1M
0.0243137104491418	12	57	2.64562177218128	Glial cell proliferation	http://amigo.geneontology.org/amigo/term/GO:0014009	PTN HES1 MYB SOX4 IL1B IL33 IL34 SOX11 IDH2 CSF1R ASCL2 LYN
0.0243137104491418	20	122	2.06011531440346	Regulation of ossification	http://amigo.geneontology.org/amigo/term/GO:0030278	GPM6B MAPK1 MAPK3 PTN ACVR2B ACVR2A BMP2K WNT4 CCR1 INTU SMAD3 ADRB2 WNT10B S1PR1 PTGER4 SCUBE2 SOX11 ISG15 FZD9 ENPP1
0.0243137104491418	41	318	1.620235346328	Positive regulation of ion transport	http://amigo.geneontology.org/amigo/term/GO:0043270	CNTN1 ATP2C2 CACNG4 EDN1 ADCYAP1R1 P2RX5 PDGFB NTSR1 CREB3 RGS9 WFS1 RAB3GAP1 VAMP8 KCNJ5 IL1B LGALS3 APLNR KCNMB4 TNFRSF11A KCNN3 SNCA KCNMB1 CASK ANK3 KCNJ16 CACNA2D1 CCR1 SCN3B STIM1 RAB3B ADRB2 P2RY12 P2RY6 GNG2 RELN NOS1AP DMD TMSB4X GSTM2 PIRT COA8
0.0244358980087486	86	785	1.37673438717969	Myeloid leukocyte activation	http://amigo.geneontology.org/amigo/term/GO:0002274	MGST1 TYROBP CD74 RNASET2 TIMP2 AGA GSTP1 RAB10 CPNE3 FTL DYNLL1 CD200 SNAP29 MAPK1 PYGL DHRS2 PGRMC1 PYCARD CTSH CD33 ITGB8 PSMA2 VAT1 NIT2 STXBP3 PRDX6 CNR1 VAMP8 NR4A3 NPC2 APAF1 CAT PRDX4 IL13RA2 BATF3 ATP8A1 MT1G FGL2 RAC2 CD68 SLC44A2 MOSPD2 GMFG CAP1 ACTR10 LGALS3 HAVCR2 CD63 PSMB7 IL33 TLR2 SLC27A2 SRP14 CREG1 FCGR2A DEGS1 ARL8A SNCA DYNLT1 STOM NDUFC2 VSIG4 CSTB ARPC5 PRKCD TLR3 FABP5 CY…
0.0247353013673491	5	12	5.23612642410878	SMAD protein complex assembly	http://amigo.geneontology.org/amigo/term/GO:0007183	FKBP1A PARP1 SMAD3 SMAD1 SMAD2
0.0247353013673491	5	12	5.23612642410878	Negative regulation of protein import into nucleus	http://amigo.geneontology.org/amigo/term/GO:0042308	SUFU RAB23 ANGPT1 PKIG PKIA
0.0247353013673491	5	12	5.23612642410878	Cardiac neural crest cell differentiation involved in heart development	http://amigo.geneontology.org/amigo/term/GO:0061307	SEMA3C MAPK1 MAPK3 FOLR1 HES1
0.0247353013673491	5	12	5.23612642410878	Cardiac neural crest cell development involved in heart development	http://amigo.geneontology.org/amigo/term/GO:0061308	SEMA3C MAPK1 MAPK3 FOLR1 HES1
0.0247353013673491	33	241	1.72075192028803	Positive regulation of ERK1 and ERK2 cascade	http://amigo.geneontology.org/amigo/term/GO:0070374	CFLAR MARCO CD74 FGFR3 PDGFB MAPK3 NECAB2 PYCARD RIPK2 HMGCR CCN2 TEK APOE PDGFRA HAVCR2 ARRB1 FGF2 TNFRSF11A PDGFC HTR2C ANGPT1 SHC1 CCR1 NPY5R DENND2B NPNT GPR183 P2RY6 CSF1R TNFAIP8L3 CIB1 HMGB1 SLC30A10
0.0247353013673491	5	12	5.23612642410878	Negative regulation of protein import	http://amigo.geneontology.org/amigo/term/GO:1904590	SUFU RAB23 ANGPT1 PKIG PKIA
0.0247831678189606	7	23	3.82464886630555	Positive regulation of alcohol biosynthetic process	http://amigo.geneontology.org/amigo/term/GO:1902932	SREBF1 ADCYAP1R1 NTSR1 SNCA WNT4 P2RY6 HRH1
0.0248039404693791	67	584	1.44172796061077	Neutrophil activation involved in immune response	http://amigo.geneontology.org/amigo/term/GO:0002283	MGST1 TYROBP RNASET2 TIMP2 AGA GSTP1 RAB10 CPNE3 FTL DYNLL1 SNAP29 MAPK1 PYGL PGRMC1 PYCARD CTSH CD33 PSMA2 VAT1 NIT2 STXBP3 PRDX6 VAMP8 NPC2 APAF1 CAT PRDX4 ATP8A1 FGL2 CD68 SLC44A2 MOSPD2 GMFG CAP1 ACTR10 LGALS3 CD63 PSMB7 TLR2 SLC27A2 SRP14 CREG1 FCGR2A DEGS1 ARL8A DYNLT1 STOM NDUFC2 CSTB ARPC5 PRKCD FABP5 CYBB VCP ITGAM PA2G4 HSPA6 JUP FUCA1 RAP2B ANXA2 TMEM179B HMGB1 SIRPA PNP APRT PLEKHO2
0.0248039404693791	107	1014	1.32607225415299	Membrane organization	http://amigo.geneontology.org/amigo/term/GO:0061024	AP2B1 TRAPPC6A MARCO CLTCL1 CDC42 SAR1A NSFL1C PITPNM2 OSBPL8 SH3GLB1 TIMM13 SNAP29 PLTP SYTL4 CORO1A PDCD5 BBC3 GRIK5 PTN CAV2 STX1A SEC61B RAB34 FOLR1 ARPC3 PLSCR4 STX12 VAMP8 NPC2 CXCR4 ATP8A1 NUP85 ALKBH7 ROMO1 YWHAH RAC2 APOE CHMP2A CHMP1A RAN ATP8A2 YWHAQ CRB1 TIMM10 NMT1 KIAA0319 MTCH1 FCHSD2 ARRB1 TTPA FNBP1L PREB STON2 DEGS1 TMEFF2 SNCA DYNLT1 TIMM8B RILPL2 SLC7A11 ANK3 GRIA1 CHCHD6 CCR5…
0.0249220305272647	17	97	2.20241193921277	Negative regulation of small molecule metabolic process	http://amigo.geneontology.org/amigo/term/GO:0062014	SNAI2 DKK3 ATP2B4 DGAT2 C1QTNF3 TRIB3 BCKDK ERLIN1 ACADL CNR1 HPCA APOE APOC1 PARP1 PID1 WNT4 NUPR1
0.0252299880813198	68	595	1.43619467632698	Positive regulation of cellular component movement	http://amigo.geneontology.org/amigo/term/GO:0051272	CD99 IGF1 SNAI2 CD74 PHPT1 SEMA3C EDN1 CPNE3 EPB41L4B MAPK1 PPM1F PDGFB CORO1A MAPK3 PYCARD CTSH RPS19 PTN CREB3 GLI1 SPARC IGFBP5 DOCK7 STMN1 NRP2 NR4A3 TEK CXCR4 ATP8A1 IL1B RAC2 SMO MOSPD2 LGALS3 RRAS2 PDGFRA SEMA4F FGF2 NTRK3 PDGFC PLK2 NUS1 SEMA3D ANGPT1 RHOC MMP14 IL34 CCR1 SMAD3 MAPRE2 SEMA6B P2RY12 S1PR1 P2RY6 CMKLR1 CD151 MYADM CSF1R CCBE1 ACTG1 FAM110C CIB1 RELN HMGB1 SEMA4A DDRGK1 TMSB…
0.0252619138386182	32	232	1.7333384024636	Developmental cell growth	http://amigo.geneontology.org/amigo/term/GO:0048588	CDKL5 IGF1 NEDD4L SEMA3C EDN1 ULK2 ARHGAP4 SYT17 RASAL1 DBN1 TNR NRP2 CXCR4 USP9X CPNE5 APOE PLXNA3 SEMA4F KIAA0319 TMEM108 SEMA3D IMPACT SORBS2 PRMT2 PDLIM5 SEMA6B ALCAM RAPH1 BDNF SLIT3 SLIT1 SEMA4A
0.0255538477406326	9	36	3.14167585446527	Response to sterol	http://amigo.geneontology.org/amigo/term/GO:0036314	MLC1 HMGCS1 HMGCR SMO CCR5 PMVK ABCA1 SMAD2 PTCH1
0.0255538477406326	38	290	1.64667148234042	Cellular ketone metabolic process	http://amigo.geneontology.org/amigo/term/GO:0042180	CD74 CYP46A1 DKK3 AKR7A2 ATP2B4 DGAT2 SREBF1 HSD17B10 DHRS9 OXCT1 COMT PSMD8 PSMA6 TRIB3 BCKDK PSMA2 ERLIN1 PSMD9 HMGCR GPD2 ACADL CNR1 NR4A3 FABP3 IL1B PSMF1 PSMB2 APOC1 NMT1 PSMB7 SNCA SLC7A11 FDXR WNT4 FABP5 CACNA1H VKORC1L1 CRYZL1
0.0255538477406326	9	36	3.14167585446527	Membrane depolarization during action potential	http://amigo.geneontology.org/amigo/term/GO:0086010	YWHAH SCN2A SCN7A ANK3 SCN3A CACNA2D1 SCN3B SCN9A CACNA1H
0.0257888806517345	15	81	2.3271672996039	Negative regulation of epithelial cell migration	http://amigo.geneontology.org/amigo/term/GO:0010633	TBXA2R DCN ATP2B4 VASH1 PBLD APOE FGF2 DNAJA4 PTPRG PTPRR ADAMTS9 SPRED1 JUP NR2F2 HMGB1
0.0258342582846113	10	43	2.92248916694444	Establishment or maintenance of epithelial cell apical/basal polarity	http://amigo.geneontology.org/amigo/term/GO:0045197	CDC42 WDR1 OPHN1 FAT1 LAMA1 LIN7B PARD3B CRB1 DLG2 TTC8
0.0258342582846113	59	502	1.47696315070479	Leukocyte migration	http://amigo.geneontology.org/amigo/term/GO:0050900	CD99 CD74 CDC42 WDR1 EDN1 CXCL2 GLG1 CD200 HSD3B7 MAPK1 SLC16A8 PDGFB CORO1A MAPK3 PYCARD RPS19 PTN C5 CREB3 CD81 TEK CXCR4 NUP85 RAC2 MOSPD2 LGALS3 SFTPD EDNRB CCN3 IL33 ITGB7 TNFRSF11A VAV1 SLC7A11 CCL28 ANGPT1 CXADR MMP14 IL34 SHC1 CCR5 CCR1 PPIB SLC3A2 P2RY12 GPR183 ITGAM S1PR1 PTGER4 SCG2 CMKLR1 THBD CSF1R GCNT1 HMGB1 FUT4 HRH1 SIRPA LYN
0.0258678344417356	20	123	2.04336640940831	Gland morphogenesis	http://amigo.geneontology.org/amigo/term/GO:0022612	CFLAR PLXND1 PAX6 POLB CDC42 LIMS2 SEMA3C LAMA1 PTN GLI3 GLI1 IGFBP5 KDM5B SULF1 NFIB WNT4 CSF1R NRG3 PTCH1 SULF2
0.0258678344417356	20	123	2.04336640940831	Negative regulation of protein transport	http://amigo.geneontology.org/amigo/term/GO:0051224	SREBF1 DERL2 CD200 PPM1F SYTL4 SUFU PSMD9 RAB23 HMGCR ENY2 IL1B APOE TXN CCN3 HADH ANGPT1 PKIG PKIA IDH2 UBE2J1
0.0260882083407045	131	1282	1.28411711992184	Regulation of response to external stimulus	http://amigo.geneontology.org/amigo/term/GO:0032101	TSPAN6 TBXA2R TYROBP IGF1 SNAI2 CD74 BIRC3 PTGER3 CALCRL NUCB2 CNGB1 SEMA3C ICAM3 ADCY2 EDN1 ADCYAP1R1 C1QTNF3 GSTP1 PPEF1 PTHLH CD200 PSMD8 MAPK1 PPM1F PDGFB COCH PSMA6 MAPK3 PYCARD RIPK2 RPS19 PTN ZC3HAV1 PSMA2 C5 CREB3 DHX58 CD81 PSMD9 LY86 HMGCR TNR NENF CNR1 VAMP8 TEK CXCR4 NPY TRIM24 IL1B PSMF1 PSMB2 PRKCG FGL2 RAC2 MOSPD2 APOE PLXNA3 F12 RAMP1 ALOX5AP PUM1 PDGFRA HAVCR2 AKIRIN2 SEMA4F EDNR…
0.0261238026691796	18	106	2.13396850491981	Regulation of actin filament bundle assembly	http://amigo.geneontology.org/amigo/term/GO:0032231	ARHGAP6 CDC42 ARHGAP28 PPM1F STMN1 CCN2 TPM1 TMEFF2 RHOC SHANK1 WNT4 TTC8 SMAD3 S1PR1 PTGER4 ACTG1 ARAP1 S100A10
0.026647374337059	171	1734	1.23927698065412	Negative regulation of biosynthetic process	http://amigo.geneontology.org/amigo/term/GO:0009890	CFLAR PAX6 SNAI2 NEDD4L DKK3 MTA3 ATP2B4 CBFB LMCD1 SREBF1 ENO1 EDN1 RUNX1T1 RFX3 C1QTNF3 KCNK2 GSTP1 DYNLL1 HNRNPC CREM PPM1F PDGFB BRMS1L TRIB3 RBBP7 KLF8 TRPS1 TFEC PHF14 GLI3 AEBP1 ERLIN1 SUFU WFS1 RBM24 DAP WWC1 HES1 ACVR2B LOXL3 ACADL IGFBP5 MAD2L2 KDM5B DR1 MYB NR4A3 EXOSC8 ZNF706 PDS5A HPCA ZRANB3 TRIM24 DDX54 BATF3 USP9X RPL23 THRA SIN3B SMO PHF10 APOE APOC1 LSM7 LSM4 PRDM12 CHMP1A RLIM …
0.0267299240919208	38	291	1.64101281745265	Regulation of blood circulation	http://amigo.geneontology.org/amigo/term/GO:1903522	TBXA2R ATP2B4 SREBF1 CACNG4 EDN1 MYH7 SLC8A3 SLC4A3 SLC8A2 CCN2 KCNJ5 THRA TNNI3 KCNA5 CYP2J2 KCNMB4 FXYD6 TPM1 CAMK2D GJA1 CACNA2D1 CXADR TMEM65 SCN3B STIM1 BDKRB2 APLN HOPX JUP HTR1A OXTR RYR1 CACNA1H HRH1 RYR3 NOS1AP DMD GSTM2
0.0269196872377088	35	262	1.67875809017228	Response to transforming growth factor beta	http://amigo.geneontology.org/amigo/term/GO:0071559	CFLAR DKK3 EDN1 FKBP1A LTBP4 GLG1 PDCD5 ITGB8 CAV2 PBLD FOLR1 SMAD9 APAF1 USP9X RASL11B COL4A2 PARP1 IL17RD ZFP36L2 WNT4 HPGD SPRED1 MAPK7 SMAD3 NPNT SMAD1 PDE3A WFIKKN2 SMAD2 SOX11 JUN ZFP36L1 PDE2A SLC2A10 PEG10
0.0269776613060058	23	150	1.92689452407203	Negative regulation of neurogenesis	http://amigo.geneontology.org/amigo/term/GO:0050768	PAX6 SEMA3C ARHGAP4 DLL3 PTN EFNB3 HES1 TNR IL1B YWHAH PLXNA3 MYCN SEMA4F KIAA0319 NTRK3 CTDSP1 DYNLT1 SEMA3D SEMA6B SOX11 IDH2 ASCL2 SEMA4A
0.0275268041592888	47	381	1.55022325627158	Response to lipopolysaccharide	http://amigo.geneontology.org/amigo/term/GO:0032496	TBXA2R MGST1 DCN CD6 VIM MAOB EDN1 CXCL2 IL12RB2 GSTP1 COMT MAPK1 MAPK3 PYCARD RIPK2 LY86 SPARC PLSCR4 CNR1 IL1B LOXL1 CD68 HAVCR2 AKIRIN2 EDNRB TLR2 CASP1 TNFRSF11A SNCA PDCD4 GJA1 CCR5 ALPL HPGD ABCA1 SRR PTGER4 GNG12 JUN THBD LDOC1 HMGB1 PELI1 ADH5 SIRPA CTR9 LYN
0.0275867992372071	62	535	1.45632824655586	Ribonucleoprotein complex biogenesis	http://amigo.geneontology.org/amigo/term/GO:0022613	GEMIN8 RPL31 NLE1 CLNS1A SNRPD3 EIF3D CRNKL1 RBFA ERCC2 RPS19 DDX49 NPM3 NUP88 CPSF6 RPL24 WDR77 PTBP2 EXOSC8 DDX54 SNRPC RPS10 RPL23 SNRPD2 EMG1 RPL36 LSM4 RPL27 RAN MPHOSPH6 RPL35 RPS6 RPLP1 RPS24 METTL5 DENR TXNL4A RPS8 RPL32 RPL37 NHP2 RPP30 CELF3 RPL8 RPL26 RPL29 PSIP1 RPL27A PA2G4 EXOSC10 RPL38 TRMT112 RPS27 DDX10 RPL35A RRP7A RPL12 RPL10A RPL39 RPL36A MRPL20 MPV17L2 GTF2H5
0.0281351544859603	27	187	1.81444380899599	Regulation of actin filament polymerization	http://amigo.geneontology.org/amigo/term/GO:0030833	SCIN TMSB10 CAPG CAPZB ARHGAP28 CORO1A PYCARD KANK1 CRACD ARPC3 DBN1 GMFG FHOD3 AVIL FCHSD2 TMOD3 ARHGAP18 TMSB4Y ARPC5 ARPC2 PRKCD BAIAP2 CDC42EP4 MYADM GMFB CYRIA TMSB4X
0.0283422242801328	3	4	9.42502756339581	Purine deoxyribonucleoside diphosphate metabolic process	http://amigo.geneontology.org/amigo/term/GO:0009182	GUK1 AK5 NUDT18
0.0283422242801328	40	312	1.6111158228027	Positive regulation of cell development	http://amigo.geneontology.org/amigo/term/GO:0010720	PLXND1 PAX6 CDKL5 TYROBP CDC42 LIMS2 RFX3 SMARCD3 NUMBL PTN PTPRZ1 GLI3 DBN1 HES1 CSPG5 STK25 MYB GPR68 CXCR4 IL1B SMO ELL3 PLXNA3 PLXNC1 NIBAN2 TLR2 CHODL IL34 ARPC2 RGS14 ROBO1 PDE3A BAIAP2 BDNF SOX11 MYADM CIB1 RELN S100A10 LYN
0.0283422242801328	3	4	9.42502756339581	Nitrobenzene metabolic process	http://amigo.geneontology.org/amigo/term/GO:0018916	GSTM1 GSTM3 GSTM2
0.0283422242801328	15	82	2.29878721058434	Positive regulation of lipid transport	http://amigo.geneontology.org/amigo/term/GO:0032370	EDN1 PLTP NTSR1 MYB FABP3 ATP8A1 IL1B APOE ATP8A2 TNFRSF11A DBI PRKCD ABCA1 ANXA2 PTCH1
0.0283422242801328	3	4	9.42502756339581	Regulation of mismatch repair	http://amigo.geneontology.org/amigo/term/GO:0032423	PRKCG AXIN2 HMGB1
0.0283422242801328	3	4	9.42502756339581	Negative regulation of catecholamine metabolic process	http://amigo.geneontology.org/amigo/term/GO:0045914	COMT SNCA ITGAM
0.0283422242801328	3	4	9.42502756339581	Negative regulation of dopamine metabolic process	http://amigo.geneontology.org/amigo/term/GO:0045963	COMT SNCA ITGAM
0.0283422242801328	8	30	3.35112091142962	Positive regulation of filopodium assembly	http://amigo.geneontology.org/amigo/term/GO:0051491	RALA CDC42 PALM DPYSL3 FNBP1L GPM6A NLGN1 ARAP1
0.0284278763550575	53	443	1.5034656459292	Regulation of small molecule metabolic process	http://amigo.geneontology.org/amigo/term/GO:0062012	IGF1 SNAI2 CD74 DKK3 ATP2B4 DGAT2 SREBF1 ENO1 ADCYAP1R1 SLC4A4 C1QTNF3 COMT PSMD8 SEC14L2 PSMA6 RAE1 NTSR1 TRIB3 BCKDK PSMA2 ERLIN1 NUP88 PSMD9 ACADL CNR1 NR4A3 FABP3 HPCA NUP85 IL1B PSMF1 PSMB2 DYRK2 ARPP19 APOE APOC1 RAN PSMB7 PARP1 SNCA SLC7A11 PID1 WNT4 FABP5 VCP P2RY6 DHCR7 NUPR1 HMGB1 HRH1 ENPP1 TMSB4X LCMT1
0.0285119142502725	11	51	2.71046544306808	Negative regulation of lipid biosynthetic process	http://amigo.geneontology.org/amigo/term/GO:0051055	SNAI2 DKK3 PDGFB TRIB3 ERLIN1 ACADL APOE APOC1 ASXL3 WNT4 NR0B1
0.0287490082145174	23	151	1.91413363318414	Negative regulation of secretion by cell	http://amigo.geneontology.org/amigo/term/GO:1903531	ACSL4 MAOB SREBF1 EDN1 CD200 SYTL4 PSMD9 HMGCR STXBP3 CNR1 VAMP8 ENY2 IL13RA2 IL1B APOE CCN3 HADH SNCA CRHBP GJA1 NPY5R P2RY12 IDH2
0.0295337511460529	66	579	1.43247396473028	Regulation of vesicle-mediated transport	http://amigo.geneontology.org/amigo/term/GO:0060627	WDR54 AP2B1 RALA RAB27B DTNBP1 NEDD4L CDC42 SAR1A OPHN1 RAB10 RAPGEF4 MAPK1 SYTL4 CORO1A MAPK3 NECAB2 PYCARD SYT17 SLC17A7 GRIK5 STX1A SYT10 CSPG5 RAB3GAP1 STXBP3 CNR1 VAMP8 HPCA IL13RA2 IL1B PRKCG RAC2 APOE APOC1 CHMP2A LGALS3 SFTPD CD63 TLR2 ARRB1 PREB BMP2K PPFIA2 STON2 SH3GL3 SNCA LRRTM2 CASK ANGPT1 RAB8B GSG1L RAB3B NLGN1 ITGAM APLN CD151 AKAP5 ANXA2 PCLO HMGB1 CACNA1H PGAP1 SIRPA GRIN3A CPL…
0.0295337511460529	17	99	2.15791876872362	Renal tubule development	http://amigo.geneontology.org/amigo/term/GO:0061326	CALB1 GLI3 HES1 SMO YAP1 FGF2 WNT4 HEYL TTC8 DCHS1 NPNT MAGED1 PTCH1 COL4A1 WNT7B LGR4 CD24
0.0299073114733436	6	18	4.18890113928703	Regulation of dopamine metabolic process	http://amigo.geneontology.org/amigo/term/GO:0042053	MAOB COMT SNCA NR4A2 ITGAM HTR1A
0.0299073114733436	6	18	4.18890113928703	Regulation of catecholamine metabolic process	http://amigo.geneontology.org/amigo/term/GO:0042069	MAOB COMT SNCA NR4A2 ITGAM HTR1A
0.0301151553765839	33	245	1.69265801138537	Developmental growth involved in morphogenesis	http://amigo.geneontology.org/amigo/term/GO:0060560	CDKL5 NEDD4L SEMA3C ULK2 ARHGAP4 SYT17 RASAL1 DBN1 TNR KDM5B NRP2 CXCR4 USP9X CPNE5 APOE PLXNA3 SEMA4F KIAA0319 YAP1 TMEM108 SFRP2 SEMA3D IMPACT MESP1 SEMA6B ALCAM S1PR1 RAPH1 BDNF SLIT3 SLIT1 WNT7B SEMA4A
0.0301151553765839	26	179	1.82533122270608	Neuron projection extension	http://amigo.geneontology.org/amigo/term/GO:1990138	CDKL5 NEDD4L SEMA3C ULK2 ARHGAP4 SYT17 RASAL1 DBN1 TNR NRP2 CXCR4 USP9X CPNE5 APOE PLXNA3 SEMA4F KIAA0319 TMEM108 SEMA3D IMPACT SEMA6B ALCAM RAPH1 SLIT3 SLIT1 SEMA4A
0.0302152428414722	7	24	3.66528849687615	Polarized epithelial cell differentiation	http://amigo.geneontology.org/amigo/term/GO:0030859	CDC42 OPHN1 FAT1 RAB10 LAMA1 TTC8 AJAP1
0.0302152428414722	7	24	3.66528849687615	Heat generation	http://amigo.geneontology.org/amigo/term/GO:0031649	PTGER3 CNR1 IL1B EDNRB TNFRSF11A ADRB2 APLN
0.0302152428414722	7	24	3.66528849687615	Ammonium ion metabolic process	http://amigo.geneontology.org/amigo/term/GO:0097164	BCHE SARDH DMGDH HDC HNMT SLC29A4 HTR1A
0.0306120319398178	138	1368	1.26769376583686	Cellular macromolecule catabolic process	http://amigo.geneontology.org/amigo/term/GO:0044265	RHBDD2 AP2B1 RPS20 VIM RNASET2 NEDD4L RPL31 DERL2 UBE2A OPHN1 NSFL1C HNRNPC PSMD8 CDC34 FOXRED2 PSMA6 TRIB3 USP11 CTSH RNASEH2A FZR1 RPS19 DDX49 ZC3HAV1 PSMA2 SEC61B ERLIN1 SUFU RNF43 WFS1 CD81 PSMD9 KCTD10 SPSB2 MAN1A1 RBM24 TENT5A RNF7 RPL24 FBXO2 UCHL3 EXOSC8 ZCCHC17 RNF11 USP9X RPS10 CLPP RPL23 PSMF1 PSMB2 PRKCG CDC16 APOE RPL36 DDA1 LSM7 LSM4 RLIM RPL27 FBXO44 PUM1 USP37 PSMB7 RPL35 DERL1 IL…
0.0307802165680176	23	152	1.9015406487553	Neural precursor cell proliferation	http://amigo.geneontology.org/amigo/term/GO:0061351	PAX6 LIMS2 SMARCD3 RAB10 SMARCA1 NUMBL PTN PTPRZ1 GLI3 GLI1 DBN1 DOCK7 PTBP2 SMO ELL3 SIX3 FGF2 SLC16A2 CDH2 TAFA1 FZD9 TRIM71 LYN
0.0309824835238865	15	83	2.27109097913152	Diencephalon development	http://amigo.geneontology.org/amigo/term/GO:0021536	PAX6 PTN GLI1 HES1 RAB3GAP1 NRP2 SMO SOX3 SIX3 FGF2 TBX19 NR4A2 WNT4 PTCHD1 NR0B1
0.0309824835238865	15	83	2.27109097913152	Negative regulation of protein polymerization	http://amigo.geneontology.org/amigo/term/GO:0032272	SCIN TMSB10 CAPG CAPZB KANK1 CRACD STMN1 FHOD3 AVIL TMOD3 SNCA TMSB4Y PRKCD MYADM TMSB4X
0.0309824835238865	32	236	1.70395978547269	Reactive oxygen species metabolic process	http://amigo.geneontology.org/amigo/term/GO:0072593	CFLAR TYROBP MAOB EDN1 GSTP1 HBQ1 PDGFB PON3 PRDX1 PRDX6 CCN2 CAT PRDX4 ROMO1 RAC2 HBZ SFTPD MYCN FBLN5 VAV1 SIRT3 SNCA PID1 SHC1 PRKCD CYBB ITGAM CCS SH3PXD2B SLC30A10 HBG1 COA8
0.0309883951627854	45	364	1.55357597198832	Muscle cell differentiation	http://amigo.geneontology.org/amigo/term/GO:0042692	CFLAR IGF1 CDC42 WDR1 EDN1 SMARCD3 PDGFB TNNT1 CAV2 CD81 RBM24 HES1 IGFBP5 SMO NFATC1 FHOD3 APLNR PDGFRA EDNRB NIBAN2 CCN3 TMOD3 TPM1 PDCD4 SORBS2 FZD7 MMP14 WNT4 PDLIM5 MESP1 NPNT WNT10B SMAD1 CDH2 HOPX EFEMP2 RBM4 TCAP BDNF ACTG1 MRTFB RYR1 CACNA1H NRAP DMD
0.0310092711832926	13	67	2.43831558854021	Aminoglycan catabolic process	http://amigo.geneontology.org/amigo/term/GO:0006026	DCN GPC4 CSPG5 CTBS NCAN BCAN FGF2 CSPG4 FUCA1 GPC5 SGSH GPC6 HEXA
0.0311187067670624	4	8	6.28335170893054	Regulation of peptidyl-cysteine S-nitrosylation	http://amigo.geneontology.org/amigo/term/GO:2000169	ATP2B4 TXN NOS1AP DMD
0.0311993193145876	66	581	1.42754290116838	Positive regulation of cell motility	http://amigo.geneontology.org/amigo/term/GO:2000147	CD99 IGF1 SNAI2 CD74 PHPT1 SEMA3C EDN1 CPNE3 EPB41L4B MAPK1 PPM1F PDGFB CORO1A MAPK3 PYCARD CTSH PTN CREB3 GLI1 SPARC IGFBP5 DOCK7 NRP2 NR4A3 TEK CXCR4 ATP8A1 IL1B RAC2 SMO MOSPD2 LGALS3 RRAS2 PDGFRA SEMA4F FGF2 NTRK3 PDGFC PLK2 NUS1 SEMA3D ANGPT1 RHOC MMP14 IL34 CCR1 SMAD3 MAPRE2 SEMA6B P2RY12 S1PR1 P2RY6 CMKLR1 CD151 MYADM CSF1R CCBE1 ACTG1 FAM110C CIB1 RELN HMGB1 SEMA4A DDRGK1 TMSB4X LYN
0.0315200408442516	117	1135	1.29542229065176	Oxoacid metabolic process	http://amigo.geneontology.org/amigo/term/GO:0043436	IGF1 CD74 CYP46A1 ATP2B4 DGAT2 ME1 ACSL4 SREBF1 HSD17B10 DHRS9 ENO1 EDN1 SLC4A4 SLC27A5 GSTP1 ACOX3 PHGDH COMT CYP26A1 CREM PSMD8 HSD3B7 SLC16A8 PNPLA3 MTHFD1 PSMA6 GSS RAE1 TRIB3 AHCY MAPK3 BCKDK FAH PON3 PON2 PSMA2 ERLIN1 NUP88 FOLR1 ACCS PSMD9 SLC27A6 RARS1 NIT2 ACADL DARS1 FARSB HMGCL CNR1 NR4A3 ACOT2 SCPEP1 FABP3 SARDH NAGK NUP85 IL1B ALKBH7 PSMF1 PSMB2 ASL PPAT CDO1 GAMT APOC1 ENOSF1 ALOX5A…
0.0317229041138807	114	1102	1.3000038018477	Carboxylic acid metabolic process	http://amigo.geneontology.org/amigo/term/GO:0019752	IGF1 CD74 CYP46A1 ATP2B4 DGAT2 ME1 ACSL4 SREBF1 HSD17B10 DHRS9 ENO1 EDN1 SLC4A4 SLC27A5 GSTP1 ACOX3 PHGDH COMT CYP26A1 CREM PSMD8 HSD3B7 SLC16A8 PNPLA3 MTHFD1 PSMA6 GSS RAE1 TRIB3 AHCY MAPK3 BCKDK FAH PON3 PON2 PSMA2 ERLIN1 NUP88 FOLR1 ACCS PSMD9 SLC27A6 RARS1 NIT2 ACADL DARS1 FARSB HMGCL CNR1 NR4A3 ACOT2 SCPEP1 FABP3 SARDH NAGK NUP85 IL1B ALKBH7 PSMF1 PSMB2 ASL PPAT CDO1 GAMT APOC1 ENOSF1 ALOX5A…
0.0317290868876283	31	227	1.71615773547883	Maintenance of location in cell	http://amigo.geneontology.org/amigo/term/GO:0051651	SCIN TMSB10 FTL FKBP1A JPH4 NTSR1 CORO1A BBC3 GRIK5 DBN1 APOE APLNR TXN FGF2 SNCA CAMK2D HTR2C ANK3 GJA1 JPH3 TMSB4Y CCR5 ALB HSP90B1 P2RY6 RYR1 RYR3 DMD TMSB4X GSTM2 LYN
0.0322288120084954	11	52	2.65834110762446	Heterophilic cell-cell adhesion via plasma membrane cell adhesion molecules	http://amigo.geneontology.org/amigo/term/GO:0007157	CD6 CBLN1 CRB1 AMIGO2 GRID2 CXADR DCHS1 NLGN1 ALCAM CDH2 CADM1
0.0322288120084954	11	52	2.65834110762446	Purinergic nucleotide receptor signaling pathway	http://amigo.geneontology.org/amigo/term/GO:0035590	P2RX5 NECAB2 PYCARD IL1B TXN CASP1 P2RY12 ADORA2B P2RY6 GPR34 P2RY13
0.0325702679477083	24	162	1.86173383968312	Neural tube development	http://amigo.geneontology.org/amigo/term/GO:0021915	RALA PAX6 CC2D2A SEMA3C PHGDH MTHFD1 GLI3 SUFU FOLR1 HES1 SOX4 SMO SFRP2 VANGL2 INTU DACT1 DCHS1 SOX11 TMEM107 FZD2 ZFP36L1 PTCH1 TCTN1 TRIM71
0.033294893007362	18	109	2.07523542680275	Actin cytoskeleton reorganization	http://amigo.geneontology.org/amigo/term/GO:0031532	RALA DTNBP1 PHPT1 CDC42 TEK GDPD2 GMFG PDGFRA NTRK3 MINK1 CAPN10 TNIK CXADR SHC1 S1PR1 BAIAP2 CSF1R ARAP1
0.033294893007362	27	190	1.78579469622236	Receptor metabolic process	http://amigo.geneontology.org/amigo/term/GO:0043112	WDR54 AP2B1 CALCRL CACNG4 OPHN1 SH3GLB1 NECAB2 RNF43 CD81 GHR HPCA APOE RAMP1 CD63 ARRB1 SNCA LRRTM2 VLDLR ANGPT1 GRIA1 GSG1L APLN ANXA2 MX2 ZNRF3 ARAP1 DMD
0.033406827622492	5	13	4.83334746840811	Negative regulation of cell fate commitment	http://amigo.geneontology.org/amigo/term/GO:0010454	HES1 LOXL3 SFRP2 FZD7 MESP1
0.033406827622492	46	376	1.53741584367449	Striated muscle tissue development	http://amigo.geneontology.org/amigo/term/GO:0014706	CFLAR DCN IGF1 CDC42 SEMA3C EDN1 KCNK2 FKBP1A MYH7 MAPK1 MYOM1 CAV2 GLI1 RBM24 HMGCR SMO TNNI3 FHOD3 PDGFRA NIBAN2 YAP1 RBP4 FGF2 TPM1 MYH15 GJA1 SORBS2 FZD7 PDLIM5 ADAMTS9 HEYL MESP1 SMAD3 WNT10B SMAD1 SGCD S1PR1 HOPX TCAP NUPR1 SOX11 NR2F2 MRTFB RYR1 NRAP DMD
0.033406827622492	5	13	4.83334746840811	Dermatan sulfate biosynthetic process	http://amigo.geneontology.org/amigo/term/GO:0030208	DCN CSPG5 NCAN BCAN CSPG4
0.033406827622492	31	228	1.70863072786708	Multi-multicellular organism process	http://amigo.geneontology.org/amigo/term/GO:0044706	ACSL4 UBE2A EDN1 PTHLH COMT PCSK5 MAPK1 TIMP1 MAPK3 PTN CLIC5 UMPS IGFBP5 CNR1 ACVR2A IL1B PPAT ITGB4 HAVCR2 CRHBP GJA1 TPPP3 UBE2Q1 RPL29 WNT4 HPGD TAC3 PNOC THBD OXTR NR2F2
0.033406827622492	5	13	4.83334746840811	Regulation of postsynaptic density assembly	http://amigo.geneontology.org/amigo/term/GO:0099151	CBLN1 NTRK3 LRRTM2 GRID2 LRRTM1
0.033406827622492	64	562	1.43108366324397	Response to peptide	http://amigo.geneontology.org/amigo/term/GO:1901652	CFLAR IGF1 VIM SREBF1 ADCY2 EDN1 GSTP1 RAB10 OSBPL8 PNPLA3 TRIB3 TIMP1 RIPK2 CAV2 KANK1 PPP1R9B GHR SPARC IGFBP5 STXBP3 CCN2 NR4A3 TEK CAT FABP3 IL1B RPL23 PPAT CDO1 PTPRA ECHDC3 EDNRB CPEB2 TLR2 HADH CAPN10 PARP1 CRHBP FOXO1 GJA1 HHEX NR4A2 PID1 CACNA2D1 KLF10 ATP6V1C1 SHC1 PRKCD CYBB RAB8B STXBP4 GRM5 ADRB2 PRNP BAIAP2 AP3S1 OXTR LDOC1 ZFP36L1 GCNT1 SLC30A10 ENPP1 APRT LYN
0.0337417117168671	90	841	1.34483151915279	Positive regulation of hydrolase activity	http://amigo.geneontology.org/amigo/term/GO:0051345	CFLAR CDKL5 ARHGAP6 FGFR3 GRAMD4 RAP1GAP ADCYAP1R1 OPHN1 ARHGAP28 GMIP ARHGAP4 CD200 PPM1F PYCARD CTSH RIPK2 RASAL3 PDCD5 BBC3 CD33 CAV2 TBC1D13 RGS9 RASAL1 DAP RAB3GAP1 DOCK7 CCN2 DENND1A APAF1 HPCA DNAJB1 TBC1D14 PDGFRA AKIRIN2 AGAP2 RGS8 MTCH1 ARRB1 CASP1 PLCB2 PREB APH1B FGF2 TPM1 NTRK3 SGSM2 ERBB2 VAV1 SNCA SFRP2 ARHGAP18 RGS20 RSU1 RGS10 RGS18 RHOC TBC1D24 WNT4 AIM2 PCOLCE2 PRKCD VCP SMAD3 …
0.0340101519705629	19	118	2.02345224524882	Aminoglycan biosynthetic process	http://amigo.geneontology.org/amigo/term/GO:0006023	DCN GPC4 PDGFB CSPG5 B4GALT2 IL1B NCAN BCAN CHST9 ANGPT1 B4GALT3 B3GALNT1 CSPG4 CHST1 B3GALT6 B3GNT4 GPC5 GPC6 HEXA
0.034199601978431	25	172	1.82655572934027	Regulation of response to wounding	http://amigo.geneontology.org/amigo/term/GO:1903034	TBXA2R EDN1 PDGFB PTN KANK1 HMGCR TNR CXCR4 APOE F12 PDGFRA KIAA0319 FGF2 PTPRF CASK GJA1 WNT4 PRKCD SMAD3 THBD ANXA2 ACTG1 PRKG1 HMGB1 AJAP1
0.0342388057373966	71	637	1.40068436839582	Endocytosis	http://amigo.geneontology.org/amigo/term/GO:0006897	WDR54 AP2B1 STAB1 CD6 MARCO RAB27B NEDD4L CALCRL CLTCL1 CDC42 CACNG4 OPHN1 MAPK1 MLC1 MAPK3 NECAB2 PYCARD SLC17A7 CAV2 STX1A RAB34 FOLR1 CD81 GHR SPARC LOXL3 DENND1A HPCA MASP1 RAC2 APOE APOC1 CAP1 LGALS3 RAMP1 SFTPD CD63 FCHSD2 ARRB1 FNBP1L BMP2K STON2 SH3GL3 TMEM108 SNCA LRRTM2 VLDLR ANGPT1 GRIA1 ALB ABCA1 HSP90B1 TMPRSS5 SCARA5 LRP1B GSG1L ADRB2 NLGN1 ITGAM APLN RIN1 CD163 CD151 HHIPL1 ANXA2 M…
0.0342388057373966	9	38	2.97632449370394	2 -deoxyribonucleotide metabolic process	http://amigo.geneontology.org/amigo/term/GO:0009394	UPP2 TBPL1 OGG1 GDA GUK1 AK5 DPYD PNP NUDT18
0.0342388057373966	103	984	1.3154171260566	Metal ion transport	http://amigo.geneontology.org/amigo/term/GO:0030001	CNTN1 KCNG1 NEDD4L ATP2B4 ATP2C2 CALCRL CACNG4 ADCYAP1R1 SLC4A4 KCNK2 P2RX5 FTL FKBP1A JPH4 PDGFB SLC8A3 NTSR1 NKAIN4 CORO1A TUSC3 SLC17A7 BBC3 CD33 CREB3 RGS9 WFS1 SLC8A2 CCN2 BSPRY KCNJ5 HPCA CXCR4 SLC12A4 AHNAK YWHAH KCNA5 LGALS3 RAMP1 TRPC4 TPT1 APLNR CD63 KCNMB4 SCN2A SCN7A FXYD6 SLC40A1 FGF2 SLC39A6 KCNN3 SNCA CAMK2D KCNMB1 CASK HTR2C STOM SLC39A12 GPM6A ANK3 GJA1 SCN3A KCNJ16 CACNA2D1 JPH3…
0.0342388057373966	13	68	2.40245800635579	Negative regulation of actin filament polymerization	http://amigo.geneontology.org/amigo/term/GO:0030837	SCIN TMSB10 CAPG CAPZB KANK1 CRACD FHOD3 AVIL TMOD3 TMSB4Y PRKCD MYADM TMSB4X
0.0344227395146869	20	127	1.97900841226159	Positive regulation of cell-substrate adhesion	http://amigo.geneontology.org/amigo/term/GO:0010811	CDC42 LIMS2 PPM1F PDGFB PTN CSPG5 TEK RSU1 CCL28 WNT4 ARPC2 FBLN2 SMAD3 NPNT EFEMP2 JUP MYADM CIB1 S100A10 DMD
0.0347355126852073	23	154	1.87684531565458	Positive regulation of chemotaxis	http://amigo.geneontology.org/amigo/term/GO:0050921	CD74 EDN1 MAPK1 PPM1F PDGFB MAPK3 PTN CREB3 CXCR4 RAC2 MOSPD2 FGF2 NTRK3 IL34 CCR1 SMAD3 P2RY12 S1PR1 SCG2 CMKLR1 CSF1R HMGB1 TMSB4X
0.0349034219833871	27	191	1.77644498577094	Negative regulation of cell development	http://amigo.geneontology.org/amigo/term/GO:0010721	PAX6 IGF1 SEMA3C PTHLH ARHGAP4 DLL3 PTN KANK1 EFNB3 HES1 TNR IL1B YWHAH PLXNA3 MYCN SEMA4F EDNRB KIAA0319 NTRK3 CTDSP1 DYNLT1 SEMA3D SEMA6B SOX11 IDH2 ASCL2 SEMA4A
0.0356638328479813	32	239	1.68257116891864	Regulation of heart contraction	http://amigo.geneontology.org/amigo/term/GO:0008016	ATP2B4 SREBF1 CACNG4 EDN1 MYH7 SLC8A3 SLC4A3 SLC8A2 CCN2 KCNJ5 THRA TNNI3 KCNA5 CYP2J2 FXYD6 TPM1 CAMK2D GJA1 CACNA2D1 CXADR TMEM65 SCN3B STIM1 APLN HOPX JUP RYR1 CACNA1H RYR3 NOS1AP DMD GSTM2
0.0356638328479813	26	182	1.79524334540873	Inorganic anion transport	http://amigo.geneontology.org/amigo/term/GO:0015698	GABRA3 TG ANO2 CLNS1A SLC4A4 SLC26A4 GLRA2 SLC17A7 CLIC5 SLC4A3 SLC1A4 CLCC1 SLC12A4 TTYH3 GLRA3 GABRA2 SLC37A1 ANO10 GABRB1 GABRB3 GRM5 P2RY6 PRNP SLC26A11 GABRA5 ENPP1
0.0356638328479813	18	110	2.05636965019545	Contractile actin filament bundle assembly	http://amigo.geneontology.org/amigo/term/GO:0030038	ARHGAP6 CDC42 ARHGAP28 PPM1F STMN1 CCN2 ARRB1 TPM1 TMEFF2 RHOC WNT4 TTC8 SMAD3 S1PR1 PTGER4 ACTG1 ARAP1 S100A10
0.0356638328479813	67	596	1.41269988086693	Negative regulation of protein modification process	http://amigo.geneontology.org/amigo/term/GO:0031400	PAX6 RPS20 DTNBP1 ATP2B4 GSTP1 PHACTR3 FKBP1A PPM1F SLC8A3 TRIB3 PYCARD PTN PBLD PPP1R9B HMGCR MAD2L2 MAPK8IP1 SOX4 IL1B RPL23 KIRREL2 PRKCG KDM4B ARPP19 CDKN2D APOE GMFG PIAS3 LGALS3 PPP1R1A NIBAN1 ARRB1 NTRK3 CTDSP1 SNCA SFRP2 RPL37 PDCD4 HHEX PID1 IMPACT ANGPT1 DBI PABIR3 PRKCD SPRED1 YWHAB BDKRB2 PKIG RGS14 MINAR1 PYDC1 PKIA PRNP PARP14 MYADM CIB1 NR2F2 MRTFB ISG15 GMFB ENPP1 SIRPA PRMT6 DMD …
0.0356638328479813	18	110	2.05636965019545	Stress fiber assembly	http://amigo.geneontology.org/amigo/term/GO:0043149	ARHGAP6 CDC42 ARHGAP28 PPM1F STMN1 CCN2 ARRB1 TPM1 TMEFF2 RHOC WNT4 TTC8 SMAD3 S1PR1 PTGER4 ACTG1 ARAP1 S100A10
0.0356638328479813	26	182	1.79524334540873	Positive regulation of binding	http://amigo.geneontology.org/amigo/term/GO:0051099	PLXND1 PAX6 IGF1 FKBP1A EIF3D TRIB3 RIPK2 ERCC2 HES1 STMN1 APOE RAMP1 RAN TXN NIBAN2 DERL1 PARP1 PLK2 GPSM1 DACT1 CTBP2 BDNF ANXA2 HMGB1 S100A10 DDRGK1
0.0356638328479813	159	1614	1.23798379395286	Positive regulation of multicellular organismal process	http://amigo.geneontology.org/amigo/term/GO:0051240	PLXND1 TBXA2R PAX6 CDKL5 TYROBP CD6 IGF1 CD74 GPM6B PTGER3 TP53BP1 CBFB PANX2 ENO1 EDN1 RFX3 IL12RB2 SMARCD3 C1QTNF3 CD200 MAPK1 PDGFB NTSR1 CBLN1 PYCARD CTSH RIPK2 NUMBL RPS19 ITGB8 PTN ZC3HAV1 PTPRZ1 GLI3 C5 DHX58 CD81 GLI1 GHR HMGCR DBN1 HES1 ACVR2B ACADL STK25 TNR MAD2L2 KDM5B CNR1 MYB CCN2 VAMP8 NR4A3 GPR68 TEK POLR3GL CXCR4 ACVR2A SOX4 IL1B THRA KRT17 SMO ELL3 APOE PLXNA3 F12 ATP8A2 PLAAT4 …
0.0357239980290622	73	660	1.38995355985433	Myeloid leukocyte mediated immunity	http://amigo.geneontology.org/amigo/term/GO:0002444	MGST1 TYROBP RNASET2 TIMP2 AGA WDR1 GSTP1 RAB10 CPNE3 FTL DYNLL1 SNAP29 MAPK1 PYGL PGRMC1 PYCARD CTSH CD33 PSMA2 VAT1 NIT2 STXBP3 PRDX6 VAMP8 NR4A3 NPC2 APAF1 CAT PRDX4 IL13RA2 ATP8A1 FGL2 RAC2 CD68 SLC44A2 MOSPD2 GMFG CAP1 ACTR10 LGALS3 CD63 PSMB7 TLR2 SLC27A2 SRP14 CREG1 FCGR2A DEGS1 ARL8A DYNLT1 STOM NDUFC2 CSTB ARPC5 PRKCD FABP5 CYBB VCP ITGAM PA2G4 HSPA6 JUP FUCA1 RAP2B ANXA2 TMEM179B HMGB1 …
0.0364223023345181	7	25	3.5186769570011	Chondroitin sulfate biosynthetic process	http://amigo.geneontology.org/amigo/term/GO:0030206	DCN CSPG5 NCAN BCAN CHST9 CSPG4 B3GALT6
0.0364223023345181	19	119	2.00644844486858	Response to alkaloid	http://amigo.geneontology.org/amigo/term/GO:0043279	CACNG4 MAP1LC3A PPP1R9B GHR BCHE CNR1 CXCR4 PRKCG SNCA CRHBP HNMT PEA15 SRR TMED10 OXTR RYR1 BLM RYR3 GSTM2
0.0364554308822632	108	1042	1.30249901068042	Positive regulation of cell population proliferation	http://amigo.geneontology.org/amigo/term/GO:0008284	CFLAR PAX6 CD6 IGF1 CD74 MTA3 CDH3 CALCRL FGFR3 CDC42 DERL2 UBE2A EDN1 IL12RB2 SMARCD3 PTHLH EFNB1 MAPK1 PDGFB TIMP1 CORO1A MAPK3 PYCARD CTSH RIPK2 RASAL3 FZR1 PTN CAV2 GLI3 CD81 GLI1 HMGCR HES1 IGFBP5 WDR77 KDM5B NRP2 MYB CCN2 NR4A3 TEK SOX4 IL1B RPL23 ROMO1 RAC2 SMO ELL3 ASH2L KCNA5 IL13RA1 MEIS2 MYCN APLNR PDGFRA HAVCR2 AKIRIN2 AGAP2 EDNRB RPS6 ARRB1 YAP1 FGF2 NTRK3 TNFRSF11A ERBB2 SFRP2 PDGFC…
0.0366592548412277	67	597	1.41033354940819	Positive regulation of locomotion	http://amigo.geneontology.org/amigo/term/GO:0040017	CD99 IGF1 SNAI2 CD74 PHPT1 SEMA3C EDN1 CPNE3 EPB41L4B MAPK1 PPM1F PDGFB CORO1A MAPK3 PYCARD CTSH PTN CREB3 GLI1 SPARC IGFBP5 DOCK7 NRP2 NR4A3 TEK CXCR4 ATP8A1 IL1B RAC2 SMO MOSPD2 LGALS3 RRAS2 PDGFRA SEMA4F FGF2 NTRK3 PDGFC PLK2 NUS1 SEMA3D ANGPT1 RHOC MMP14 IL34 CCR1 SMAD3 MAPRE2 SEMA6B P2RY12 S1PR1 P2RY6 SCG2 CMKLR1 CD151 MYADM CSF1R CCBE1 ACTG1 FAM110C CIB1 RELN HMGB1 SEMA4A DDRGK1 TMSB4X LYN
0.0366592548412277	67	597	1.41033354940819	Neutrophil activation	http://amigo.geneontology.org/amigo/term/GO:0042119	MGST1 TYROBP RNASET2 TIMP2 AGA GSTP1 RAB10 CPNE3 FTL DYNLL1 SNAP29 MAPK1 PYGL PGRMC1 PYCARD CTSH CD33 PSMA2 VAT1 NIT2 STXBP3 PRDX6 VAMP8 NPC2 APAF1 CAT PRDX4 ATP8A1 FGL2 CD68 SLC44A2 MOSPD2 GMFG CAP1 ACTR10 LGALS3 CD63 PSMB7 TLR2 SLC27A2 SRP14 CREG1 FCGR2A DEGS1 ARL8A DYNLT1 STOM NDUFC2 CSTB ARPC5 PRKCD FABP5 CYBB VCP ITGAM PA2G4 HSPA6 JUP FUCA1 RAP2B ANXA2 TMEM179B HMGB1 SIRPA PNP APRT PLEKHO2
0.036813582850857	23	155	1.86473663619874	Neurotransmitter secretion	http://amigo.geneontology.org/amigo/term/GO:0007269	BAIAP3 DTNBP1 CHRNA3 SNAP29 LIN7B GRIK5 STX1A CSPG5 RAB3GAP1 STXBP3 CNR1 PRKCG KCNMB4 PPFIA2 SNCA CASK SYN2 NLGN1 CTBP2 PCLO ERC2 GRIN3A CPLX3
0.036813582850857	23	155	1.86473663619874	Signal release from synapse	http://amigo.geneontology.org/amigo/term/GO:0099643	BAIAP3 DTNBP1 CHRNA3 SNAP29 LIN7B GRIK5 STX1A CSPG5 RAB3GAP1 STXBP3 CNR1 PRKCG KCNMB4 PPFIA2 SNCA CASK SYN2 NLGN1 CTBP2 PCLO ERC2 GRIN3A CPLX3
0.0370130716382719	54	461	1.47202165849132	Gland development	http://amigo.geneontology.org/amigo/term/GO:0048732	CFLAR PLXND1 PAX6 TG DKK3 ATP2C2 POLB CDC42 LIMS2 SEMA3C RAP1GAP MAPK1 LAMA1 MAPK3 PTN GLI3 GLI1 HMGCS1 HES1 UMPS IGFBP5 WDR77 KDM5B HMGCL THRA PPAT SMO CDO1 SOX3 PDGFRA AGAP2 SULF1 SIX3 FGF2 TNFRSF11A TBX19 NFIB WNT4 TAF10 MESP1 SMAD3 NR0B1 ROBO1 MGMT APLN SMAD2 OXTR CSF1R NRG3 PTCH1 WNT7B SULF2 APRT CEBPA
0.0371435975739665	6	19	3.96843265827192	Negative regulation of platelet activation	http://amigo.geneontology.org/amigo/term/GO:0010544	PDGFB APOE PDGFRA PRKCD THBD PRKG1
0.0371435975739665	17	102	2.09445056964351	Oligodendrocyte differentiation	http://amigo.geneontology.org/amigo/term/GO:0048709	PAX6 WDR1 GSTP1 SLC8A3 ERCC2 PTN PTPRZ1 GLI3 HES1 CXCR4 TRPC4 TSPAN2 TLR2 ERBB2 IL34 SOX11 LYN
0.0371826976503556	12	61	2.47213837728415	Glycosaminoglycan catabolic process	http://amigo.geneontology.org/amigo/term/GO:0006027	DCN GPC4 CSPG5 NCAN BCAN FGF2 CSPG4 FUCA1 GPC5 SGSH GPC6 HEXA
0.0371826976503556	12	61	2.47213837728415	Smooth muscle cell differentiation	http://amigo.geneontology.org/amigo/term/GO:0051145	SMARCD3 PDGFB HES1 NFATC1 APLNR EDNRB PDCD4 WNT4 MESP1 NPNT EFEMP2 MRTFB
0.037331353576872	14	77	2.28485516688383	Nerve development	http://amigo.geneontology.org/amigo/term/GO:0021675	GLI3 HES1 RPL24 NRP2 PRKCG PLXNA3 SULF1 NAV2 NPTX1 BDNF ATOH7 GABRA5 SULF2 DMD
0.0374390523970051	37	289	1.60888590470886	Organic hydroxy compound transport	http://amigo.geneontology.org/amigo/term/GO:0015850	NISCH GPM6B DTNBP1 MAOB SLC27A5 OSBPL8 SLC16A8 PLTP SYT17 STX1A MFSD10 SYT10 KDM5B STX12 CNR1 MYB NPC2 APOE APOC1 RBP4 SLCO1C1 OSBPL11 SNCA SLC2A13 NUS1 SLC29A4 ABCA1 RAB3B P2RY12 HTR1A OXTR TSKU ANXA2 PTCH1 RXRA LCAT YJEFN3
0.0378965731312251	25	174	1.80556083589958	Biomineral tissue development	http://amigo.geneontology.org/amigo/term/GO:0031214	IGF1 GPM6B FGFR3 PTHLH ERCC2 PTN ACVR2B ACVR2A BMP2K FOXO1 KLF10 ALPL WNT4 CCR1 SMAD3 STIM1 AXIN2 ADRB2 WNT10B S1PR1 SLC24A3 ISG15 FZD9 ENPP1 LGR4
0.0378965731312251	10	46	2.7318920473611	Macrophage chemotaxis	http://amigo.geneontology.org/amigo/term/GO:0048246	MAPK1 MAPK3 C5 NUP85 LGALS3 SFTPD EDNRB IL34 CMKLR1 CSF1R
0.0378965731312251	10	46	2.7318920473611	Chondroitin sulfate proteoglycan metabolic process	http://amigo.geneontology.org/amigo/term/GO:0050654	DCN B3GAT1 B3GAT2 CSPG5 NCAN BCAN CHST9 CSPG4 B3GALT6 HEXA
0.0378965731312251	61	535	1.43283908128883	Regulation of anatomical structure size	http://amigo.geneontology.org/amigo/term/GO:0090066	TBXA2R SCIN CDKL5 TMSB10 CAPG WDR1 CLNS1A SEMA3C CAPZB EDN1 ARHGAP28 ARHGAP4 CORO1A PYCARD KANK1 CRACD ARPC3 DBN1 TNR SCPEP1 SLC12A4 KCNA5 APOE GMFG PLXNA3 FHOD3 AVIL SEMA4F KCNMB4 EDNRB KIAA0319 FCHSD2 TMOD3 VAV1 ARHGAP18 HTR7 GJA1 SEMA3D TMSB4Y ARPC5 ARPC2 PRKCD SEMA6B BDKRB2 RAB3B ADRB2 APLN AQP4 BAIAP2 BDNF HTR1A CDC42EP4 MYADM OXTR PRKG1 WNT7B SEMA4A HRH1 GMFB CYRIA TMSB4X
0.0378965731312251	10	46	2.7318920473611	Regulation of macrophage migration	http://amigo.geneontology.org/amigo/term/GO:1905521	CD200 MAPK1 MAPK3 C5 CD81 MMP14 IL34 P2RY12 CMKLR1 CSF1R
0.0380138369237583	18	111	2.03784379749099	Glycosaminoglycan biosynthetic process	http://amigo.geneontology.org/amigo/term/GO:0006024	DCN GPC4 PDGFB CSPG5 B4GALT2 IL1B NCAN BCAN CHST9 ANGPT1 B4GALT3 CSPG4 CHST1 B3GALT6 B3GNT4 GPC5 GPC6 HEXA
0.0383652784737515	119	1167	1.28143762358652	Regulation of protein phosphorylation	http://amigo.geneontology.org/amigo/term/GO:0001932	PAX6 IGF1 CNTN1 MARCO CD74 DTNBP1 ATP2B4 PPP2R5A FGFR3 ADCY2 EDN1 CHRNA3 GSTP1 OSBPL8 MAPK1 PPM1F PDGFB SLC8A3 TRIB3 MAPK3 PYCARD RIPK2 CCNY PBLD PPP1R9B MMD ELP4 CD81 GHR HMGCR HES1 DOCK7 MAD2L2 SLC8A2 CCN2 TEK MAPK8IP1 ACVR2A IL1B KIRREL2 RAC2 CDKN2D APOE GMFG CCNA1 CCNH APLNR AGAP2 NIBAN1 EDNRB ABI1 TXN ARRB1 RPLP1 HERC5 FGF2 WDFY2 NTRK3 TOM1L1 MINK1 TNFRSF11A ERBB2 CTDSP1 SNCA SFRP2 PDGFC VLD…
0.0401346683861182	28	203	1.7333384024636	Regulation of actin polymerization or depolymerization	http://amigo.geneontology.org/amigo/term/GO:0008064	SCIN TMSB10 CAPG WDR1 CAPZB ARHGAP28 CORO1A PYCARD KANK1 CRACD ARPC3 DBN1 GMFG FHOD3 AVIL FCHSD2 TMOD3 ARHGAP18 TMSB4Y ARPC5 ARPC2 PRKCD BAIAP2 CDC42EP4 MYADM GMFB CYRIA TMSB4X
0.0402169444820586	15	86	2.19186687520833	Fc receptor mediated stimulatory signaling pathway	http://amigo.geneontology.org/amigo/term/GO:0002431	ELMO2 CDC42 MAPK1 MAPK3 ARPC3 NR4A3 ABI1 VAV1 FCGR2A ARPC5 ARPC2 PRKCD BAIAP2 ACTG1 LYN
0.0403543352911057	17	103	2.07411609809358	Spinal cord development	http://amigo.geneontology.org/amigo/term/GO:0021510	PAX6 PHGDH ERCC2 PTN GLI3 SUFU MDGA1 LOXL3 PTBP2 SOX4 SMO VLDLR INTU SOX11 PTCH1 RELN TCTN1
0.0404569922370647	11	54	2.55988402956429	Aorta development	http://amigo.geneontology.org/amigo/term/GO:0035904	PLXND1 AP2B1 SUFU HES1 SOX4 LOXL1 APLNR ADAMTS9 ROBO1 EFEMP2 PDE2A
0.0404569922370647	11	54	2.55988402956429	Protein insertion into mitochondrial membrane	http://amigo.geneontology.org/amigo/term/GO:0051204	TIMM13 PDCD5 BBC3 ROMO1 YWHAH YWHAQ TIMM10 NMT1 TIMM8B YWHAZ YWHAB
0.0407132666477494	52	443	1.47509836959092	Glycoprotein metabolic process	http://amigo.geneontology.org/amigo/term/GO:0009100	DCN IGF1 AGA DERL2 NECAB2 TUSC3 C1GALT1 B3GAT1 GNPTAB MAN1A1 B3GAT2 ST8SIA4 CSPG5 FBXO2 B4GALT2 RPN2 SRD5A3 NCAN RAMP1 BCAN FBXO44 DPM2 IL33 SULF1 ST6GAL2 NUS1 CHST9 GALNT14 B4GALT3 ALG8 ADAMTS9 GALNT10 MVD B3GALNT1 GXYLT2 CSPG4 DOLK B3GALT6 B3GNT4 PAWR DPY19L3 MCFD2 FKRP SGSH NUDT14 GCNT1 FUT4 SULF2 SLC2A10 UBE2J1 HEXA
0.0410520962807429	29	213	1.71095962027217	Inositol lipid-mediated signaling	http://amigo.geneontology.org/amigo/term/GO:0048017	DCN IGF1 MYO16 EDN1 PITPNM2 MAPK1 PDGFB MAPK3 TEK CAT HCST PDGFRA AGAP2 PLCB2 FGF2 NTRK3 ERBB2 PDGFC FBXL2 ANGPT1 PLCD3 CSF1R TNFAIP8L3 ADAP2 ZFP36L1 PRR5 RELN PIRT LYN
0.0410520962807429	27	194	1.7489741870219	Regulation of stress-activated protein kinase signaling cascade	http://amigo.geneontology.org/amigo/term/GO:0070302	CDC42 GSTP1 MAPK1 MAPK3 PYCARD RIPK2 HMGCR STK25 PRDX1 CCN2 MAPK8IP1 IL1B ANKRD6 MINK1 SFRP2 PDCD4 FOXO1 SH3RF1 FZD7 TLR3 GRIK2 DACT1 WNT7B HMGB1 MAP3K5 SIRPA LYN
0.041118662622431	14	78	2.25556215192378	Response to axon injury	http://amigo.geneontology.org/amigo/term/GO:0048678	TYROBP KCNK2 PTN FOLR1 DPYSL3 TNR KIAA0319 FGF2 NTRK3 PTPRF P2RY12 MORN4 RTN4RL2 LYN
0.0412079361024216	39	311	1.57588885304367	Epithelial cell migration	http://amigo.geneontology.org/amigo/term/GO:0010631	PLXND1 TBXA2R DCN ATP2B4 VASH1 EDN1 EPB41L4B PPM1F PDGFB CTSH PTN KANK1 PBLD SPARC NRP2 TEK APOE CCN3 FGF2 DNAJA4 PTPRG PLK2 PTPRR NUS1 ANGPT1 ADAMTS9 SPRED1 MAPRE2 ROBO1 SCG2 JUP CCBE1 CIB1 NR2F2 NANOS1 HMGB1 SEMA4A TMSB4X TNFSF12
0.0420722463746218	19	121	1.97328400776331	Negative regulation of blood vessel morphogenesis	http://amigo.geneontology.org/amigo/term/GO:2000181	STAB1 DCN ATP2B4 VASH1 PTN SPARC TEK COL4A2 NIBAN2 SULF1 PLK2 HHEX SHC1 WNT4 ADAMTS9 SPRED1 MINAR1 SEMA4A YJEFN3
0.0423428253296479	28	204	1.72484164558878	Regulation of actin filament length	http://amigo.geneontology.org/amigo/term/GO:0030832	SCIN TMSB10 CAPG WDR1 CAPZB ARHGAP28 CORO1A PYCARD KANK1 CRACD ARPC3 DBN1 GMFG FHOD3 AVIL FCHSD2 TMOD3 ARHGAP18 TMSB4Y ARPC5 ARPC2 PRKCD BAIAP2 CDC42EP4 MYADM GMFB CYRIA TMSB4X
0.0427241296607592	43	352	1.53513706525008	Regionalization	http://amigo.geneontology.org/amigo/term/GO:0003002	PAX6 NLE1 SEMA3C EDN1 HSPB11 SMARCD3 DLL3 PCSK5 LFNG GLI3 SUFU GLI1 HES1 ACVR2B WDR77 NRP2 ACVR2A SMO ABI1 SIX3 FGF2 TBX19 SFRP2 HHEX HEYL INTU MESP1 SMAD3 AXIN2 ROBO1 ITGAM C1QA TCAP SMAD2 TMEM107 PLD6 NR2F2 PTCH1 WNT7B HES4 RELN PGAP1 TCTN1
0.0431222426261212	25	176	1.78504309912799	Biomineralization	http://amigo.geneontology.org/amigo/term/GO:0110148	IGF1 GPM6B FGFR3 PTHLH ERCC2 PTN ACVR2B ACVR2A BMP2K FOXO1 KLF10 ALPL WNT4 CCR1 SMAD3 STIM1 AXIN2 ADRB2 WNT10B S1PR1 SLC24A3 ISG15 FZD9 ENPP1 LGR4
0.0434743270961336	10	47	2.67376668465129	Positive regulation of phospholipase C activity	http://amigo.geneontology.org/amigo/term/GO:0010863	ARHGAP6 ADCYAP1R1 PDGFRA PLCB2 FGF2 NTRK3 P2RY12 P2RY6 BDNF ANG
0.0434951923679747	32	243	1.65487452416278	Regulation of epithelial cell migration	http://amigo.geneontology.org/amigo/term/GO:0010632	TBXA2R DCN ATP2B4 VASH1 EDN1 EPB41L4B PPM1F PDGFB CTSH PTN PBLD SPARC NRP2 TEK APOE FGF2 DNAJA4 PTPRG PLK2 PTPRR NUS1 ANGPT1 ADAMTS9 SPRED1 MAPRE2 JUP CCBE1 CIB1 NR2F2 HMGB1 SEMA4A TMSB4X
0.0438450081272495	7	26	3.38334322788568	Negative regulation of lyase activity	http://amigo.geneontology.org/amigo/term/GO:0051350	PHPT1 PALM HPCA EDNRB AKAP5 P2RY13 GRM3
0.0439344473720176	5	14	4.48810836352181	Protein nitrosylation	http://amigo.geneontology.org/amigo/term/GO:0017014	ATP2B4 TXN ADH5 NOS1AP DMD
0.0439344473720176	5	14	4.48810836352181	Peptidyl-cysteine S-nitrosylation	http://amigo.geneontology.org/amigo/term/GO:0018119	ATP2B4 TXN ADH5 NOS1AP DMD
0.0439344473720176	5	14	4.48810836352181	Negative regulation of glial cell proliferation	http://amigo.geneontology.org/amigo/term/GO:0060253	PTN HES1 SOX11 IDH2 ASCL2
0.0439344473720176	5	14	4.48810836352181	Positive regulation of inositol phosphate biosynthetic process	http://amigo.geneontology.org/amigo/term/GO:0060732	ADCYAP1R1 NTSR1 SNCA P2RY6 HRH1
0.0439344473720176	5	14	4.48810836352181	Regulation of postsynaptic specialization assembly	http://amigo.geneontology.org/amigo/term/GO:0099150	CBLN1 NTRK3 LRRTM2 GRID2 LRRTM1
0.0439344473720176	148	1500	1.23991473722896	Organonitrogen compound catabolic process	http://amigo.geneontology.org/amigo/term/GO:1901565	RHBDD2 AP2B1 UPP2 DCN TIMP2 NEDD4L ATP2B4 MAOB HSD17B10 DERL2 GPC4 UBE2A OPHN1 NSFL1C BLVRB COMT PSMD8 CDC34 TIMP3 FOXRED2 PSMA6 TRIB3 AHCY USP11 TIMP1 BCKDK CTSH FAH FZR1 PDE4C PSMA2 SEC61B ERLIN1 SUFU RNF43 WFS1 CD81 PSMD9 KCTD10 SPSB2 MAN1A1 HMGCR OGG1 RNF7 CSPG5 ACADL FBXO2 MAD2L2 CTBS HMGCL UCHL3 GDA TRIM24 NUDT10 RNF11 SARDH NAGK USP9X IL1B CLPP RPL23 PSMF1 PSMB2 PRKCG PPAT CDO1 CDC16 APOE …
0.0439344473720176	5	14	4.48810836352181	Regulation of phospholipid transport	http://amigo.geneontology.org/amigo/term/GO:2001138	ATP8A1 APOE ATP8A2 DBI PRKCD
0.044011876306091	48	404	1.49307367340924	Response to molecule of bacterial origin	http://amigo.geneontology.org/amigo/term/GO:0002237	TBXA2R MGST1 DCN CD6 VIM MAOB EDN1 CXCL2 IL12RB2 GSTP1 COMT MAPK1 MAPK3 PYCARD RIPK2 LY86 SPARC PLSCR4 CNR1 IL1B LOXL1 CD68 HAVCR2 AKIRIN2 EDNRB TLR2 CASP1 TNFRSF11A SNCA PDCD4 GJA1 CCR5 ALPL HPGD ABCA1 SRR PTGER4 GNG12 JUN THBD LDOC1 HMGB1 PELI1 ADH5 SIRPA CTR9 LYN CD24
0.0443667287202223	18	113	2.00177576567699	Regulation of nucleocytoplasmic transport	http://amigo.geneontology.org/amigo/term/GO:0046822	MAPK1 NUTF2 GLI3 SUFU CPSF6 RAB23 IL1B SMO RAN TXN ANGPT1 PRKCD SMAD3 PKIG PKIA JUP RBM4 MX2
0.0443667287202223	42	343	1.53878001035034	Cell chemotaxis	http://amigo.geneontology.org/amigo/term/GO:0060326	CD74 ELMO2 EDN1 CXCL2 GSTP1 HSD3B7 MAPK1 PDGFB CORO1A MAPK3 RPS19 PTN C5 CREB3 CXCR4 NUP85 RAC2 MOSPD2 LGALS3 SFTPD PDGFRA EDNRB CCN3 FGF2 TNFRSF11A VAV1 CCL28 CXADR IL34 CCR5 CCR1 PRKCD PPIB GPR183 S1PR1 SCG2 CMKLR1 CSF1R HMGB1 HRH1 TMSB4X LYN
0.0445306172748399	41	333	1.54725177216908	Calcium ion transmembrane transport	http://amigo.geneontology.org/amigo/term/GO:0070588	ATP2B4 ATP2C2 CACNG4 FKBP1A JPH4 SLC8A3 NTSR1 CORO1A BBC3 RGS9 SLC8A2 HPCA AHNAK TRPC4 APLNR FGF2 SNCA CAMK2D HTR2C GPM6A CACNA2D1 JPH3 CACHD1 CCR5 GRIN2C STIM1 P2RY12 SLN P2RY6 PRNP ANXA2 SLC24A3 RYR1 CACNA1H GRIN3A RYR3 NOS1AP DMD GSTM2 LYN GRIN2B
0.0448765919614309	52	446	1.46517618324838	Regulation of cell growth	http://amigo.geneontology.org/amigo/term/GO:0001558	CDKL5 IGF1 NEDD4L ACSL4 CDC42 DERL2 ENO1 SEMA3C EDN1 ARHGAP4 LTBP4 RBBP7 SYT17 DDX49 CREB3 PPP1R9B RASAL1 CHPT1 DBN1 IGFBP5 TNR MAD2L2 CXCR4 CPNE5 KRT17 CDKN2D APOE PLXNA3 SEMA4F CCN3 KIAA0319 FBLN5 ERBB2 CAMK2D SFRP2 GJA1 SEMA3D MMP14 SMAD3 SEMA6B TMC8 MINAR1 BDNF TSPYL2 SLIT3 CIB1 NRG3 TAF9B NANOS1 SEMA4A DACT3 ENPP1
0.0448765919614309	21	140	1.88500551267916	Negative regulation of neuron projection development	http://amigo.geneontology.org/amigo/term/GO:0010977	VIM CRMP1 SEMA3C ARHGAP4 KANK1 EFNB3 DPYSL3 TNR APOE PLXNA3 SEMA4F KIAA0319 PTPRG SEMA3D SEMA6B MINAR1 NLGN1 TSKU CIB1 RTN4RL2 SEMA4A
0.0448765919614309	9	40	2.82750826901874	Deoxyribose phosphate metabolic process	http://amigo.geneontology.org/amigo/term/GO:0019692	UPP2 TBPL1 OGG1 GDA GUK1 AK5 DPYD PNP NUDT18
0.0448765919614309	21	140	1.88500551267916	Regulation of wound healing	http://amigo.geneontology.org/amigo/term/GO:0061041	TBXA2R EDN1 PDGFB KANK1 HMGCR CXCR4 APOE F12 PDGFRA FGF2 CASK GJA1 WNT4 PRKCD SMAD3 THBD ANXA2 ACTG1 PRKG1 HMGB1 AJAP1
0.0448765919614309	19	122	1.95710954868328	Negative regulation of vasculature development	http://amigo.geneontology.org/amigo/term/GO:1901343	STAB1 DCN ATP2B4 VASH1 PTN SPARC TEK COL4A2 NIBAN2 SULF1 PLK2 HHEX SHC1 WNT4 ADAMTS9 SPRED1 MINAR1 SEMA4A YJEFN3
0.0451217706849923	25	177	1.77495810986738	Aminoglycan metabolic process	http://amigo.geneontology.org/amigo/term/GO:0006022	DCN GPC4 PDGFB B3GAT1 B3GAT2 CSPG5 CTBS B4GALT2 IL1B NCAN BCAN FGF2 CHST9 ANGPT1 B4GALT3 B3GALNT1 CSPG4 CHST1 B3GALT6 B3GNT4 FUCA1 GPC5 SGSH GPC6 HEXA
0.045376277777423	4	9	5.58520151904937	Cardiac ventricle formation	http://amigo.geneontology.org/amigo/term/GO:0003211	SMARCD3 SOX4 MESP1 SOX11
0.045376277777423	4	9	5.58520151904937	Adenylate cyclase-inhibiting G protein-coupled glutamate receptor signaling pathway	http://amigo.geneontology.org/amigo/term/GO:0007196	GRM1 GRIK3 GRM5 GRM3
0.045376277777423	8	33	3.04647355584511	Positive regulation of synaptic transmission, glutamatergic	http://amigo.geneontology.org/amigo/term/GO:0051968	CACNG4 RAB3GAP1 TNR SHANK1 SHANK2 NLGN1 OXTR RELN
0.0454261429809741	13	71	2.30094569622809	Cardiac ventricle morphogenesis	http://amigo.geneontology.org/amigo/term/GO:0003208	SEMA3C SMARCD3 FKBP1A MYH7 CPE SOX4 TNNI3 TPM1 SFRP2 HEYL NPY5R MESP1 SOX11
0.0454261429809741	6	20	3.77001102535832	Regulation of heat generation	http://amigo.geneontology.org/amigo/term/GO:0031650	PTGER3 CNR1 IL1B EDNRB TNFRSF11A APLN
0.0454261429809741	6	20	3.77001102535832	Regulation of cholesterol biosynthetic process	http://amigo.geneontology.org/amigo/term/GO:0045540	SREBF1 SEC14L2 ERLIN1 APOE RAN DHCR7
0.0454261429809741	6	20	3.77001102535832	Negative regulation of nucleocytoplasmic transport	http://amigo.geneontology.org/amigo/term/GO:0046823	SUFU RAB23 TXN ANGPT1 PKIG PKIA
0.0454261429809741	102	986	1.3000038018477	Cation transmembrane transport	http://amigo.geneontology.org/amigo/term/GO:0098655	KCNG1 NEDD4L ATP2B4 ATP2C2 CNGB1 CACNG4 SLC4A4 KCNK2 P2RX5 FKBP1A JPH4 SLC8A3 NTSR1 CORO1A TUSC3 SLC17A7 BBC3 RGS9 SLC1A4 SLC8A2 KCNJ5 HPCA SLC12A4 ATP8A1 AHNAK YWHAH KCNA5 TRPC4 APLNR CD63 KCNMB4 SCN2A SCN7A FXYD6 SLC40A1 FGF2 SLC39A6 MINK1 KCNN3 SNCA CAMK2D CRHBP KCNMB1 HTR2C STOM SLC39A12 GPM6A DLG2 ANK3 SCN3A KCNJ16 CACNA2D1 JPH3 ATP6V1C1 SLC25A28 GRIA1 COX6A2 CACHD1 ANO10 CCR5 GRIN2C SHANK1 …
0.0454261429809741	6	20	3.77001102535832	Maintenance of synapse structure	http://amigo.geneontology.org/amigo/term/GO:0099558	OPHN1 CBLN1 MPP2 CTBP2 PCLO ERC2
0.0454261429809741	6	20	3.77001102535832	Regulation of sterol biosynthetic process	http://amigo.geneontology.org/amigo/term/GO:0106118	SREBF1 SEC14L2 ERLIN1 APOE RAN DHCR7
0.0454261429809741	6	20	3.77001102535832	Regulation of postsynaptic density organization	http://amigo.geneontology.org/amigo/term/GO:1905874	CBLN1 NTRK3 LRRTM2 GRID2 LRRTM1 CDH2
0.0454424728480547	89	843	1.32673381279909	Leukocyte activation involved in immune response	http://amigo.geneontology.org/amigo/term/GO:0002366	MGST1 TYROBP CD74 RNASET2 TIMP2 AGA TP53BP1 APBB1IP GSTP1 RAB10 CPNE3 FTL DYNLL1 SNAP29 MAPK1 PYGL PGRMC1 CORO1A PYCARD CTSH RIPK2 CD33 LFNG PSMA2 VAT1 CD81 NIT2 LOXL3 STXBP3 MAD2L2 PRDX6 MYB VAMP8 NR4A3 NPC2 APAF1 CAT PRDX4 IL13RA2 ATP8A1 FGL2 RAC2 CD68 SLC44A2 MOSPD2 GMFG CAP1 ACTR10 LGALS3 HAVCR2 CD63 LCP1 PSMB7 IL33 RPS6 TLR2 SLC27A2 SRP14 CREG1 FCGR2A DEGS1 ARL8A DYNLT1 STOM NDUFC2 CSTB ARPC…
0.0454424728480547	30	225	1.67556045571481	Positive regulation of peptidase activity	http://amigo.geneontology.org/amigo/term/GO:0010952	CFLAR GRAMD4 PPM1F PYCARD CTSH RIPK2 PDCD5 BBC3 DAP CCN2 APAF1 AKIRIN2 MTCH1 ARRB1 CASP1 APH1B SNCA SFRP2 AIM2 PCOLCE2 VCP SMAD3 CRADD ROBO1 HMGB1 MAP3K5 DDRGK1 PSENEN LYN GRIN2B
0.0459458789388835	39	314	1.5608325901165	Epithelium migration	http://amigo.geneontology.org/amigo/term/GO:0090132	PLXND1 TBXA2R DCN ATP2B4 VASH1 EDN1 EPB41L4B PPM1F PDGFB CTSH PTN KANK1 PBLD SPARC NRP2 TEK APOE CCN3 FGF2 DNAJA4 PTPRG PLK2 PTPRR NUS1 ANGPT1 ADAMTS9 SPRED1 MAPRE2 ROBO1 SCG2 JUP CCBE1 CIB1 NR2F2 NANOS1 HMGB1 SEMA4A TMSB4X TNFSF12
0.0460308634442294	28	206	1.70809561019471	Positive regulation of endopeptidase activity	http://amigo.geneontology.org/amigo/term/GO:0010950	CFLAR GRAMD4 PPM1F PYCARD CTSH RIPK2 PDCD5 BBC3 DAP CCN2 APAF1 AKIRIN2 MTCH1 ARRB1 CASP1 APH1B SNCA SFRP2 AIM2 VCP SMAD3 CRADD ROBO1 HMGB1 MAP3K5 PSENEN LYN GRIN2B
0.0472105061264534	67	606	1.38938800164471	Granulocyte activation	http://amigo.geneontology.org/amigo/term/GO:0036230	MGST1 TYROBP RNASET2 TIMP2 AGA GSTP1 RAB10 CPNE3 FTL DYNLL1 SNAP29 MAPK1 PYGL PGRMC1 PYCARD CTSH CD33 PSMA2 VAT1 NIT2 STXBP3 PRDX6 VAMP8 NPC2 APAF1 CAT PRDX4 ATP8A1 FGL2 CD68 SLC44A2 MOSPD2 GMFG CAP1 ACTR10 LGALS3 CD63 PSMB7 TLR2 SLC27A2 SRP14 CREG1 FCGR2A DEGS1 ARL8A DYNLT1 STOM NDUFC2 CSTB ARPC5 PRKCD FABP5 CYBB VCP ITGAM PA2G4 HSPA6 JUP FUCA1 RAP2B ANXA2 TMEM179B HMGB1 SIRPA PNP APRT PLEKHO2
0.0477072833743633	19	123	1.94119808893789	Cellular detoxification	http://amigo.geneontology.org/amigo/term/GO:1990748	MGST1 GSTP1 HBQ1 PRDX1 PRDX6 CAT PRDX4 APOE HBZ ALOX5AP GSTM1 GSTM3 ESD FBLN5 ALB CCS ADH5 GSTM2 HBG1
0.0480379334564631	10	48	2.61806321205439	Protein exit from endoplasmic reticulum	http://amigo.geneontology.org/amigo/term/GO:0032527	DERL2 SAR1A SEC61B CD81 DERL1 PREB VCP HSP90B1 TECPR2 UBE2J1
0.0480379334564631	10	48	2.61806321205439	Regulation of filopodium assembly	http://amigo.geneontology.org/amigo/term/GO:0051489	RALA CDC42 CAPZB PALM DPYSL3 FNBP1L GPM6A PRKCD NLGN1 ARAP1
0.0480379334564631	10	48	2.61806321205439	Positive regulation of biomineral tissue development	http://amigo.geneontology.org/amigo/term/GO:0070169	GPM6B PTN ACVR2B ACVR2A WNT4 SMAD3 ADRB2 WNT10B ISG15 FZD9
0.0480379334564631	36	285	1.58737306330877	Cell-cell adhesion via plasma-membrane adhesion molecules	http://amigo.geneontology.org/amigo/term/GO:0098742	CD6 CDH10 CDH3 SDK2 GPC4 FAT1 ARVCF CBLN1 MDGA1 CDH9 PCDH17 CRB1 AMIGO2 CDH11 PTPRF PCDH15 CDH8 GRID2 CXADR IGFN1 PCDH19 DCHS1 MAPK7 NLGN1 ROBO1 ITGAM ALCAM CDH2 RIC8A MYADM CADM1 GPC6 PCDH18 PCDHGC3 MILR1 PCDH20
0.0480379334564631	40	325	1.54667118989059	Positive regulation of cellular protein localization	http://amigo.geneontology.org/amigo/term/GO:1903829	AP2B1 TYROBP ATP2B4 SH3GLB1 MAPK1 NUTF2 NECAB2 PDCD5 BBC3 PTN GLI3 PPP1R9B CD81 HPCA YWHAH RAC2 SMO LGALS3 RAN YWHAQ NMT1 YAP1 ERBB2 PARP1 STOM CCT5 ANK3 PRKCD YWHAZ YWHAB SMAD3 ITGAM TRIM8 PRNP JUP DPP10 AKAP5 CIB1 DDRGK1 UBL5
0.0484410474876462	14	80	2.19917309812569	Immune response-regulating cell surface receptor signaling pathway involved in phagocytosis	http://amigo.geneontology.org/amigo/term/GO:0002433	ELMO2 CDC42 MAPK1 MAPK3 ARPC3 ABI1 VAV1 FCGR2A ARPC5 ARPC2 PRKCD BAIAP2 ACTG1 LYN
0.0484410474876462	14	80	2.19917309812569	Regulation of bone mineralization	http://amigo.geneontology.org/amigo/term/GO:0030500	GPM6B PTN ACVR2B ACVR2A BMP2K WNT4 CCR1 SMAD3 ADRB2 WNT10B S1PR1 ISG15 FZD9 ENPP1
0.0484410474876462	14	80	2.19917309812569	Fc-gamma receptor signaling pathway involved in phagocytosis	http://amigo.geneontology.org/amigo/term/GO:0038096	ELMO2 CDC42 MAPK1 MAPK3 ARPC3 ABI1 VAV1 FCGR2A ARPC5 ARPC2 PRKCD BAIAP2 ACTG1 LYN
0.0486125818791138	16	97	2.07285829572966	Vascular transport	http://amigo.geneontology.org/amigo/term/GO:0010232	ATP2B4 SLC4A4 SLC4A3 SLC1A4 SLC8A2 ATP8A1 APOE SLCO1C1 SLC16A2 SLC2A13 GJA1 SLC15A2 SLC29A4 FABP5 SLC24A3 SLC2A10
0.0488561503356162	160	1644	1.22303682898891	Regulation of protein modification process	http://amigo.geneontology.org/amigo/term/GO:0031399	PAX6 RPS20 IGF1 CNTN1 MARCO CD74 BIRC3 DTNBP1 ATP2B4 PPP2R5A FGFR3 SREBF1 ADCY2 EDN1 CHRNA3 GSTP1 PHACTR3 FKBP1A OSBPL8 MAPK1 PPM1F PDGFB SLC8A3 TRIB3 MAPK3 PYCARD RIPK2 FZR1 CD33 PTN CCNY PBLD PPP1R9B MMD WFS1 ELP4 CD81 GHR HMGCR HES1 RAB3GAP1 DOCK7 FBXO2 MAD2L2 SLC8A2 MYB CCN2 TEK MAPK8IP1 ACVR2A SOX4 IL1B RPL23 KIRREL2 PRKCG KDM4B RAC2 ARPP19 CDKN2D APOE PRDM12 GMFG PIAS3 LGALS3 RAMP1 CCNA1 CC…
0.0491774219744256	23	160	1.80646361631753	Positive regulation of lipid metabolic process	http://amigo.geneontology.org/amigo/term/GO:0045834	CD74 DGAT2 FGFR3 CDC42 SREBF1 PDGFB CD81 NR4A3 TEK FABP3 IL1B APOE APOC1 PDGFRA AGAP2 FGF2 SIRT3 HTR2C WNT4 PRKCD P2RY12 TNFAIP8L3 LYN
0.0500021909528607	17	106	2.01541469909093	Smooth muscle contraction	http://amigo.geneontology.org/amigo/term/GO:0006939	TBXA2R PTGER3 ATP2B4 CALCRL EDN1 CHRNA3 TNNI3 EDNRB SULF1 HTR7 BDKRB2 NPNT ADRB2 SSTR2 OXTR PRKG1 SULF2
0.0500218313081268	22	151	1.83091043174135	Cellular response to reactive oxygen species	http://amigo.geneontology.org/amigo/term/GO:0034614	MAPK1 MAP1LC3A MAPK3 STK25 PRDX1 MYB NR4A3 ROMO1 PDGFRA TXN FBLN5 TPM1 FOXO1 IMPACT PRKCD MAPK7 CCS PAWR JUN PYCR1 MAP3K5 SIRPA
0.0501903454584546	12	64	2.35625689084895	Positive regulation of phospholipase activity	http://amigo.geneontology.org/amigo/term/GO:0010518	ARHGAP6 FGFR3 ADCYAP1R1 HPCA PDGFRA PLCB2 FGF2 NTRK3 P2RY12 P2RY6 BDNF ANG
0.0501903454584546	12	64	2.35625689084895	Negative regulation of endothelial cell migration	http://amigo.geneontology.org/amigo/term/GO:0010596	TBXA2R DCN ATP2B4 VASH1 APOE FGF2 DNAJA4 ADAMTS9 SPRED1 JUP NR2F2 HMGB1
0.0502385734006481	89	847	1.3204682457965	Cell activation involved in immune response	http://amigo.geneontology.org/amigo/term/GO:0002263	MGST1 TYROBP CD74 RNASET2 TIMP2 AGA TP53BP1 APBB1IP GSTP1 RAB10 CPNE3 FTL DYNLL1 SNAP29 MAPK1 PYGL PGRMC1 CORO1A PYCARD CTSH RIPK2 CD33 LFNG PSMA2 VAT1 CD81 NIT2 LOXL3 STXBP3 MAD2L2 PRDX6 MYB VAMP8 NR4A3 NPC2 APAF1 CAT PRDX4 IL13RA2 ATP8A1 FGL2 RAC2 CD68 SLC44A2 MOSPD2 GMFG CAP1 ACTR10 LGALS3 HAVCR2 CD63 LCP1 PSMB7 IL33 RPS6 TLR2 SLC27A2 SRP14 CREG1 FCGR2A DEGS1 ARL8A DYNLT1 STOM NDUFC2 CSTB ARPC…
0.0502995826076553	117	1158	1.26969283237457	Viral process	http://amigo.geneontology.org/amigo/term/GO:0016032	CFLAR POLR2J AP2B1 RPS20 CD74 VIM NEDD4L CDC42 RPL31 DERL2 DYNLL1 PCSK5 MAPK1 EIF3D RAE1 RBBP7 USP11 MAPK3 TUSC3 ERCC2 RPS19 ZC3HAV1 CAV2 CREB3 NUP88 DHX58 EFNB3 CD81 SPSB2 RNGTT RPL24 NRP2 VAMP8 RPN2 CXCR4 RPS10 NUP85 RPL23 PSMB2 APOE RPL36 CHMP2A CHMP1A RAB11FIP4 RPL27 TRIM22 RAN APLNR PDGFRA ABI1 PSMB7 RPL35 DERL1 RPS6 RPLP1 RPS24 ITGB7 VPS37B DENR NTRK3 RPS8 RPL32 RPL37 DYNLT1 STOM NCAM1 FAU …
0.0508389221873068	20	133	1.88972983727234	Regulation of lipid transport	http://amigo.geneontology.org/amigo/term/GO:0032368	ACSL4 EDN1 PLTP NTSR1 KDM5B MYB FABP3 ATP8A1 IL1B APOE APOC1 ATP8A2 TNFRSF11A NUS1 DBI PRKCD ABCA1 ANXA2 PTCH1 YJEFN3
0.0508806837828078	15	89	2.11798372211142	Cellular response to calcium ion	http://amigo.geneontology.org/amigo/term/GO:0071277	EDN1 CPNE3 SYT17 SYT10 RASAL1 HPCA CPNE5 ALOX5AP CPNE2 CAMK2D CRHBP NLGN1 CPNE7 RYR1 RYR3
0.0508857369417472	7	27	3.25803421944547	Vascular associated smooth muscle cell differentiation	http://amigo.geneontology.org/amigo/term/GO:0035886	PDGFB HES1 NFATC1 APLNR PDCD4 MESP1 EFEMP2
0.0508857369417472	7	27	3.25803421944547	Synapse maturation	http://amigo.geneontology.org/amigo/term/GO:0060074	SEZ6 PALM BCAN SHANK1 NFIA YWHAZ RELN
0.0509735782578488	24	170	1.77412283546274	Regulation of cell shape	http://amigo.geneontology.org/amigo/term/GO:0008360	PLXND1 WDR1 PALMD PALM COCH CORO1A PTN MYL12B FGD3 RAC2 PLXNA3 PLXNC1 FGD4 TPM1 ARHGAP18 RHOC CFAP410 BAIAP2 CDC42EP4 CSF1R BRWD1 ARAP1 SEMA4A PRPF40A
0.0513265812282985	88	837	1.32123046687189	Regulation of cell adhesion	http://amigo.geneontology.org/amigo/term/GO:0030155	PLXND1 CD6 IGF1 SNAI2 CD74 GPM6B ARHGAP6 CBFB CDC42 LIMS2 APBB1IP EFNB1 EPB41L4B IFT74 PPM1F PDGFB LAMA1 CORO1A PYCARD RIPK2 RASAL3 PTN GLI3 KANK1 EFNB3 CD81 MDGA1 HES1 CSPG5 LOXL3 TNR MAD2L2 MYB NR4A3 TEK TGFBI CXCR4 SOX4 IL1B FGL2 RAC2 PLXNA3 LGALS3 PTPRA SFTPD HAVCR2 DTX1 PLXNC1 TPM1 MINK1 ERBB2 VAV1 SFRP2 CASK RSU1 ANK3 CCL28 ANGPT1 VSIG4 FZD7 MMP14 WNT4 ARPC2 FBLN2 PRKCD MAPK7 SMAD3 NPNT P2R…
0.0518541208842901	3	5	7.54002205071665	Negative regulation of cell fate specification	http://amigo.geneontology.org/amigo/term/GO:0009996	SFRP2 FZD7 MESP1
0.0518541208842901	3	5	7.54002205071665	Neuroblast differentiation	http://amigo.geneontology.org/amigo/term/GO:0014016	BCHE SIX3 TAFA1
0.0518541208842901	8	34	2.9568713924379	Response to isoquinoline alkaloid	http://amigo.geneontology.org/amigo/term/GO:0014072	MAP1LC3A PPP1R9B GHR CNR1 CXCR4 PRKCG PEA15 SRR
0.0518541208842901	3	5	7.54002205071665	Myofibroblast differentiation	http://amigo.geneontology.org/amigo/term/GO:0036446	PARP1 PDCD4 TSKU
0.0518541208842901	8	34	2.9568713924379	Response to morphine	http://amigo.geneontology.org/amigo/term/GO:0043278	MAP1LC3A PPP1R9B GHR CNR1 CXCR4 PRKCG PEA15 SRR
0.0518541208842901	23	161	1.79524334540873	Regulation of MAP kinase activity	http://amigo.geneontology.org/amigo/term/GO:0043405	DTNBP1 EDN1 GSTP1 PDGFB TRIB3 HMGCR MAPK8IP1 IL1B APOE FGF2 TNFRSF11A ERBB2 SFRP2 PDGFC PDCD4 IL34 PRKCD RGS14 ROBO1 MAGED1 MAP3K5 LYN CD24
0.0518541208842901	3	5	7.54002205071665	Detoxification of nitrogen compound	http://amigo.geneontology.org/amigo/term/GO:0051410	GSTM1 GSTM3 GSTM2
0.0518541208842901	3	5	7.54002205071665	Cellular detoxification of nitrogen compound	http://amigo.geneontology.org/amigo/term/GO:0070458	GSTM1 GSTM3 GSTM2
0.0518541208842901	3	5	7.54002205071665	NMDA glutamate receptor clustering	http://amigo.geneontology.org/amigo/term/GO:0097114	APOE NLGN1 RELN
0.0518541208842901	3	5	7.54002205071665	Presynaptic active zone assembly	http://amigo.geneontology.org/amigo/term/GO:1904071	PCDH17 NLGN1 PCLO
0.0518541208842901	3	5	7.54002205071665	Regulation of myofibroblast differentiation	http://amigo.geneontology.org/amigo/term/GO:1904760	PARP1 PDCD4 TSKU
0.0519610684010528	16	98	2.05170668046712	Lipoprotein biosynthetic process	http://amigo.geneontology.org/amigo/term/GO:0042158	PIGQ RAB3GAP1 APOE NMT1 DPM2 PIGF DBI WIPI2 ZDHHC12 PGAP3 ABCA1 ZDHHC24 ZDHHC14 ZDHHC22 PGAP1 LCAT
0.0524743800239635	22	152	1.81886496837463	Mammary gland development	http://amigo.geneontology.org/amigo/term/GO:0030879	ATP2C2 MAPK1 GLI3 UMPS IGFBP5 KDM5B PPAT SMO CDO1 AGAP2 FGF2 TNFRSF11A WNT4 ROBO1 MGMT APLN OXTR CSF1R NRG3 PTCH1 WNT7B APRT
0.0529490694909428	57	504	1.42123431511524	Positive regulation of kinase activity	http://amigo.geneontology.org/amigo/term/GO:0033674	IGF1 CD74 ATP2B4 FGFR3 CDC42 ADCY2 EDN1 CHRNA3 OSBPL8 PDGFB CCNY MMD CD81 GHR SLC8A2 TEK IL1B PDGFRA AGAP2 ABI1 TXN RPLP1 FGF2 NTRK3 TOM1L1 MINK1 TNFRSF11A ERBB2 EPHA5 SNCA PDGFC VLDLR ANGPT1 TNIK IL34 PRKCD TLR3 GRM5 ADRB2 P2RY12 ROBO1 PRNP CKS1B BTC BDNF MAGED1 CSF1R TNFAIP8L3 CIB1 NRG3 PRR5 RELN HMGB1 MAP3K5 ANG LYN CD24
0.053279490748992	10	49	2.56463335058389	Establishment or maintenance of apical/basal cell polarity	http://amigo.geneontology.org/amigo/term/GO:0035088	CDC42 WDR1 OPHN1 FAT1 LAMA1 LIN7B PARD3B CRB1 DLG2 TTC8
0.053279490748992	60	536	1.40672053185012	Regulation of GTPase activity	http://amigo.geneontology.org/amigo/term/GO:0043087	PLXND1 TRAPPC6A CDKL5 ARHGAP6 RAP1GAP OPHN1 ARHGAP28 GMIP ARHGAP4 PYCARD RASAL3 CAV2 TBC1D13 RGS9 RASAL1 RAB3GAP1 DOCK7 STMN1 DENND1A FGD3 PLXNA3 TBC1D14 SBF2 AGAP2 RGS8 PLXNC1 CPEB2 ARRB1 PREB FGD4 NTRK3 SGSM2 ERBB2 VAV1 EPHA5 ARHGAP18 DYNLT1 RGS20 RSU1 RGS10 RGS18 GPSM1 TBC1D24 WNT4 PBXIP1 TTC8 MAPRE2 RGS14 S1PR1 RIN1 JUN RIC8A ADAP2 PRKG1 ARAP1 BCR SRGAP1 S100A10 TBC1D26 ARFGAP3
0.053279490748992	10	49	2.56463335058389	Establishment or maintenance of bipolar cell polarity	http://amigo.geneontology.org/amigo/term/GO:0061245	CDC42 WDR1 OPHN1 FAT1 LAMA1 LIN7B PARD3B CRB1 DLG2 TTC8
0.053279490748992	10	49	2.56463335058389	Positive regulation of biomineralization	http://amigo.geneontology.org/amigo/term/GO:0110151	GPM6B PTN ACVR2B ACVR2A WNT4 SMAD3 ADRB2 WNT10B ISG15 FZD9
0.053279490748992	10	49	2.56463335058389	Regulation of phospholipase C activity	http://amigo.geneontology.org/amigo/term/GO:1900274	ARHGAP6 ADCYAP1R1 PDGFRA PLCB2 FGF2 NTRK3 P2RY12 P2RY6 BDNF ANG
0.0537876319409011	13	73	2.23790608811225	Outflow tract morphogenesis	http://amigo.geneontology.org/amigo/term/GO:0003151	PLXND1 SEMA3C FOLR1 HES1 NRP2 SFRP2 HEYL NPY1R NPY5R ROBO1 SOX11 FZD2 RYR1
0.0539930819005234	29	219	1.66408401423731	Regulation of exocytosis	http://amigo.geneontology.org/amigo/term/GO:0017157	RALA RAB27B DTNBP1 RAB10 RAPGEF4 SYTL4 SYT17 STX1A SYT10 CSPG5 RAB3GAP1 STXBP3 CNR1 VAMP8 IL13RA2 PRKCG RAC2 CHMP2A PPFIA2 SNCA CASK RAB8B RAB3B NLGN1 ITGAM PCLO CACNA1H GRIN3A LYN
0.0546191912606889	12	65	2.32000678483589	Positive regulation of neuron apoptotic process	http://amigo.geneontology.org/amigo/term/GO:0043525	TYROBP CDC42 CDC34 BBC3 GRIK5 MYB GRIK2 RAPSN ITGAM PRNP NUPR1 JUN
0.0546191912606889	12	65	2.32000678483589	Regulation of insulin secretion involved in cellular response to glucose stimulus	http://amigo.geneontology.org/amigo/term/GO:0061178	BAIAP3 PHPT1 OXCT1 DYNLL1 HMGCR GPR68 ENY2 EPHA5 SIDT2 STXBP4 GPR27 C2CD2L
0.0546191912606889	12	65	2.32000678483589	Response to fatty acid	http://amigo.geneontology.org/amigo/term/GO:0070542	DGAT2 SMARCD1 SREBF1 EDN1 HMGCL CCN2 CAT FABP3 TLR2 FOXO1 PID1 GLDC
0.0546191912606889	12	65	2.32000678483589	Stem cell proliferation	http://amigo.geneontology.org/amigo/term/GO:0072089	RNF43 YAP1 FGF2 SFRP2 GJA1 WNT10B SOX11 ZNRF3 ZFP36L1 WNT7B TRIM71 YJEFN3
0.054722477660491	6	21	3.59048669081745	Serotonin transport	http://amigo.geneontology.org/amigo/term/GO:0006837	GPM6B MAOB CNR1 SNCA SLC29A4 HTR1A
0.054722477660491	5	15	4.18890113928703	Activation of transmembrane receptor protein tyrosine kinase activity	http://amigo.geneontology.org/amigo/term/GO:0007171	CHRNA3 PDGFC ANGPT1 ADRB2 NRG3
0.054722477660491	5	15	4.18890113928703	Dermatan sulfate metabolic process	http://amigo.geneontology.org/amigo/term/GO:0030205	DCN CSPG5 NCAN BCAN CSPG4
0.054722477660491	5	15	4.18890113928703	Regulation of fever generation	http://amigo.geneontology.org/amigo/term/GO:0031620	PTGER3 CNR1 IL1B EDNRB TNFRSF11A
0.054722477660491	5	15	4.18890113928703	Synaptic vesicle clustering	http://amigo.geneontology.org/amigo/term/GO:0097091	PCDH17 SYN2 NLGN1 CDH2 PCLO
0.054722477660491	6	21	3.59048669081745	Cell junction disassembly	http://amigo.geneontology.org/amigo/term/GO:0150146	SNAI2 C1QC MAPRE2 ITGAM C1QB C1QA
0.054722477660491	5	15	4.18890113928703	Regulation of GTP binding	http://amigo.geneontology.org/amigo/term/GO:1904424	RAP1GAP ARHGAP28 STMN1 GPSM1 PBXIP1
0.054722477660491	5	15	4.18890113928703	Regulation of integrin-mediated signaling pathway	http://amigo.geneontology.org/amigo/term/GO:2001044	LIMS2 TIMP1 LOXL3 CD63 SLC2A10
0.0551923177924867	22	153	1.80697696204538	Response to purine-containing compound	http://amigo.geneontology.org/amigo/term/GO:0014074	SREBF1 P2RX5 SLC8A3 HMGCS1 SPARC IGFBP5 TEK CDO1 CASP1 CRHBP HSP90B1 P2RY12 WNT10B P2RY6 PDE3A JUN THBD ZFP36L1 PDE2A RYR1 RYR3 GSTM2
0.0558471021315958	36	289	1.56540250187889	Positive regulation of nervous system development	http://amigo.geneontology.org/amigo/term/GO:0051962	PLXND1 PAX6 CDKL5 SMARCD3 CBLN1 NUMBL PTN PTPRZ1 GLI3 DBN1 HES1 STK25 MYB CXCR4 IL1B SMO ELL3 PLXNA3 PLXNC1 TLR2 AMIGO2 LRRTM2 GRID2 CHODL IL34 RGS14 NLGN1 ROBO1 BAIAP2 LRRN1 BDNF SOX11 OXTR RELN SEMA4A LYN
0.0562118486436223	26	191	1.71065072703868	Regulation of stress-activated MAPK cascade	http://amigo.geneontology.org/amigo/term/GO:0032872	CDC42 GSTP1 MAPK1 MAPK3 PYCARD RIPK2 HMGCR STK25 PRDX1 CCN2 MAPK8IP1 IL1B ANKRD6 MINK1 SFRP2 PDCD4 FOXO1 SH3RF1 FZD7 TLR3 GRIK2 DACT1 WNT7B HMGB1 MAP3K5 SIRPA
0.0566275123995189	14	82	2.14553472987872	Fc-gamma receptor signaling pathway	http://amigo.geneontology.org/amigo/term/GO:0038094	ELMO2 CDC42 MAPK1 MAPK3 ARPC3 ABI1 VAV1 FCGR2A ARPC5 ARPC2 PRKCD BAIAP2 ACTG1 LYN
0.0566766014290452	9	42	2.69286501811309	Deoxyribonucleotide metabolic process	http://amigo.geneontology.org/amigo/term/GO:0009262	UPP2 TBPL1 OGG1 GDA GUK1 AK5 DPYD PNP NUDT18
0.0570763831938804	30	230	1.63913522841666	Import into cell	http://amigo.geneontology.org/amigo/term/GO:0098657	GPM6B ATP2B4 SLC27A5 SLC8A3 NTSR1 SLC1A6 FOLR1 SLC1A4 SLC8A2 KCNJ5 FABP3 SLC12A4 SLC27A2 SLC39A6 SNCA SLC16A2 SLC39A12 SLC7A11 GRM1 KCNJ16 CACNA2D1 SLC15A2 SLC29A4 FOLR2 SLC3A2 RAB3B PRNP SLC22A4 SLC2A10 NEURL1B
0.0576276825596659	97	942	1.294023600353	Positive regulation of phosphorus metabolic process	http://amigo.geneontology.org/amigo/term/GO:0010562	IGF1 CNTN1 MARCO CD74 ATP2B4 PPP2R5A FGFR3 CDC42 ENO1 ADCY2 EDN1 ADCYAP1R1 SLC4A4 CHRNA3 OSBPL8 MAPK1 PDGFB NTSR1 MAPK3 RIPK2 CD33 CCNY MMD CD81 GHR HES1 DOCK7 MAD2L2 SLC8A2 CCN2 TEK FABP3 ACVR2A IL1B APLNR PDGFRA AGAP2 NIBAN1 EDNRB ABI1 TXN ARRB1 RPLP1 FGF2 WDFY2 NTRK3 TOM1L1 MINK1 TNFRSF11A ERBB2 EPHA5 SNCA SFRP2 PDGFC HTR2C VLDLR PID1 ANGPT1 TNIK FZD7 IL34 PRKCD TLR3 VCP SMAD3 AXIN2 NPNT GRM5 …
0.0576276825596659	23	163	1.77321581969819	Glycosaminoglycan metabolic process	http://amigo.geneontology.org/amigo/term/GO:0030203	DCN GPC4 PDGFB B3GAT1 B3GAT2 CSPG5 B4GALT2 IL1B NCAN BCAN FGF2 CHST9 ANGPT1 B4GALT3 CSPG4 CHST1 B3GALT6 B3GNT4 FUCA1 GPC5 SGSH GPC6 HEXA
0.0576276825596659	97	942	1.294023600353	Positive regulation of phosphate metabolic process	http://amigo.geneontology.org/amigo/term/GO:0045937	IGF1 CNTN1 MARCO CD74 ATP2B4 PPP2R5A FGFR3 CDC42 ENO1 ADCY2 EDN1 ADCYAP1R1 SLC4A4 CHRNA3 OSBPL8 MAPK1 PDGFB NTSR1 MAPK3 RIPK2 CD33 CCNY MMD CD81 GHR HES1 DOCK7 MAD2L2 SLC8A2 CCN2 TEK FABP3 ACVR2A IL1B APLNR PDGFRA AGAP2 NIBAN1 EDNRB ABI1 TXN ARRB1 RPLP1 FGF2 WDFY2 NTRK3 TOM1L1 MINK1 TNFRSF11A ERBB2 EPHA5 SNCA SFRP2 PDGFC HTR2C VLDLR PID1 ANGPT1 TNIK FZD7 IL34 PRKCD TLR3 VCP SMAD3 AXIN2 NPNT GRM5 …
0.0576276825596659	39	320	1.53156697905182	Tissue migration	http://amigo.geneontology.org/amigo/term/GO:0090130	PLXND1 TBXA2R DCN ATP2B4 VASH1 EDN1 EPB41L4B PPM1F PDGFB CTSH PTN KANK1 PBLD SPARC NRP2 TEK APOE CCN3 FGF2 DNAJA4 PTPRG PLK2 PTPRR NUS1 ANGPT1 ADAMTS9 SPRED1 MAPRE2 ROBO1 SCG2 JUP CCBE1 CIB1 NR2F2 NANOS1 HMGB1 SEMA4A TMSB4X TNFSF12
0.0577580685866045	25	182	1.72619552443147	Regulation of endothelial cell migration	http://amigo.geneontology.org/amigo/term/GO:0010594	TBXA2R DCN ATP2B4 VASH1 EDN1 PDGFB PTN SPARC NRP2 TEK APOE FGF2 DNAJA4 PLK2 NUS1 ANGPT1 ADAMTS9 SPRED1 JUP CCBE1 CIB1 NR2F2 HMGB1 SEMA4A TMSB4X
0.0579097819889903	94	909	1.29952708611545	Inorganic ion transmembrane transport	http://amigo.geneontology.org/amigo/term/GO:0098660	GABRA3 KCNG1 ANO2 NEDD4L ATP2B4 ATP2C2 CACNG4 SLC4A4 KCNK2 FKBP1A SLC26A4 JPH4 SLC8A3 NTSR1 GLRA2 CORO1A TUSC3 SLC17A7 BBC3 RGS9 SLC8A2 KCNJ5 HPCA SLC12A4 AHNAK YWHAH KCNA5 TRPC4 APLNR CD63 KCNMB4 SCN2A SCN7A FXYD6 SLC40A1 FGF2 SLC39A6 KCNN3 SNCA CAMK2D GLRA3 KCNMB1 HTR2C STOM SLC39A12 GPM6A ANK3 GABRA2 SCN3A KCNJ16 CACNA2D1 JPH3 ATP6V1C1 SLC25A28 COX6A2 CACHD1 SLC37A1 CCR5 GRIN2C GABRB1 SLC15A2 …
0.0580285245654757	33	260	1.59500466457468	Regulation of protein polymerization	http://amigo.geneontology.org/amigo/term/GO:0032271	SCIN TMSB10 CAPG NAV3 CAPZB ARHGAP28 CORO1A PYCARD KANK1 CRACD ARPC3 DBN1 STMN1 GMFG FHOD3 AVIL FCHSD2 TMOD3 SNCA ARHGAP18 SLC39A12 TMSB4Y TPPP3 ARPC5 ARPC2 PRKCD BAIAP2 PDE4DIP CDC42EP4 MYADM GMFB CYRIA TMSB4X
0.0583619320237172	13	74	2.20766411394857	Regulation of cartilage development	http://amigo.geneontology.org/amigo/term/GO:0061035	SCIN SNAI2 PTHLH GLG1 TRPS1 GLI3 EFEMP1 CCN2 MBOAT2 SMAD3 AXIN2 SMAD1 MAF
0.0583619320237172	13	74	2.20766411394857	Cardiac muscle cell action potential	http://amigo.geneontology.org/amigo/term/GO:0086001	NEDD4L SLC4A3 KCNJ5 KCNA5 CAMK2D ANK3 GJA1 CACNA2D1 CXADR SCN3B JUP NOS1AP DMD
0.0585742101590676	15	91	2.07143462931776	Ephrin receptor signaling pathway	http://amigo.geneontology.org/amigo/term/GO:0048013	AP2B1 CDC42 EFNB1 EFNA2 EFNB3 ARPC3 APH1B NTRK3 EPHA5 ARPC5 ARPC2 ACTG1 PSENEN LYN GRIN2B
0.0587686190424173	164	1702	1.21089269126276	Negative regulation of cellular biosynthetic process	http://amigo.geneontology.org/amigo/term/GO:0031327	PAX6 SNAI2 NEDD4L DKK3 MTA3 ATP2B4 CBFB LMCD1 SREBF1 ENO1 EDN1 RUNX1T1 RFX3 C1QTNF3 KCNK2 DYNLL1 HNRNPC CREM PPM1F PDGFB BRMS1L TRIB3 RBBP7 KLF8 TRPS1 TFEC PHF14 GLI3 AEBP1 ERLIN1 SUFU WFS1 RBM24 DAP WWC1 HES1 ACVR2B LOXL3 ACADL IGFBP5 MAD2L2 KDM5B DR1 MYB NR4A3 EXOSC8 ZNF706 PDS5A HPCA ZRANB3 TRIM24 DDX54 BATF3 USP9X RPL23 THRA SIN3B SMO PHF10 APOC1 LSM7 LSM4 PRDM12 CHMP1A RLIM PIAS3 DNAJB1 TRIM…
0.0587686190424173	8	35	2.87238935265396	Regulation of cholesterol metabolic process	http://amigo.geneontology.org/amigo/term/GO:0090181	DGAT2 SREBF1 SEC14L2 ERLIN1 ACADL APOE RAN DHCR7
0.0587686190424173	7	28	3.14167585446527	Synaptic membrane adhesion	http://amigo.geneontology.org/amigo/term/GO:0099560	GPC4 MDGA1 CDH9 PCDH17 PTPRF NLGN1 GPC6
0.0588034274085966	29	221	1.64902443039806	Regulation of neuron apoptotic process	http://amigo.geneontology.org/amigo/term/GO:0043523	TYROBP CDC42 CDC34 CORO1A TOX3 BBC3 GRIK5 PTPRZ1 WFS1 MYB PRKCG APOE AGAP2 ARRB1 PARP1 SNCA GRID2 NR4A2 ANGPT1 GRIK2 RAPSN ITGAM PRNP NUPR1 BDNF JUN GABRA5 FZD9 SLC30A10
0.0589484635577794	10	50	2.51334068357222	Regulation of cyclase activity	http://amigo.geneontology.org/amigo/term/GO:0031279	TIMP2 PALM MAPK3 HPCA CAP1 EDNRB STIM1 AKAP5 P2RY13 GRM3
0.0589484635577794	10	50	2.51334068357222	Synaptic transmission, GABAergic	http://amigo.geneontology.org/amigo/term/GO:0051932	BAIAP3 NISCH GABRA3 CNR1 GABRA2 ZDHHC12 NPY5R NLGN1 OXTR GABRA5
0.0589484635577794	10	50	2.51334068357222	Response to epidermal growth factor	http://amigo.geneontology.org/amigo/term/GO:0070849	CFLAR SNAI2 GSTP1 MAPK1 MAPK3 PPP1R9B ERBB2 ZFP36L2 BAIAP2 ZFP36L1
0.0591751606263678	60	540	1.39630037976234	Negative regulation of intracellular signal transduction	http://amigo.geneontology.org/amigo/term/GO:1902532	TSPAN6 SNAI2 CD74 TIMP2 LMO3 ATP2B4 ENO1 C1QTNF3 GSTP1 CDC34 TIMP3 TRIB3 PYCARD RASAL3 KANK1 CREB3 DHX58 WFS1 KCTD10 RASAL1 HMGCR WWC1 STMN1 MAPK8IP1 IL1B DYRK2 ELL3 CDKN2D APOE TPT1 APLNR CCN3 ARRB1 SIRT3 WTIP DYRK3 SFRP2 PDCD4 FOXO1 PTPRR SHANK2 PRKCD DACT1 SPRED1 MAPK7 BDKRB2 RGS14 MINAR1 PRNP PDE3A MYADM PTTG1IP CIB1 PDE2A TAF9B SIRPA DMD TMSB4X PPM1N LYN
0.0592312636279051	30	231	1.63203940491702	Neurotransmitter transport	http://amigo.geneontology.org/amigo/term/GO:0006836	BAIAP3 GPM6B DTNBP1 CHRNA3 SNAP29 LIN7B SLC17A7 SLC1A6 GRIK5 STX1A CSPG5 RAB3GAP1 STXBP3 CNR1 PRKCG KCNMB4 PPFIA2 SNCA CASK GABRA2 SYN2 SLC29A4 RAB3B NLGN1 CTBP2 SLC17A8 PCLO ERC2 GRIN3A CPLX3
0.0598641121019076	11	58	2.38334030338745	Neuroblast proliferation	http://amigo.geneontology.org/amigo/term/GO:0007405	PAX6 SMARCD3 RAB10 NUMBL PTN GLI3 DOCK7 SMO SIX3 TAFA1 FZD9
0.0599928216406172	20	136	1.84804462027369	Response to organophosphorus	http://amigo.geneontology.org/amigo/term/GO:0046683	SREBF1 P2RX5 SLC8A3 SPARC IGFBP5 TEK CDO1 RFC3 CASP1 CRHBP HSP90B1 P2RY12 WNT10B P2RY6 PDE3A JUN THBD ZFP36L1 PDE2A RYR3
0.0601289933431005	48	414	1.45700909192592	Fatty acid metabolic process	http://amigo.geneontology.org/amigo/term/GO:0006631	CD74 DGAT2 ACSL4 SREBF1 HSD17B10 EDN1 SLC27A5 GSTP1 ACOX3 CREM PNPLA3 TRIB3 MAPK3 PON3 PON2 ERLIN1 SLC27A6 ACADL CNR1 NR4A3 ACOT2 FABP3 IL1B ALKBH7 APOC1 ALOX5AP GSTM1 ECHDC3 CYP2J2 FADS2 HADH PTGR2 SLC27A2 DEGS1 ABHD1 SNCA CYP4V2 AIG1 MMAA HPGD FABP5 ACOX2 CPT1C ACSM5 CYP4Z1 ADH5 GSTM2 FADS3
0.0607347944213873	18	118	1.91695475865678	Chloride transport	http://amigo.geneontology.org/amigo/term/GO:0006821	GABRA3 ANO2 CLNS1A SLC26A4 GLRA2 CLIC5 CLCC1 SLC12A4 TTYH3 GLRA3 GABRA2 ANO10 GABRB1 GABRB3 GRM5 P2RY6 PRNP GABRA5
0.0611155421590313	14	83	2.11968491385609	Striated muscle hypertrophy	http://amigo.geneontology.org/amigo/term/GO:0014897	IGF1 ATP2B4 LMCD1 EDN1 MYH7 IGFBP5 NR4A3 PARP1 CAMK2D FOXO1 SORBS2 PDLIM5 SMAD3 TCAP
0.0613782873357878	4	10	5.02668136714443	Penile erection	http://amigo.geneontology.org/amigo/term/GO:0043084	CNR1 ACVR2A EDNRB OXTR
0.0613782873357878	4	10	5.02668136714443	Positive regulation of adenylate cyclase activity	http://amigo.geneontology.org/amigo/term/GO:0045762	TIMP2 HPCA STIM1 AKAP5
0.0613782873357878	4	10	5.02668136714443	Retrograde trans-synaptic signaling	http://amigo.geneontology.org/amigo/term/GO:0098917	CNR1 FARP1 FABP5 NLGN1
0.0613782873357878	4	10	5.02668136714443	Negative regulation of synapse organization	http://amigo.geneontology.org/amigo/term/GO:1905809	CBLN1 PTN TLR2 SLIT1
0.06163752966032	22	155	1.78366113027706	Response to calcium ion	http://amigo.geneontology.org/amigo/term/GO:0051592	EDN1 CPNE3 SYT17 SYT10 RASAL1 SPARC HPCA ANXA11 CPNE5 ALOX5AP KCNMB4 CPNE2 CAMK2D CRHBP KCNMB1 PCDH15 STIM1 NLGN1 CPNE7 S100A16 RYR1 RYR3
0.0618480982994642	111	1102	1.26579317548328	Embryo development	http://amigo.geneontology.org/amigo/term/GO:0009790	RALA PAX6 IGF1 CC2D2A ACSL4 POLB VASH1 NLE1 SEMA3C UBE2A EDN1 EFNB1 DLL3 PHGDH PCSK5 MAPK1 TTLL1 PDGFB MTHFD1 LAMA1 MAPK3 ERCC2 PBX4 LFNG GLI3 C5 SUFU B9D1 FOLR1 GLI1 SOBP DBN1 HES1 LOXL3 EFEMP1 WDR77 NRP2 NR4A3 ACVR2A SOX4 EMG1 SMO ITGB4 ATP8A2 MEIS2 MYCN APLNR PDGFRA COL4A2 AKIRIN2 NMT1 ABI1 NIBAN2 RPS6 SULF1 YAP1 SIX3 RBP4 FGF2 LPAR6 CMTM3 TBX19 SFRP2 PDGFC RSPO3 PCDH15 GJA1 PTPRR ANGPT1 FZD7 …
0.0620200738873703	30	232	1.62500475230962	Endothelial cell migration	http://amigo.geneontology.org/amigo/term/GO:0043542	PLXND1 TBXA2R DCN ATP2B4 VASH1 EDN1 PDGFB PTN SPARC NRP2 TEK APOE CCN3 FGF2 DNAJA4 PLK2 NUS1 ANGPT1 ADAMTS9 SPRED1 ROBO1 SCG2 JUP CCBE1 CIB1 NR2F2 HMGB1 SEMA4A TMSB4X TNFSF12
0.0629668876690132	15	92	2.04891903552083	Columnar/cuboidal epithelial cell differentiation	http://amigo.geneontology.org/amigo/term/GO:0002065	PAX6 RFX3 B9D1 HES1 WDR77 NPY SOX4 SMO YAP1 FGF2 SIDT2 FOXO1 WNT4 CDH2 SOX11
0.0629668876690132	15	92	2.04891903552083	Proteoglycan metabolic process	http://amigo.geneontology.org/amigo/term/GO:0006029	DCN IGF1 B3GAT1 B3GAT2 CSPG5 NCAN BCAN SULF1 CHST9 CSPG4 B3GALT6 SGSH SULF2 SLC2A10 HEXA
0.0629668876690132	15	92	2.04891903552083	Regulation of neurotransmitter secretion	http://amigo.geneontology.org/amigo/term/GO:0046928	BAIAP3 DTNBP1 CHRNA3 STX1A CSPG5 RAB3GAP1 CNR1 PRKCG KCNMB4 PPFIA2 SNCA CASK NLGN1 GRIN3A CPLX3
0.0633977363466432	13	75	2.17822859242925	Regulation of phospholipase activity	http://amigo.geneontology.org/amigo/term/GO:0010517	ARHGAP6 FGFR3 ADCYAP1R1 HPCA PDGFRA PLCB2 FGF2 NTRK3 SNCA P2RY12 P2RY6 BDNF ANG
0.0643362600121106	16	101	1.99076489787898	Regulation of cellular amine metabolic process	http://amigo.geneontology.org/amigo/term/GO:0033238	ATP2B4 MAOB COMT PSMD8 PSMA6 BCKDK PSMA2 PSMD9 PSMF1 PSMB2 PSMB7 SNCA SLC7A11 NR4A2 ITGAM HTR1A
0.0643362600121106	16	101	1.99076489787898	Regulation of lipase activity	http://amigo.geneontology.org/amigo/term/GO:0060191	ARHGAP6 FGFR3 ADCYAP1R1 PCSK5 HPCA APOC1 PDGFRA PLCB2 FGF2 NTRK3 SNCA RHOC P2RY12 P2RY6 BDNF ANG
0.0646346585881536	19	128	1.86537003858875	Axon extension	http://amigo.geneontology.org/amigo/term/GO:0048675	CDKL5 SEMA3C ULK2 ARHGAP4 DBN1 TNR NRP2 USP9X APOE PLXNA3 SEMA4F KIAA0319 SEMA3D SEMA6B ALCAM RAPH1 SLIT3 SLIT1 SEMA4A
0.064940575852402	17	110	1.94212689185126	Positive regulation of neuron death	http://amigo.geneontology.org/amigo/term/GO:1901216	TYROBP CDC42 CDC34 BBC3 GRIK5 MYB PARP1 SNCA GRIK2 RAPSN ITGAM PRNP C1QA NUPR1 JUN MAP3K5 GRIN2B
0.0654035806197501	12	67	2.25075285096019	Adherens junction organization	http://amigo.geneontology.org/amigo/term/GO:0034332	CDH10 CDH3 CDC42 NUMBL CDH9 CDH11 CDH8 DCHS1 CDH2 JUP CADM1 ANG
0.0654353290791736	47	406	1.45476615921052	Regulation of cellular component size	http://amigo.geneontology.org/amigo/term/GO:0032535	SCIN CDKL5 TMSB10 CAPG WDR1 CLNS1A SEMA3C CAPZB EDN1 ARHGAP28 ARHGAP4 CORO1A PYCARD KANK1 CRACD ARPC3 DBN1 TNR SLC12A4 APOE GMFG PLXNA3 FHOD3 AVIL SEMA4F KIAA0319 FCHSD2 TMOD3 VAV1 ARHGAP18 SEMA3D TMSB4Y ARPC5 ARPC2 PRKCD SEMA6B RAB3B AQP4 BAIAP2 BDNF CDC42EP4 MYADM WNT7B SEMA4A GMFB CYRIA TMSB4X
0.065476939812373	31	243	1.60315969528269	Adenylate cyclase-modulating G protein-coupled receptor signaling pathway	http://amigo.geneontology.org/amigo/term/GO:0007188	TBXA2R MARCO PTGER3 ATP2B4 CALCRL ADCY2 EDN1 ADCYAP1R1 PTHLH PALM CNR1 GNAZ RAMP1 GPR6 GRM1 GRIK3 NPY1R ABCA1 GRM5 ADRB2 P2RY12 S1PR1 PTGER4 RIC8A HTR1A AKAP5 SSTR2 GNG2 PDE2A GRM3 LGR4
0.0655097828965537	6	22	3.42728275032575	Signal transduction involved in regulation of gene expression	http://amigo.geneontology.org/amigo/term/GO:0023019	PAX6 PDGFRA PARP1 MESP1 SMAD3 SMAD2
0.0662525390579596	11	59	2.34294470502495	Establishment of protein localization to mitochondrial membrane	http://amigo.geneontology.org/amigo/term/GO:0090151	TIMM13 PDCD5 BBC3 ROMO1 YWHAH YWHAQ TIMM10 NMT1 TIMM8B YWHAZ YWHAB
0.0662525390579596	11	59	2.34294470502495	Synaptic vesicle localization	http://amigo.geneontology.org/amigo/term/GO:0097479	DTNBP1 AP3B2 PCDH17 SNCA SYN2 NLGN1 CDH2 CNIH2 AP3S1 MX2 PCLO
0.067377008650812	8	36	2.79260075952468	Long-term memory	http://amigo.geneontology.org/amigo/term/GO:0007616	CALB1 APOE GRIA1 SHANK1 PTCHD1 RGS14 PRNP RELN
0.067377008650812	133	1355	1.23348454212216	Regulation of phosphorylation	http://amigo.geneontology.org/amigo/term/GO:0042325	PAX6 IGF1 CNTN1 MARCO CD74 DTNBP1 ATP2B4 PPP2R5A FGFR3 CDC42 ADCY2 EDN1 SLC4A4 CHRNA3 GSTP1 DYNLL1 OSBPL8 MAPK1 PPM1F PDGFB SLC8A3 RAE1 TRIB3 MAPK3 PYCARD RIPK2 CCNY PBLD NUP88 PPP1R9B MMD ELP4 CD81 GHR HMGCR HES1 DOCK7 MAD2L2 SLC8A2 CCN2 TEK MAPK8IP1 ACVR2A NUP85 IL1B KIRREL2 RAC2 CDKN2D APOE GMFG CCNA1 CCNH APLNR PDGFRA AGAP2 NIBAN1 EDNRB ABI1 TXN ARRB1 RPLP1 HERC5 FGF2 WDFY2 NTRK3 TOM1L1 MINK1…
0.0674244527798105	42	355	1.48676491140892	Glycoprotein biosynthetic process	http://amigo.geneontology.org/amigo/term/GO:0009101	DCN IGF1 NECAB2 TUSC3 C1GALT1 B3GAT1 MAN1A1 B3GAT2 ST8SIA4 CSPG5 B4GALT2 RPN2 SRD5A3 NCAN RAMP1 BCAN DPM2 IL33 ST6GAL2 NUS1 CHST9 GALNT14 B4GALT3 ALG8 GALNT10 MVD B3GALNT1 GXYLT2 CSPG4 DOLK B3GALT6 B3GNT4 PAWR DPY19L3 MCFD2 FKRP NUDT14 GCNT1 FUT4 SLC2A10 UBE2J1
0.0687190016624379	5	16	3.92709481808159	Purine deoxyribonucleotide metabolic process	http://amigo.geneontology.org/amigo/term/GO:0009151	GDA GUK1 AK5 PNP NUDT18
0.0687190016624379	5	16	3.92709481808159	Regulation of inositol phosphate biosynthetic process	http://amigo.geneontology.org/amigo/term/GO:0010919	ADCYAP1R1 NTSR1 SNCA P2RY6 HRH1
0.0687190016624379	19	129	1.85090980573148	Receptor internalization	http://amigo.geneontology.org/amigo/term/GO:0031623	WDR54 AP2B1 CALCRL CACNG4 OPHN1 NECAB2 CD81 GHR HPCA RAMP1 CD63 ARRB1 SNCA LRRTM2 ANGPT1 GRIA1 GSG1L APLN MX2
0.0687190016624379	5	16	3.92709481808159	Positive regulation by host of viral process	http://amigo.geneontology.org/amigo/term/GO:0044794	CAV2 APOE STOM PPIB CSF1R
0.0687190016624379	5	16	3.92709481808159	Dermatan sulfate proteoglycan biosynthetic process	http://amigo.geneontology.org/amigo/term/GO:0050651	DCN CSPG5 NCAN BCAN CSPG4
0.0687190016624379	5	16	3.92709481808159	Regulation of Wnt signaling pathway, planar cell polarity pathway	http://amigo.geneontology.org/amigo/term/GO:2000095	ANKRD6 SFRP2 RSPO3 DACT1 ZNRF3
0.0687190016624379	5	16	3.92709481808159	Regulation of hepatocyte proliferation	http://amigo.geneontology.org/amigo/term/GO:2000345	CFLAR LIMS2 PTN GLI1 SULF2
0.0687190016624379	7	29	3.0333422043113	Positive regulation of excitatory postsynaptic potential	http://amigo.geneontology.org/amigo/term/GO:2000463	STX1A SHANK1 SHANK2 ADRB2 NLGN1 BAIAP2 RELN
0.069014620625213	13	76	2.14956768989729	Positive regulation of lipase activity	http://amigo.geneontology.org/amigo/term/GO:0060193	ARHGAP6 FGFR3 ADCYAP1R1 HPCA PDGFRA PLCB2 FGF2 NTRK3 RHOC P2RY12 P2RY6 BDNF ANG
0.069014620625213	13	76	2.14956768989729	Positive regulation of cation channel activity	http://amigo.geneontology.org/amigo/term/GO:2001259	CACNG4 NTSR1 RGS9 ANK3 CACNA2D1 STIM1 ADRB2 P2RY6 RELN NOS1AP TMSB4X GSTM2 PIRT
0.06904681408031	18	120	1.88500551267916	Negative regulation of angiogenesis	http://amigo.geneontology.org/amigo/term/GO:0016525	STAB1 DCN ATP2B4 VASH1 PTN SPARC TEK COL4A2 NIBAN2 SULF1 PLK2 HHEX SHC1 ADAMTS9 SPRED1 MINAR1 SEMA4A YJEFN3
0.06904681408031	17	111	1.92463025318593	Regulation of neurotransmitter transport	http://amigo.geneontology.org/amigo/term/GO:0051588	BAIAP3 GPM6B DTNBP1 CHRNA3 STX1A CSPG5 RAB3GAP1 CNR1 PRKCG KCNMB4 PPFIA2 SNCA CASK RAB3B NLGN1 GRIN3A CPLX3
0.06904681408031	73	686	1.33727310423303	Organelle localization	http://amigo.geneontology.org/amigo/term/GO:0051640	TRAPPC6A PAX6 RAB27B DTNBP1 CC2D2A CDH3 CDC42 SAR1A KIF22 RAB10 NSFL1C DYNLL1 SNAP29 PABPC1L SYTL4 AP3B2 CAV2 STX1A NUP88 B9D1 RAB34 FOLR1 STK25 PARD3B MARK1 STXBP3 DOCK7 STX12 VAMP8 PCDH17 NR4A3 IL13RA2 RAC2 CHMP2A CHMP1A ACTR10 RAN SYTL2 FNBP1L PREB EXOC6 PPFIA2 NPHP1 SNCA DYNLT1 CETN2 TERF1 GJA1 GRIA1 SYN2 ALB YWHAZ RAB8B TRAPPC2L RAB3B NLGN1 TMED10 CDH2 CNIH2 CTBP2 AP3S1 MCFD2 MX2 PCLO TMEM21…
0.06904681408031	17	111	1.92463025318593	Response to monoamine	http://amigo.geneontology.org/amigo/term/GO:0071867	DTNBP1 ATP2B4 PALM MAPK1 MAPK3 CAV2 RGS9 NR4A3 ARPP19 RGS8 SNCA HTR2C HTR7 FCSK HTR1A GNG2 HRH1
0.06904681408031	17	111	1.92463025318593	Response to catecholamine	http://amigo.geneontology.org/amigo/term/GO:0071869	DTNBP1 ATP2B4 PALM MAPK1 MAPK3 CAV2 RGS9 NR4A3 ARPP19 RGS8 SNCA HTR2C HTR7 FCSK HTR1A GNG2 HRH1
0.0706412660408794	21	148	1.78311332280461	Positive regulation of small molecule metabolic process	http://amigo.geneontology.org/amigo/term/GO:0062013	IGF1 CD74 DGAT2 SREBF1 ENO1 ADCYAP1R1 SLC4A4 COMT NTSR1 NR4A3 IL1B DYRK2 ARPP19 SNCA PID1 WNT4 VCP P2RY6 HMGB1 HRH1 TMSB4X
0.0714460577171843	14	85	2.06980997470653	Lens development in camera-type eye	http://amigo.geneontology.org/amigo/term/GO:0002088	PAX6 VIM FAT1 FZR1 KDM5B BFSP1 SIX3 FGF2 SLC7A11 SPRED1 SMAD3 SOX11 MAF WNT7B
0.0714460577171843	14	85	2.06980997470653	Dicarboxylic acid transport	http://amigo.geneontology.org/amigo/term/GO:0006835	SLC26A4 NTSR1 SLC17A7 SLC1A6 FOLR1 RAB3GAP1 SLC1A4 SNCA SLC7A11 GJA1 GRM1 NPY5R FOLR2 PRAF2
0.0714460577171843	14	85	2.06980997470653	Muscle hypertrophy	http://amigo.geneontology.org/amigo/term/GO:0014896	IGF1 ATP2B4 LMCD1 EDN1 MYH7 IGFBP5 NR4A3 PARP1 CAMK2D FOXO1 SORBS2 PDLIM5 SMAD3 TCAP
0.0714460577171843	9	44	2.57046206274431	Calcium-dependent cell-cell adhesion via plasma membrane cell adhesion molecules	http://amigo.geneontology.org/amigo/term/GO:0016339	CDH10 ARVCF CDH9 CDH11 CDH8 DCHS1 NLGN1 CDH2 PCDHGC3
0.0714460577171843	67	622	1.35364811735803	Positive regulation of response to external stimulus	http://amigo.geneontology.org/amigo/term/GO:0032103	TYROBP CD74 PTGER3 ICAM3 EDN1 PSMD8 MAPK1 PPM1F PDGFB COCH PSMA6 MAPK3 PYCARD RIPK2 RPS19 PTN ZC3HAV1 PSMA2 CREB3 DHX58 CD81 PSMD9 LY86 CNR1 VAMP8 CXCR4 NPY IL1B PSMF1 PSMB2 RAC2 MOSPD2 ALOX5AP PUM1 HAVCR2 AKIRIN2 PSMB7 IL33 TLR2 FGF2 NTRK3 TNFRSF11A VAV1 SNCA PDCD4 IL34 AIM2 CCR1 PRKCD NPY5R TLR3 SMAD3 KLK5 P2RY12 S1PR1 PTGER4 SCG2 CMKLR1 NUPR1 THBD CSF1R CADM1 PDE2A HMGB1 TMSB4X CEBPA LYN
0.0714460577171843	9	44	2.57046206274431	Positive regulation of protein import	http://amigo.geneontology.org/amigo/term/GO:1904591	MAPK1 NUTF2 PDCD5 GLI3 SMO RAN PRKCD SMAD3 JUP
0.0730320992053389	11	60	2.30389562660786	Ribonucleoside monophosphate metabolic process	http://amigo.geneontology.org/amigo/term/GO:0009161	UPP2 UMPS GDA PPAT GUK1 CASK DLG2 NUDT2 DPYD PNP APRT
0.0731109736842098	159	1658	1.20513018301563	Cell activation	http://amigo.geneontology.org/amigo/term/GO:0001775	MGST1 TYROBP CD6 IGF1 CD74 RNASET2 TIMP2 AGA KLF6 TP53BP1 CBFB CDC42 APBB1IP EDN1 GSTP1 RAB10 CPNE3 FTL FKBP1A DYNLL1 EFNB1 CD200 BLNK SNAP29 MAPK1 PDGFB PYGL DHRS2 PGRMC1 TIMP1 DGKH CORO1A MAPK3 PYCARD CTSH RIPK2 RASAL3 CD33 ITGB8 LFNG GLI3 PSMA2 VAT1 EFNB3 CD81 NIT2 HES1 LOXL3 STXBP3 MAD2L2 PRDX1 PRDX6 CNR1 MYB CCN2 VAMP8 NR4A3 NPC2 APAF1 MAPK8IP1 CAT PRDX4 IL13RA2 BATF3 ATP8A1 SOX4 MT1G IL1B P…
0.0731109736842098	10	52	2.41667373420405	Positive regulation of cellular carbohydrate metabolic process	http://amigo.geneontology.org/amigo/term/GO:0010676	IGF1 DGAT2 ADCYAP1R1 NTSR1 DYRK2 ARPP19 SNCA P2RY6 HMGB1 HRH1
0.0731109736842098	10	52	2.41667373420405	Regulation of lyase activity	http://amigo.geneontology.org/amigo/term/GO:0051339	TIMP2 PHPT1 PALM HPCA CAP1 EDNRB STIM1 AKAP5 P2RY13 GRM3
0.0731424100505443	15	94	2.00532501348847	Ureteric bud development	http://amigo.geneontology.org/amigo/term/GO:0001657	CALB1 GLI3 HES1 CAT SMO FGF2 WNT4 DCHS1 SMAD3 NPNT SMAD1 SMAD2 MAGED1 PTCH1 LGR4
0.0739670215237611	53	473	1.4081084168005	Response to peptide hormone	http://amigo.geneontology.org/amigo/term/GO:0043434	CFLAR SREBF1 ADCY2 EDN1 GSTP1 RAB10 OSBPL8 PNPLA3 TRIB3 TIMP1 CAV2 KANK1 GHR SPARC IGFBP5 STXBP3 CCN2 NR4A3 TEK CAT FABP3 IL1B PPAT CDO1 PTPRA ECHDC3 EDNRB CPEB2 TLR2 HADH CAPN10 PARP1 CRHBP FOXO1 GJA1 HHEX NR4A2 PID1 ATP6V1C1 SHC1 PRKCD CYBB RAB8B STXBP4 BAIAP2 AP3S1 OXTR ZFP36L1 GCNT1 SLC30A10 ENPP1 APRT LYN
0.0742383315801076	17	112	1.90744605449677	Synaptic vesicle exocytosis	http://amigo.geneontology.org/amigo/term/GO:0016079	DTNBP1 SNAP29 GRIK5 STX1A CSPG5 RAB3GAP1 CNR1 PRKCG PPFIA2 SNCA CASK NLGN1 CTBP2 PCLO ERC2 GRIN3A CPLX3
0.0743588522712997	30	236	1.59746229888065	Regulation of muscle system process	http://amigo.geneontology.org/amigo/term/GO:0090257	TBXA2R IGF1 ATP2B4 CALCRL LMCD1 ENO1 EDN1 CHRNA3 MYH7 SLC8A3 TNNT1 IGFBP5 CCN2 NR4A3 TNNI3 TPM1 PARP1 CAMK2D FOXO1 SMAD3 NPNT ADRB2 SLN JUP SSTR2 OXTR PRKG1 DMD GSTM2 MYL5
0.0757012932883264	26	197	1.65854968966694	Protein homooligomerization	http://amigo.geneontology.org/amigo/term/GO:0051260	KCNG1 TP53BP1 HSD17B10 PYCARD BBC3 MPP2 KCTD10 PRPH2 SUB1 KCNA5 CHMP2A ALOX5AP ALDH9A1 GLRA3 KCTD15 SCARA5 KCNG3 PRNP AQP4 KCTD12 KCTD4 KCNA4 KCTD21 RYR1 BLM RYR3
0.0759547647972798	41	348	1.48055988543766	Regulation of small GTPase mediated signal transduction	http://amigo.geneontology.org/amigo/term/GO:0051056	IGF1 TIMP2 ARHGAP6 CDC42 RAP1GAP ADCYAP1R1 OPHN1 ARHGAP28 GMIP ARHGAP4 RASAL3 KANK1 KCTD10 RASAL1 RALGPS2 STMN1 DENND1A FGD3 RAC2 ARPP19 APOE ARRB1 FGD4 LPAR6 VAV1 ARHGAP18 DYNLT1 RHOC PSD3 SHC1 ABCA1 KBTBD6 MAPRE2 ROBO1 GABARAP ARAP1 BCR RELN SRGAP1 RASGEF1A LYN
0.0760038374382673	48	421	1.43278328754711	Cellular response to peptide	http://amigo.geneontology.org/amigo/term/GO:1901653	CFLAR IGF1 VIM SREBF1 ADCY2 EDN1 GSTP1 RAB10 OSBPL8 PNPLA3 TRIB3 RIPK2 CAV2 KANK1 PPP1R9B GHR NR4A3 IL1B RPL23 PPAT PTPRA ECHDC3 CPEB2 CAPN10 PARP1 CRHBP FOXO1 GJA1 NR4A2 PID1 CACNA2D1 KLF10 ATP6V1C1 SHC1 PRKCD RAB8B STXBP4 GRM5 ADRB2 PRNP BAIAP2 AP3S1 LDOC1 ZFP36L1 SLC30A10 ENPP1 APRT LYN
0.076617581229114	8	37	2.71712506332132	Monocyte differentiation	http://amigo.geneontology.org/amigo/term/GO:0030224	CD74 GPR68 MT1G IL34 JUN CSF1R ZFP36L1 PDE2A
0.076617581229114	20	140	1.79524334540873	Cellular response to fibroblast growth factor stimulus	http://amigo.geneontology.org/amigo/term/GO:0044344	POLR2J FGFR3 MAPK1 MAPK3 KDM5B CCN2 SULF1 FGF2 SNCA ZFP36L2 WNT4 SPRED1 POLR2G APLN FGFBP3 POLR2L ZFP36L1 GTF2F2 SULF2 TRIM71
0.0772980367453244	28	217	1.62151011843369	Response to reactive oxygen species	http://amigo.geneontology.org/amigo/term/GO:0000302	EDN1 GSTP1 MAPK1 MAP1LC3A MAPK3 STK25 PRDX1 MYB NR4A3 CAT ROMO1 KCNA5 APOE PDGFRA TXN FBLN5 TPM1 FOXO1 IMPACT PRKCD MAPK7 CCS PAWR JUN PYCR1 MAP3K5 SIRPA COA8
0.0780220610393152	6	23	3.27827045683333	Negative regulation of steroid biosynthetic process	http://amigo.geneontology.org/amigo/term/GO:0010894	SNAI2 DKK3 ERLIN1 APOE WNT4 NR0B1
0.0780220610393152	6	23	3.27827045683333	Chondrocyte proliferation	http://amigo.geneontology.org/amigo/term/GO:0035988	FGFR3 CCN2 CCN3 MMP16 MMP14 SCUBE2
0.0780220610393152	6	23	3.27827045683333	Type B pancreatic cell proliferation	http://amigo.geneontology.org/amigo/term/GO:0044342	WDR13 IGFBP5 NR4A3 CCN3 SIDT2 NUPR1
0.0780220610393152	6	23	3.27827045683333	Metanephric tubule development	http://amigo.geneontology.org/amigo/term/GO:0072170	CALB1 HES1 YAP1 WNT4 WNT7B LGR4
0.0780220610393152	19	131	1.82265164075848	Cellular response to toxic substance	http://amigo.geneontology.org/amigo/term/GO:0097237	MGST1 GSTP1 HBQ1 PRDX1 PRDX6 CAT PRDX4 APOE HBZ ALOX5AP GSTM1 GSTM3 ESD FBLN5 ALB CCS ADH5 GSTM2 HBG1
0.0780220610393152	6	23	3.27827045683333	Glutathione derivative metabolic process	http://amigo.geneontology.org/amigo/term/GO:1901685	MGST1 GSTP1 GSTM1 GSTM3 ESD GSTM2
0.0780220610393152	6	23	3.27827045683333	Glutathione derivative biosynthetic process	http://amigo.geneontology.org/amigo/term/GO:1901687	MGST1 GSTP1 GSTM1 GSTM3 ESD GSTM2
0.0786543175334719	53	475	1.40217953925608	Myeloid cell differentiation	http://amigo.geneontology.org/amigo/term/GO:0030099	SCIN TYROBP CD74 CBFB CDC42 WDR1 EFNA2 DHRS2 ERCC2 RPS19 ITGB8 CD81 NR4A3 GPR68 ACVR2A BATF3 MT1G THRA ASH2L PIAS3 LGALS3 MEIS2 TSPAN2 ABI1 RPS6 TLR2 TMOD3 TNFRSF11A DYRK3 PARP1 KLF10 MOV10 IL34 C1QC PKNOX1 CCR1 TLR3 GPR183 JUN CSF1R ANXA2 CIB1 ZFP36L1 EVI2B RXRA PDE2A ISG15 HMGB1 NCOA6 CTR9 PRMT6 CEBPA LYN
0.0788141149343521	15	95	1.98421632913596	Mesonephric epithelium development	http://amigo.geneontology.org/amigo/term/GO:0072163	CALB1 GLI3 HES1 CAT SMO FGF2 WNT4 DCHS1 SMAD3 NPNT SMAD1 SMAD2 MAGED1 PTCH1 LGR4
0.0788141149343521	15	95	1.98421632913596	Mesonephric tubule development	http://amigo.geneontology.org/amigo/term/GO:0072164	CALB1 GLI3 HES1 CAT SMO FGF2 WNT4 DCHS1 SMAD3 NPNT SMAD1 SMAD2 MAGED1 PTCH1 LGR4
0.0791317086229068	7	30	2.93223079750092	Isoprenoid biosynthetic process	http://amigo.geneontology.org/amigo/term/GO:0008299	DHRS9 HMGCS1 HMGCR SRD5A3 NUS1 PMVK MVD
0.0791317086229068	23	169	1.71026141189825	Activation of protein kinase activity	http://amigo.geneontology.org/amigo/term/GO:0032147	IGF1 ADCY2 CHRNA3 OSBPL8 PDGFB GHR AGAP2 TXN RPLP1 NTRK3 TOM1L1 MINK1 PDGFC ANGPT1 TNIK PRKCD TLR3 ADRB2 PRNP NRG3 PRR5 HMGB1 ANG
0.0791317086229068	7	30	2.93223079750092	Positive regulation of macrophage migration	http://amigo.geneontology.org/amigo/term/GO:1905523	MAPK1 MAPK3 MMP14 IL34 P2RY12 CMKLR1 CSF1R
0.0791837794672831	16	104	1.93333898736324	Positive regulation of smooth muscle cell proliferation	http://amigo.geneontology.org/amigo/term/GO:0048661	IGF1 CALCRL EDN1 PDGFB HMGCR IGFBP5 MYB NR4A3 FGF2 GJA1 HPGD NPY5R S1PR1 P2RY6 JUN MAP3K5
0.0792533138627897	45	391	1.44629578977941	Response to decreased oxygen levels	http://amigo.geneontology.org/amigo/term/GO:0036293	CFLAR ENO1 EDN1 KCNK2 PSMD8 SLC8A3 PSMA6 AHCY ERCC2 BBC3 PTN PSMA2 B3GAT1 PSMD9 MYB CCN2 TEK APAF1 CAT CXCR4 PSMF1 PSMB2 KCNA5 EGLN1 SCN2A PSMB7 CPEB2 TLR2 CASP1 WTIP KCNMB1 SLC39A12 NR4A2 DDAH1 MMP14 CYBB HSP90B1 SMAD3 OXTR ASCL2 ZFP36L1 EIF4EBP1 RYR1 ANG CD24
0.0798421624914412	9	45	2.51334068357222	Negative regulation of axon extension	http://amigo.geneontology.org/amigo/term/GO:0030517	SEMA3C ARHGAP4 TNR PLXNA3 SEMA4F KIAA0319 SEMA3D SEMA6B SEMA4A
0.0798421624914412	11	61	2.2661268458438	Glomerulus development	http://amigo.geneontology.org/amigo/term/GO:0032835	CFLAR PDGFB HES1 TEK PDGFRA SULF1 ANGPT1 HEYL SULF2 LGR4 CD24
0.0798421624914412	99	980	1.26949350853903	Organelle assembly	http://amigo.geneontology.org/amigo/term/GO:0070925	CFLAR ZMYND10 TRAPPC6A CDKL5 TBPL1 DNAH5 CC2D2A KIF2A EXOC5 CNGB1 WDR1 NLE1 EDN1 RFX3 HSPB11 NSFL1C DYNLL1 TEKT2 IFT74 SH3GLB1 SNAP29 TTLL1 MTMR3 MAP1LC3A CORO1A CBLN1 SQLE TNNT1 RPS19 B9D1 RAB34 RAB23 RPL24 RAB3GAP1 STX12 RAB32 DNAL1 RPS10 LSM4 ATXN10 CHMP2A CHMP1A TBC1D14 FHOD3 PDGFRA AVIL LCP1 YAP1 FNBP1L EXOC6 TMOD3 VPS37B TPM1 NTRK3 NPHP1 PLK2 LRRTM2 CETN2 PCDH15 RILPL2 GRID2 WIPI2 RSPH1 CFA…
0.080000307229646	3	6	6.28335170893054	Histamine metabolic process	http://amigo.geneontology.org/amigo/term/GO:0001692	HDC HNMT SLC29A4
0.080000307229646	3	6	6.28335170893054	Deoxyribonucleoside diphosphate metabolic process	http://amigo.geneontology.org/amigo/term/GO:0009186	GUK1 AK5 NUDT18
0.080000307229646	157	1642	1.20156664835822	Negative regulation of macromolecule biosynthetic process	http://amigo.geneontology.org/amigo/term/GO:0010558	PAX6 SNAI2 NEDD4L DKK3 MTA3 CBFB LMCD1 SREBF1 ENO1 EDN1 RUNX1T1 RFX3 KCNK2 GSTP1 HNRNPC CREM PPM1F PDGFB BRMS1L TRIB3 RBBP7 KLF8 TRPS1 TFEC PHF14 GLI3 AEBP1 SUFU WFS1 RBM24 DAP WWC1 HES1 ACVR2B LOXL3 IGFBP5 MAD2L2 KDM5B DR1 MYB NR4A3 EXOSC8 ZNF706 PDS5A ZRANB3 TRIM24 DDX54 BATF3 USP9X RPL23 THRA SIN3B SMO PHF10 LSM7 LSM4 PRDM12 CHMP1A RLIM PIAS3 DNAJB1 TRIM22 MEIS2 YWHAQ SOX3 PUM1 AKIRIN2 EDNRB T…
0.080000307229646	3	6	6.28335170893054	Negative regulation of cardiac muscle adaptation	http://amigo.geneontology.org/amigo/term/GO:0010616	ATP2B4 FOXO1 SMAD3
0.080000307229646	4	11	4.56971033376767	Negative regulation of muscle adaptation	http://amigo.geneontology.org/amigo/term/GO:0014745	ATP2B4 IGFBP5 FOXO1 SMAD3
0.080000307229646	3	6	6.28335170893054	Dolichol metabolic process	http://amigo.geneontology.org/amigo/term/GO:0019348	SRD5A3 DPM2 NUS1
0.080000307229646	3	6	6.28335170893054	Smoothened signaling pathway involved in ventral spinal cord patterning	http://amigo.geneontology.org/amigo/term/GO:0021910	GLI3 SUFU SMO
0.080000307229646	3	6	6.28335170893054	Negative regulation of nucleotide biosynthetic process	http://amigo.geneontology.org/amigo/term/GO:0030809	HPCA PARP1 PID1
0.080000307229646	3	6	6.28335170893054	ISG15-protein conjugation	http://amigo.geneontology.org/amigo/term/GO:0032020	HERC5 UBE2L6 ISG15
0.080000307229646	3	6	6.28335170893054	Response to L-ascorbic acid	http://amigo.geneontology.org/amigo/term/GO:0033591	GSTP1 SPARC CAT
0.080000307229646	88	858	1.28889265824216	Negative regulation of catalytic activity	http://amigo.geneontology.org/amigo/term/GO:0043086	RPS20 BIRC3 TIMP2 DTNBP1 PHPT1 ATP2B4 RIMBP2 PPP2R5A NLE1 GSTP1 PHACTR3 FKBP1A DYNLL1 GMIP PALM PPM1F TIMP3 SLC8A3 PAPLN TRIB3 TIMP1 DGKH PYCARD PTN C5 PPP1R9B HMGCR MAD2L2 CNN3 CNR1 MAPK8IP1 HPCA IL1B RPL23 PSMF1 ARPP19 CDKN2D TNNI3 APOE APOC1 GMFG LGALS3 PPP1R1A EGLN1 EDNRB CPEB2 ARRB1 SYTL2 PRPSAP2 SNCA SFRP2 RPL37 TERF1 PDCD4 DLG2 FARP1 HHEX SH3RF1 PABIR3 UBE2Z CPAMD8 CSTB GPSM1 PRKCD TTC8 ZF…
0.080000307229646	4	11	4.56971033376767	Positive regulation of monocyte differentiation	http://amigo.geneontology.org/amigo/term/GO:0045657	CD74 IL34 JUN ZFP36L1
0.080000307229646	20	141	1.78251112310086	Regulation of JNK cascade	http://amigo.geneontology.org/amigo/term/GO:0046328	CDC42 GSTP1 PYCARD RIPK2 CCN2 MAPK8IP1 IL1B ANKRD6 MINK1 SFRP2 PDCD4 SH3RF1 FZD7 TLR3 GRIK2 DACT1 WNT7B HMGB1 MAP3K5 SIRPA
0.080000307229646	4	11	4.56971033376767	GDP metabolic process	http://amigo.geneontology.org/amigo/term/GO:0046710	GUK1 CASK DLG2 NUDT18
0.080000307229646	3	6	6.28335170893054	Maintenance of presynaptic active zone structure	http://amigo.geneontology.org/amigo/term/GO:0048790	CTBP2 PCLO ERC2
0.080000307229646	3	6	6.28335170893054	Regulation of corticotropin secretion	http://amigo.geneontology.org/amigo/term/GO:0051459	CRHBP RAB8B APLN
0.080000307229646	3	6	6.28335170893054	Negative regulation of synapse assembly	http://amigo.geneontology.org/amigo/term/GO:0051964	CBLN1 TLR2 SLIT1
0.080000307229646	3	6	6.28335170893054	Imidazole-containing compound metabolic process	http://amigo.geneontology.org/amigo/term/GO:0052803	HDC HNMT SLC29A4
0.080000307229646	4	11	4.56971033376767	Regulation of dopamine receptor signaling pathway	http://amigo.geneontology.org/amigo/term/GO:0060159	DTNBP1 PALM CAV2 RGS8
0.080000307229646	3	6	6.28335170893054	Regulation of phospholipid translocation	http://amigo.geneontology.org/amigo/term/GO:0061091	ATP8A1 ATP8A2 PRKCD
0.080000307229646	4	11	4.56971033376767	Synapse pruning	http://amigo.geneontology.org/amigo/term/GO:0098883	C1QC ITGAM C1QB C1QA
0.080000307229646	4	11	4.56971033376767	Trans-synaptic signaling, modulating synaptic transmission	http://amigo.geneontology.org/amigo/term/GO:0099550	EFNB3 CSPG5 CNR1 GRM5
0.080000307229646	3	6	6.28335170893054	Negative regulation of purine nucleotide biosynthetic process	http://amigo.geneontology.org/amigo/term/GO:1900372	HPCA PARP1 PID1
0.080000307229646	3	6	6.28335170893054	Regulation of glutamate receptor signaling pathway	http://amigo.geneontology.org/amigo/term/GO:1900449	NECAB2 PRNP FRRS1L
0.080000307229646	3	6	6.28335170893054	Negative regulation of cardiac muscle hypertrophy in response to stress	http://amigo.geneontology.org/amigo/term/GO:1903243	ATP2B4 FOXO1 SMAD3
0.080000307229646	3	6	6.28335170893054	Regulation of matrix metallopeptidase secretion	http://amigo.geneontology.org/amigo/term/GO:1904464	CD200 TLR2 IDH2
0.080000307229646	3	6	6.28335170893054	Regulation of mesodermal cell differentiation	http://amigo.geneontology.org/amigo/term/GO:1905770	SFRP2 GJA1 MESP1
0.080000307229646	3	6	6.28335170893054	Matrix metallopeptidase secretion	http://amigo.geneontology.org/amigo/term/GO:1990773	CD200 TLR2 IDH2
0.0813735661062997	23	170	1.70020105065179	Import across plasma membrane	http://amigo.geneontology.org/amigo/term/GO:0098739	ATP2B4 SLC27A5 SLC8A3 NTSR1 SLC1A6 FOLR1 SLC1A4 SLC8A2 KCNJ5 SLC12A4 SLC39A6 SLC16A2 SLC39A12 SLC7A11 GRM1 KCNJ16 CACNA2D1 SLC15A2 FOLR2 SLC3A2 PRNP SLC22A4 SLC2A10
0.0815296629949703	14	87	2.02222813620753	Heart growth	http://amigo.geneontology.org/amigo/term/GO:0060419	IGF1 EDN1 KCNK2 MAPK1 GLI1 YAP1 RBP4 FGF2 GJA1 SORBS2 PDLIM5 MESP1 SMAD1 S1PR1
0.081602494121504	160	1678	1.19825539145278	Protein phosphorylation	http://amigo.geneontology.org/amigo/term/GO:0006468	PAX6 CDKL5 IGF1 CNTN1 MARCO CD74 DTNBP1 ATP2B4 STYK1 PPP2R5A FGFR3 ADCY2 EDN1 CHRNA3 STK17B IL12RB2 ULK2 GSTP1 CPNE3 OSBPL8 MAST3 MAPK1 PPM1F PDGFB SLC8A3 TRIB3 LAMA1 PIM2 MAPK3 PYCARD BCKDK RIPK2 CCNY PBLD PPP1R9B MMD ELP4 CD81 GHR HMGCR HES1 ACVR2B EFEMP1 STK25 MARK1 DOCK7 MAD2L2 SLC8A2 CCN2 TEK MAPK8IP1 ACVR2A TRIM24 PRDX4 IL1B KIRREL2 HCST PRKCG DYRK2 RAC2 CDKN2D APOE GMFG PNCK PTPRA CCNA1 CC…
0.0816325110418683	27	209	1.62344972383851	Phosphatidylinositol-mediated signaling	http://amigo.geneontology.org/amigo/term/GO:0048015	DCN IGF1 MYO16 EDN1 PITPNM2 MAPK1 PDGFB MAPK3 TEK CAT HCST PDGFRA AGAP2 PLCB2 FGF2 NTRK3 ERBB2 PDGFC FBXL2 ANGPT1 PLCD3 CSF1R ZFP36L1 PRR5 RELN PIRT LYN
0.0819296075742094	5	17	3.69608924054738	Fever generation	http://amigo.geneontology.org/amigo/term/GO:0001660	PTGER3 CNR1 IL1B EDNRB TNFRSF11A
0.0819296075742094	12	70	2.15429201449047	Superoxide metabolic process	http://amigo.geneontology.org/amigo/term/GO:0006801	TYROBP EDN1 GSTP1 PON3 PRDX1 FBLN5 SHC1 PRKCD CYBB ITGAM CCS SH3PXD2B
0.0819296075742094	12	70	2.15429201449047	Transmission of nerve impulse	http://amigo.geneontology.org/amigo/term/GO:0019226	CACNG4 TNR KCNMB4 SCN2A SCN7A ANK3 SCN3A GRIK2 SCN9A S1PR1 GPR88 CACNA1H
0.0819296075742094	52	467	1.39929031633571	Ribose phosphate metabolic process	http://amigo.geneontology.org/amigo/term/GO:0019693	UPP2 IGF1 DGAT2 ACSL4 ENO1 ADCY2 SLC4A4 PTHLH PYGL RAE1 NME3 PDE4C NUP88 RAB23 HMGCS1 HMGCR UMPS HMGCL GDA ACOT2 PANK3 NUDT10 NUP85 PPCS PPAT RAN PAPSS1 PRPSAP2 GUK1 PARP1 SNCA CASK DLG2 PID1 AK5 DBI PMVK NUDT2 VCP MVD TPST1 NUPR1 ACSM5 NUDT14 PDE2A DPYD NUDT11 ENPP1 PNP APRT TMSB4X NUDT18
0.0819296075742094	5	17	3.69608924054738	Positive regulation of heat generation	http://amigo.geneontology.org/amigo/term/GO:0031652	PTGER3 CNR1 IL1B TNFRSF11A APLN
0.0819296075742094	15	96	1.96354740904079	Response to vitamin	http://amigo.geneontology.org/amigo/term/GO:0033273	SNAI2 GSTP1 CYP26A1 PTN FOLR1 HMGCS1 SPARC OGG1 BCHE CAT TRIM24 CDKN2D ALPL FOLR2 MGMT
0.0819296075742094	12	70	2.15429201449047	Protein localization to synapse	http://amigo.geneontology.org/amigo/term/GO:0035418	RAB27B GPC4 DLG2 ZDHHC12 GRIN2C SHANK1 RAPSN NLGN1 BAIAP2 GPC6 PCLO RELN
0.0819296075742094	5	17	3.69608924054738	Positive regulation of vascular permeability	http://amigo.geneontology.org/amigo/term/GO:0043117	APOE ANGPT1 PDE3A FGFBP3 PDE2A
0.0819296075742094	5	17	3.69608924054738	Establishment of epithelial cell apical/basal polarity	http://amigo.geneontology.org/amigo/term/GO:0045198	CDC42 OPHN1 FAT1 LAMA1 TTC8
0.0819296075742094	16	105	1.91492623510264	Negative regulation of developmental growth	http://amigo.geneontology.org/amigo/term/GO:0048640	FGFR3 SEMA3C KCNK2 ARHGAP4 WWC1 TNR PLXNA3 SEMA4F KIAA0319 RBP4 GJA1 SEMA3D SEMA6B ADRB2 PTCH1 SEMA4A
0.0819296075742094	5	17	3.69608924054738	Cell migration involved in heart development	http://amigo.geneontology.org/amigo/term/GO:0060973	SNAI2 SEMA3C FOLR1 DCHS1 MESP1
0.0819296075742094	5	17	3.69608924054738	3 -UTR-mediated mRNA destabilization	http://amigo.geneontology.org/amigo/term/GO:0061158	RBM24 ZFP36L2 MOV10 ZFP36L1 TRIM71
0.0819296075742094	15	96	1.96354740904079	Nephron tubule development	http://amigo.geneontology.org/amigo/term/GO:0072080	CALB1 GLI3 HES1 SMO YAP1 FGF2 WNT4 HEYL DCHS1 NPNT MAGED1 PTCH1 WNT7B LGR4 CD24
0.0819296075742094	15	96	1.96354740904079	Transport across blood-brain barrier	http://amigo.geneontology.org/amigo/term/GO:0150104	ATP2B4 SLC4A4 SLC4A3 SLC1A4 SLC8A2 ATP8A1 APOE SLCO1C1 SLC16A2 SLC2A13 SLC15A2 SLC29A4 FABP5 SLC24A3 SLC2A10
0.0836737861808829	70	662	1.32880549735691	Cell projection assembly	http://amigo.geneontology.org/amigo/term/GO:0030031	ZMYND10 RALA SCIN CDKL5 DNAH5 CAPG CC2D2A EXOC5 CNGB1 CDC42 RAP1GAP CAPZB OPHN1 RFX3 HSPB11 DYNLL1 TEKT2 IFT74 PALM SNAP29 TTLL1 KANK1 B9D1 PPP1R9B RAB23 DPYSL3 DNAL1 NUP85 FGD3 RAC2 ATXN10 ITGB4 EMP1 AVIL YAP1 FNBP1L EXOC6 FGD4 EMP3 NPHP1 CETN2 PCDH15 GPM6A RILPL2 TNIK RSPH1 CFAP410 VANGL2 ARPC2 PRKCD INTU TTC8 P2RY12 NLGN1 S1PR1 RSPH9 CSPG4 TMEM107 CDC42EP4 SPATA13 FAM110C ARAP1 TMEM17 TMEM216 …
0.0836737861808829	8	38	2.64562177218128	Ventricular septum morphogenesis	http://amigo.geneontology.org/amigo/term/GO:0060412	HES1 SOX4 APLNR HEYL ROBO1 SOX11 FZD2 SLIT3
0.0848848013847872	19	133	1.79524334540873	Sequestering of calcium ion	http://amigo.geneontology.org/amigo/term/GO:0051208	FKBP1A JPH4 NTSR1 CORO1A BBC3 APLNR FGF2 SNCA CAMK2D HTR2C JPH3 CCR5 HSP90B1 P2RY6 RYR1 RYR3 DMD GSTM2 LYN
0.0852208855399276	11	62	2.22957641284632	Maternal process involved in female pregnancy	http://amigo.geneontology.org/amigo/term/GO:0060135	UBE2A MAPK1 MAPK3 PTN CNR1 PPAT HAVCR2 GJA1 TPPP3 WNT4 NR2F2
0.0855394250622765	13	79	2.06793853711638	Cardiac muscle tissue growth	http://amigo.geneontology.org/amigo/term/GO:0055017	IGF1 EDN1 KCNK2 MAPK1 GLI1 YAP1 RBP4 FGF2 GJA1 SORBS2 PDLIM5 SMAD1 S1PR1
0.0865102133716869	9	46	2.45870284262499	Peptidyl-cysteine modification	http://amigo.geneontology.org/amigo/term/GO:0018198	ATP2B4 TXN ZDHHC12 ZDHHC24 ZDHHC14 ZDHHC22 ADH5 NOS1AP DMD
0.0865102133716869	9	46	2.45870284262499	Pituitary gland development	http://amigo.geneontology.org/amigo/term/GO:0021983	PAX6 GLI1 HES1 SOX3 SIX3 FGF2 TBX19 WNT4 NR0B1
0.0865102133716869	36	301	1.50299442871428	Response to insulin	http://amigo.geneontology.org/amigo/term/GO:0032868	CFLAR SREBF1 GSTP1 RAB10 OSBPL8 PNPLA3 TRIB3 CAV2 KANK1 GHR STXBP3 CAT FABP3 IL1B PPAT PTPRA ECHDC3 CPEB2 TLR2 HADH CAPN10 PARP1 FOXO1 PID1 ATP6V1C1 SHC1 PRKCD RAB8B STXBP4 BAIAP2 AP3S1 ZFP36L1 GCNT1 ENPP1 APRT LYN
0.0865102133716869	54	490	1.3849020093153	NcRNA processing	http://amigo.geneontology.org/amigo/term/GO:0034470	RPL31 HSD17B10 RBFA DTWD1 ERCC2 RPS19 DDX49 NPM3 ELP4 RPL24 EXOSC8 DDX54 RPL23 EMG1 RPL36 RPL27 ELP2 MPHOSPH6 RPL35 RPS6 RPLP1 RPS24 METTL5 ELAC1 RPS8 RPL32 RPL37 NHP2 RPP30 INTS4 RPL8 RPL26 RPL29 NMNAT3 RPL27A SMAD3 PUSL1 SMAD1 PA2G4 EXOSC10 RPL38 TRMT112 SMAD2 RPS27 DDX10 RPL35A RRP7A RPL12 RPL10A RPL39 METTL6 NSUN6 RPL36A GTF2H5
0.0865102133716869	9	46	2.45870284262499	Regulation of vascular permeability	http://amigo.geneontology.org/amigo/term/GO:0043114	TEK APOE DDAH1 ANGPT1 BDKRB2 PDE3A FGFBP3 PDE2A HRH1
0.0865102133716869	9	46	2.45870284262499	Coronary vasculature development	http://amigo.geneontology.org/amigo/term/GO:0060976	PLXND1 AP2B1 PCSK5 SUFU APLNR FGF2 SPRED1 MESP1 APLN
0.0865102133716869	9	46	2.45870284262499	Intermembrane lipid transfer	http://amigo.geneontology.org/amigo/term/GO:0120009	PITPNM2 OSBPL8 PLTP NPC2 APOE TTPA ABCA1 C2CD2L TNFAIP8L3
0.0865644261827736	10	54	2.3271672996039	Negative regulation of MAP kinase activity	http://amigo.geneontology.org/amigo/term/GO:0043407	GSTP1 HMGCR MAPK8IP1 IL1B APOE SFRP2 PDCD4 PRKCD RGS14 LYN
0.0868729138340146	111	1121	1.24433905386492	Organophosphate metabolic process	http://amigo.geneontology.org/amigo/term/GO:0019637	UPP2 PIGQ IGF1 TBPL1 DGAT2 ME1 ACSL4 ENO1 ADCY2 ADCYAP1R1 SLC4A4 CPNE3 PTHLH PITPNM2 OSBPL8 MAPK1 PDGFB MTMR3 PNPLA3 PYGL MTHFD1 RAE1 NTSR1 DGKH NME3 PDE4C ISYNA1 NUP88 CHPT1 RAB23 HMGCS1 HMGCR OGG1 UMPS GPD2 HMGCL PRDX6 GDA ACOT2 PANK3 FABP3 HPCA NUDT10 NUP85 PPCS PLAAT1 SRD5A3 PPAT SLC44A2 APOC1 PGLS RAN PLAAT4 ARF3 DPM2 PLCB2 FGF2 PAPSS1 PRPSAP2 SLC44A3 GUK1 MBOAT2 PARP1 SNCA CASK HTR2C DLG2 P…
0.0869935961523249	142	1475	1.20981144768561	Leukocyte activation	http://amigo.geneontology.org/amigo/term/GO:0045321	MGST1 TYROBP CD6 IGF1 CD74 RNASET2 TIMP2 AGA KLF6 TP53BP1 CBFB CDC42 APBB1IP EDN1 GSTP1 RAB10 CPNE3 FTL FKBP1A DYNLL1 EFNB1 CD200 BLNK SNAP29 MAPK1 PYGL DHRS2 PGRMC1 CORO1A PYCARD CTSH RIPK2 RASAL3 CD33 ITGB8 LFNG GLI3 PSMA2 VAT1 EFNB3 CD81 NIT2 HES1 LOXL3 STXBP3 MAD2L2 PRDX1 PRDX6 CNR1 MYB VAMP8 NR4A3 NPC2 APAF1 MAPK8IP1 CAT PRDX4 IL13RA2 BATF3 ATP8A1 SOX4 MT1G IL1B FGL2 RAC2 WDFY4 CD68 SLC44A2 …
0.0870913093205726	17	115	1.85768659220555	Hexose transmembrane transport	http://amigo.geneontology.org/amigo/term/GO:0008645	IGF1 CLTCL1 EDN1 OSBPL8 TRIB3 STXBP3 NR4A3 IL1B ARPP19 CAPN10 SLC2A12 PID1 PEA15 FABP5 STXBP4 SLC2A10 ENPP1
0.0875460470472457	16	106	1.89686089326205	Phospholipase C-activating G protein-coupled receptor signaling pathway	http://amigo.geneontology.org/amigo/term/GO:0007200	PTGER3 EDN1 GRPR GRP EDNRB LPAR6 HTR2C GRM1 GRM5 NTSR2 P2RY12 GPR27 S1PR1 P2RY6 CMKLR1 HRH1
0.0875460470472457	15	97	1.94330465224656	Phospholipid transport	http://amigo.geneontology.org/amigo/term/GO:0015914	PITPNM2 OSBPL8 PLTP PLSCR4 NPC2 ATP8A1 APOE APOC1 ATP8A2 DBI PRKCD ABCA1 C2CD2L TNFAIP8L3 XKR4
0.0875460470472457	16	106	1.89686089326205	Muscle adaptation	http://amigo.geneontology.org/amigo/term/GO:0043500	CFLAR IGF1 ATP2B4 LMCD1 EDN1 MYH7 TNNT1 IGFBP5 NR4A3 IL1B PARP1 CAMK2D FOXO1 SMAD3 TCAP DMD
0.0875460470472457	16	106	1.89686089326205	Positive regulation of lipid localization	http://amigo.geneontology.org/amigo/term/GO:1905954	EDN1 PLTP NTSR1 MYB FABP3 ATP8A1 IL1B APOE ATP8A2 TNFRSF11A OSBPL11 DBI PRKCD ABCA1 ANXA2 PTCH1
0.0875562803349868	7	31	2.83764270725895	Salivary gland morphogenesis	http://amigo.geneontology.org/amigo/term/GO:0007435	PLXND1 PAX6 POLB CDC42 SEMA3C LAMA1 NFIB
0.0875562803349868	7	31	2.83764270725895	Protein N-linked glycosylation via asparagine	http://amigo.geneontology.org/amigo/term/GO:0018279	TUSC3 RPN2 DPM2 ALG8 MCFD2 NUDT14 UBE2J1
0.0875562803349868	7	31	2.83764270725895	Negative regulation of actin filament bundle assembly	http://amigo.geneontology.org/amigo/term/GO:0032232	ARHGAP6 ARHGAP28 STMN1 TMEFF2 SHANK1 S1PR1 ARAP1
0.0875562803349868	71	675	1.32183102617502	Monocarboxylic acid metabolic process	http://amigo.geneontology.org/amigo/term/GO:0032787	IGF1 CD74 CYP46A1 DGAT2 ME1 ACSL4 SREBF1 HSD17B10 DHRS9 ENO1 EDN1 SLC4A4 SLC27A5 GSTP1 ACOX3 PHGDH CYP26A1 CREM HSD3B7 SLC16A8 PNPLA3 RAE1 TRIB3 MAPK3 FAH PON3 PON2 ERLIN1 NUP88 SLC27A6 ACADL CNR1 NR4A3 ACOT2 SCPEP1 FABP3 NUP85 IL1B ALKBH7 GAMT APOC1 ALOX5AP GSTM1 ECHDC3 CYP2J2 FADS2 HADH PTGR2 SLC27A2 DEGS1 ABHD1 SNCA CYP4V2 AIG1 IDNK ME3 MMAA HPGD FABP5 LDHD SRR ACOX2 CPT1C NUPR1 HYI IDH2 ACSM5…
0.0881121319258523	6	24	3.14167585446527	Adrenal gland development	http://amigo.geneontology.org/amigo/term/GO:0030325	DKK3 PDGFRA WNT4 SMAD3 NR0B1 SMAD2
0.0881121319258523	6	24	3.14167585446527	Negative regulation of cyclase activity	http://amigo.geneontology.org/amigo/term/GO:0031280	PALM HPCA EDNRB AKAP5 P2RY13 GRM3
0.0881121319258523	27	211	1.60806157479739	Sulfur compound biosynthetic process	http://amigo.geneontology.org/amigo/term/GO:0044272	GGCT MGST1 DCN ACSL4 GSTP1 MTHFD1 GSS CSPG5 B4GALT2 PPCS CDO1 NCAN BCAN GSTM1 GSTM3 PAPSS1 ESD SNCA SLC7A11 CHST9 ANGPT1 B4GALT3 CSPG4 CHST1 B3GALT6 B3GNT4 GSTM2
0.0881121319258523	6	24	3.14167585446527	Glomerulus vasculature development	http://amigo.geneontology.org/amigo/term/GO:0072012	CFLAR PDGFB HES1 TEK PDGFRA ANGPT1
0.0881121319258523	6	24	3.14167585446527	Negative regulation of vascular associated smooth muscle cell proliferation	http://amigo.geneontology.org/amigo/term/GO:1904706	GSTP1 TPM1 PDCD4 APLN EFEMP2 PRKG1
0.0885056968395497	23	172	1.68043127099305	Positive regulation of cysteine-type endopeptidase activity	http://amigo.geneontology.org/amigo/term/GO:2001056	CFLAR GRAMD4 PPM1F PYCARD CTSH RIPK2 PDCD5 BBC3 DAP CCN2 APAF1 MTCH1 ARRB1 CASP1 SNCA AIM2 VCP SMAD3 CRADD ROBO1 HMGB1 MAP3K5 GRIN2B
0.088549280889997	12	71	2.12394987344131	Regulation of lipid kinase activity	http://amigo.geneontology.org/amigo/term/GO:0043550	PPP2R5A FGFR3 CDC42 PDGFB CD81 TEK PDGFRA AGAP2 FGF2 P2RY12 TNFAIP8L3 LYN
0.089506788979332	61	567	1.35197338357941	Nucleotide metabolic process	http://amigo.geneontology.org/amigo/term/GO:0009117	UPP2 IGF1 TBPL1 DGAT2 ME1 ACSL4 ENO1 ADCY2 SLC4A4 PTHLH MAPK1 MTHFD1 RAE1 NME3 PDE4C NUP88 RAB23 HMGCS1 HMGCR OGG1 UMPS HMGCL GDA ACOT2 PANK3 HPCA NUDT10 NUP85 PPCS PPAT RAN PAPSS1 PRPSAP2 GUK1 PARP1 SNCA CASK DLG2 PID1 AK5 DBI FCSK PMVK NMNAT3 NUDT2 VCP MVD ASMTL TPST1 NUPR1 IDH2 ACSM5 NUDT17 PDE2A DPYD NUDT11 ENPP1 PNP APRT TMSB4X NUDT18
0.089506788979332	47	417	1.41639103270856	Positive regulation of protein kinase activity	http://amigo.geneontology.org/amigo/term/GO:0045860	IGF1 ATP2B4 ADCY2 EDN1 CHRNA3 OSBPL8 PDGFB CCNY MMD GHR SLC8A2 IL1B AGAP2 ABI1 TXN RPLP1 FGF2 NTRK3 TOM1L1 MINK1 TNFRSF11A ERBB2 SNCA PDGFC VLDLR ANGPT1 TNIK IL34 PRKCD TLR3 GRM5 ADRB2 ROBO1 PRNP CKS1B BTC BDNF MAGED1 CSF1R CIB1 NRG3 PRR5 RELN HMGB1 MAP3K5 ANG CD24
0.0916380592934655	42	365	1.44603162616484	Negative regulation of organelle organization	http://amigo.geneontology.org/amigo/term/GO:0010639	SCIN IGF1 TMSB10 CAPG ARHGAP6 NAV3 CAPZB ARHGAP28 HNRNPC CORO1A KANK1 TNKS2 VAT1 CRACD MAD2L2 STMN1 ZWINT GMFG FHOD3 AVIL YAP1 TMOD3 TOM1L1 PARP1 TMEFF2 SNCA TERF1 TMSB4Y SHANK1 PRKCD S1PR1 EXOSC10 NUPR1 MYADM KNTC1 CIB1 ARAP1 FZD9 GMFB TMSB4X LCMT1 SEC22B
0.0918381192050667	13	80	2.04208930540243	Cardiac muscle hypertrophy	http://amigo.geneontology.org/amigo/term/GO:0003300	IGF1 ATP2B4 LMCD1 EDN1 MYH7 NR4A3 PARP1 CAMK2D FOXO1 SORBS2 PDLIM5 SMAD3 TCAP
0.0920014345622152	26	202	1.61749647952667	Regulation of protein binding	http://amigo.geneontology.org/amigo/term/GO:0043393	PLXND1 DTNBP1 CDC42 CRMP1 SMARCD3 FKBP1A PDGFB TRIB3 MAPK3 RIPK2 APOE RAMP1 RAN DERL1 PTPRF PLK2 ANGPT1 PRKCD DACT1 PCBD1 TMC8 ADRB2 HOPX WFIKKN2 BDNF ANXA2
0.0928034354097852	62	579	1.34565736080723	Nucleoside phosphate metabolic process	http://amigo.geneontology.org/amigo/term/GO:0006753	UPP2 IGF1 TBPL1 DGAT2 ME1 ACSL4 ENO1 ADCY2 SLC4A4 PTHLH MAPK1 MTHFD1 RAE1 NME3 PDE4C NUP88 RAB23 HMGCS1 HMGCR OGG1 UMPS HMGCL GDA ACOT2 PANK3 HPCA NUDT10 NUP85 PPCS PPAT RAN PAPSS1 PRPSAP2 GUK1 PARP1 SNCA CASK DLG2 PID1 AK5 DBI FCSK PMVK NMNAT3 NUDT2 VCP MVD ASMTL TPST1 NUPR1 IDH2 ACSM5 NUDT14 NUDT17 PDE2A DPYD NUDT11 ENPP1 PNP APRT TMSB4X NUDT18
0.0933101786120171	14	89	1.97678480730399	Regulation of sodium ion transport	http://amigo.geneontology.org/amigo/term/GO:0002028	CNTN1 NEDD4L ATP2B4 NKAIN4 YWHAH FXYD6 CAMK2D STOM ANK3 SCN3B ADRB2 NKAIN3 NKAIN2 DMD
0.0933101786120171	15	98	1.92347501293792	Positive regulation of phosphatidylinositol 3-kinase signaling	http://amigo.geneontology.org/amigo/term/GO:0014068	DCN IGF1 PDGFB TEK CAT HCST PDGFRA AGAP2 FGF2 NTRK3 PDGFC ANGPT1 PRR5 RELN LYN
0.0933101786120171	15	98	1.92347501293792	Cyclic-nucleotide-mediated signaling	http://amigo.geneontology.org/amigo/term/GO:0019935	ADCY2 ADCYAP1R1 RAPGEF4 CDC34 APOE CAP1 APLNR EDNRB EPHA5 HTR2C MAPK7 PDE3A PRKG1 PCLO PDE2A
0.0933101786120171	38	324	1.47387262308247	Regulation of developmental growth	http://amigo.geneontology.org/amigo/term/GO:0048638	CDKL5 IGF1 NEDD4L FGFR3 SEMA3C EDN1 KCNK2 ARHGAP4 MAPK1 SYT17 TNKS2 GLI1 RASAL1 GHR WWC1 DBN1 TNR CXCR4 CPNE5 SMO GAMT APOE PLXNA3 ATP8A2 SEMA4F KIAA0319 YAP1 RBP4 FGF2 GJA1 SEMA3D PPIB SEMA6B ADRB2 HOPX BDNF PTCH1 SEMA4A
0.0933101786120171	35	293	1.50114204650218	Negative regulation of transferase activity	http://amigo.geneontology.org/amigo/term/GO:0051348	RPS20 DTNBP1 PHPT1 PPP2R5A GSTP1 PPM1F SLC8A3 TRIB3 PYCARD HMGCR MAD2L2 MAPK8IP1 IL1B RPL23 CDKN2D APOE GMFG SNCA SFRP2 RPL37 TERF1 PDCD4 HHEX PRKCD SPRED1 YWHAB PKIG RGS14 PYDC1 PKIA CIB1 NR2F2 GMFB CEBPA LYN
0.0933101786120171	8	39	2.57778531648432	Regulation of glial cell proliferation	http://amigo.geneontology.org/amigo/term/GO:0060251	PTN HES1 MYB IL1B SOX11 IDH2 ASCL2 LYN
0.0933101786120171	15	98	1.92347501293792	Bone morphogenesis	http://amigo.geneontology.org/amigo/term/GO:0060349	FGFR3 GLG1 GLI3 RAB23 GHR TEK SFRP2 MMP16 MMP14 ALPL AXIN2 SCUBE2 TMEM107 TSKU SP5
0.0933101786120171	16	107	1.8791332213624	Cellular response to monoamine stimulus	http://amigo.geneontology.org/amigo/term/GO:0071868	DTNBP1 ATP2B4 PALM MAPK1 MAPK3 CAV2 RGS9 NR4A3 ARPP19 RGS8 SNCA HTR2C HTR7 HTR1A GNG2 HRH1
0.0933101786120171	16	107	1.8791332213624	Cellular response to catecholamine stimulus	http://amigo.geneontology.org/amigo/term/GO:0071870	DTNBP1 ATP2B4 PALM MAPK1 MAPK3 CAV2 RGS9 NR4A3 ARPP19 RGS8 SNCA HTR2C HTR7 HTR1A GNG2 HRH1
0.0933101786120171	8	39	2.57778531648432	Regulation of intrinsic apoptotic signaling pathway in response to DNA damage	http://amigo.geneontology.org/amigo/term/GO:1902229	SNAI2 CD74 ELL3 CDKN2D TPT1 SFRP2 RPL26 TAF9B
0.0933101786120171	8	39	2.57778531648432	Regulation of NMDA receptor activity	http://amigo.geneontology.org/amigo/term/GO:2000310	RGS9 CRHBP DLG2 GRIA1 NLGN1 CNIH2 RELN GRIN2B
0.0943648629827702	37	314	1.48078989318745	Regulation of leukocyte proliferation	http://amigo.geneontology.org/amigo/term/GO:0070663	TYROBP CD6 IGF1 CD74 GSTP1 EFNB1 MAPK1 CORO1A MAPK3 PYCARD RIPK2 RASAL3 CD81 HES1 MAPK8IP1 IL1B RAC2 LGALS3 SFTPD HAVCR2 IL33 ERBB2 HHEX SH3RF1 VSIG4 IL34 LMO1 GPR183 PRNP SOX11 PAWR CSF1R HMGB1 PELI1 PNP LYN CD24
0.0952047202555699	155	1631	1.1942605945852	Negative regulation of cellular macromolecule biosynthetic process	http://amigo.geneontology.org/amigo/term/GO:2000113	PAX6 SNAI2 NEDD4L DKK3 MTA3 CBFB LMCD1 SREBF1 ENO1 EDN1 RUNX1T1 RFX3 KCNK2 HNRNPC CREM PPM1F PDGFB BRMS1L TRIB3 RBBP7 KLF8 TRPS1 TFEC PHF14 GLI3 AEBP1 SUFU WFS1 RBM24 DAP WWC1 HES1 ACVR2B LOXL3 IGFBP5 MAD2L2 KDM5B DR1 MYB NR4A3 EXOSC8 ZNF706 PDS5A ZRANB3 TRIM24 DDX54 BATF3 USP9X RPL23 THRA SIN3B SMO PHF10 LSM7 LSM4 PRDM12 CHMP1A RLIM PIAS3 DNAJB1 TRIM22 MEIS2 YWHAQ SOX3 PUM1 AKIRIN2 EDNRB TXN NIB…
0.0953008193069616	47	419	1.40963021632332	Response to oxygen levels	http://amigo.geneontology.org/amigo/term/GO:0070482	CFLAR POLB ENO1 EDN1 KCNK2 PSMD8 SLC8A3 PSMA6 AHCY ERCC2 BBC3 PTN PSMA2 B3GAT1 PSMD9 MYB CCN2 TEK APAF1 CAT CXCR4 PSMF1 PSMB2 KCNA5 EGLN1 SCN2A PSMB7 CPEB2 TLR2 CASP1 WTIP KCNMB1 SLC39A12 FOXO1 NR4A2 DDAH1 MMP14 CYBB HSP90B1 SMAD3 OXTR ASCL2 ZFP36L1 EIF4EBP1 RYR1 ANG CD24
0.0954235075099519	9	47	2.40639001618616	Negative regulation of peptide secretion	http://amigo.geneontology.org/amigo/term/GO:0002792	CD74 SREBF1 SYTL4 PSMD9 HMGCR ENY2 CCN3 HADH CRHBP
0.0957779907799386	31	253	1.53979369942171	Neuron apoptotic process	http://amigo.geneontology.org/amigo/term/GO:0051402	TYROBP POLB CDC42 CDC34 CORO1A TOX3 BBC3 GRIK5 PTPRZ1 WFS1 MYB PRKCG APOE AGAP2 SCN2A ARRB1 PARP1 SNCA GRID2 NR4A2 ANGPT1 GRIK2 RAPSN ITGAM PRNP NUPR1 BDNF JUN GABRA5 FZD9 SLC30A10
0.0962278350764382	18	126	1.79524334540873	Regulation of cell-matrix adhesion	http://amigo.geneontology.org/amigo/term/GO:0001952	GPM6B ARHGAP6 PPM1F TEK PTPRA MINK1 CASK CCL28 MMP14 WNT4 SMAD3 EFEMP2 JUP ACTG1 CIB1 AJAP1 S100A10 DMD
0.0962278350764382	12	72	2.09445056964351	Nucleotide catabolic process	http://amigo.geneontology.org/amigo/term/GO:0009166	UPP2 PDE4C OGG1 GDA NUDT10 VCP NUDT17 PDE2A DPYD NUDT11 PNP NUDT18
0.0962278350764382	18	126	1.79524334540873	Release of sequestered calcium ion into cytosol	http://amigo.geneontology.org/amigo/term/GO:0051209	FKBP1A JPH4 NTSR1 CORO1A BBC3 APLNR FGF2 SNCA CAMK2D HTR2C JPH3 CCR5 P2RY6 RYR1 RYR3 DMD GSTM2 LYN
0.0973783695028723	62	581	1.34102514958242	Negative regulation of response to external stimulus	http://amigo.geneontology.org/amigo/term/GO:0032102	TSPAN6 IGF1 CALCRL NUCB2 SEMA3C ADCY2 EDN1 ADCYAP1R1 C1QTNF3 GSTP1 PTHLH CD200 PDGFB RPS19 C5 DHX58 HMGCR TNR NENF TEK FGL2 APOE PLXNA3 F12 RAMP1 PDGFRA HAVCR2 SEMA4F CCN3 KIAA0319 FGF2 FCGR2A PLK2 CASK HTR7 GRID2 GJA1 SEMA3D VSIG4 WNT4 PRKCD NPY5R MAPK7 SMAD3 SEMA6B ADRB2 ROBO1 ADORA2B GPR27 PTGER4 PARP14 CD163 THBD ANXA2 PRKG1 GNG2 ISG15 SEMA4A AJAP1 SIRPA GRIN3A LYN
0.0982919862637074	17	117	1.82593126584306	Monosaccharide transmembrane transport	http://amigo.geneontology.org/amigo/term/GO:0015749	IGF1 CLTCL1 EDN1 OSBPL8 TRIB3 STXBP3 NR4A3 IL1B ARPP19 CAPN10 SLC2A12 PID1 PEA15 FABP5 STXBP4 SLC2A10 ENPP1
0.098843194849442	5	18	3.49075094940586	T cell activation via T cell receptor contact with antigen bound to MHC molecule on antigen presenting cell	http://amigo.geneontology.org/amigo/term/GO:0002291	APBB1IP CD81 FGL2 LGALS3 HAVCR2
0.098843194849442	5	18	3.49075094940586	Spinal cord patterning	http://amigo.geneontology.org/amigo/term/GO:0021511	GLI3 SUFU SMO INTU RELN
0.098843194849442	5	18	3.49075094940586	Negative regulation of fibroblast growth factor receptor signaling pathway	http://amigo.geneontology.org/amigo/term/GO:0040037	SULF1 FGF2 WNT4 APLN SULF2
0.098843194849442	5	18	3.49075094940586	Dermatan sulfate proteoglycan metabolic process	http://amigo.geneontology.org/amigo/term/GO:0050655	DCN CSPG5 NCAN BCAN CSPG4
0.098843194849442	5	18	3.49075094940586	Actin filament severing	http://amigo.geneontology.org/amigo/term/GO:0051014	SCIN CAPG GMFG AVIL GMFB
0.0990074308717981	24	184	1.63913522841666	Regulation of lipid biosynthetic process	http://amigo.geneontology.org/amigo/term/GO:0046890	SNAI2 CD74 DKK3 DGAT2 SREBF1 SEC14L2 PDGFB TRIB3 ERLIN1 ACADL FABP3 IL1B APOE APOC1 RAN AVIL ASXL3 SIRT3 HTR2C WNT4 PRKCD FABP5 NR0B1 DHCR7
0.0992361405674313	16	108	1.86173383968312	Cardiac septum development	http://amigo.geneontology.org/amigo/term/GO:0003279	PLXND1 AP2B1 SEMA3C PCSK5 SUFU HES1 NRP2 SOX4 SMO APLNR HEYL ROBO1 SOX11 FZD2 SLIT3 PDE2A
0.0993880052371575	15	99	1.90404597240319	Mesonephros development	http://amigo.geneontology.org/amigo/term/GO:0001823	CALB1 GLI3 HES1 CAT SMO FGF2 WNT4 DCHS1 SMAD3 NPNT SMAD1 SMAD2 MAGED1 PTCH1 LGR4
0.0993880052371575	7	32	2.74896637265711	Amine catabolic process	http://amigo.geneontology.org/amigo/term/GO:0009310	ATP2B4 MAOB COMT SARDH DMGDH HNMT MAOA
0.0993880052371575	14	90	1.95482053166728	Monoamine transport	http://amigo.geneontology.org/amigo/term/GO:0015844	NISCH GPM6B DTNBP1 MAOB SYT17 STX1A SYT10 CNR1 SNCA SLC29A4 RAB3B P2RY12 HTR1A OXTR
0.0993880052371575	7	32	2.74896637265711	Peptidyl-asparagine modification	http://amigo.geneontology.org/amigo/term/GO:0018196	TUSC3 RPN2 DPM2 ALG8 MCFD2 NUDT14 UBE2J1
0.0993880052371575	7	32	2.74896637265711	Hydrogen peroxide catabolic process	http://amigo.geneontology.org/amigo/term/GO:0042744	HBQ1 PRDX1 PRDX6 CAT HBZ SNCA HBG1
0.0993880052371575	7	32	2.74896637265711	Negative regulation of intrinsic apoptotic signaling pathway in response to DNA damage	http://amigo.geneontology.org/amigo/term/GO:1902230	SNAI2 CD74 ELL3 CDKN2D TPT1 SFRP2 TAF9B
0.0993880052371575	14	90	1.95482053166728	Response to dopamine	http://amigo.geneontology.org/amigo/term/GO:1903350	DTNBP1 PALM MAPK1 MAPK3 CAV2 RGS9 ARPP19 RGS8 HTR2C HTR7 FCSK HTR1A GNG2 HRH1
0.100149724624445	11	64	2.15990214994487	Regulation of dendritic spine development	http://amigo.geneontology.org/amigo/term/GO:0060998	CDKL5 DBN1 APOE PPFIA2 PLK2 SHANK1 SHANK2 NLGN1 BAIAP2 RELN GRIN3A
0.10049207707373	4	12	4.18890113928703	Cardiac chamber formation	http://amigo.geneontology.org/amigo/term/GO:0003207	SMARCD3 SOX4 MESP1 SOX11
0.10049207707373	22	165	1.67556045571481	Isoprenoid metabolic process	http://amigo.geneontology.org/amigo/term/GO:0006720	PNPLA4 DGAT2 DHRS9 GPC4 CYP26A1 HMGCS1 HMGCR NPC2 SCPEP1 SRD5A3 APOE DPM2 CLPS RBP4 CYP4V2 NUS1 PMVK PLB1 MVD GPC5 GPC6 ADH5
0.10049207707373	4	12	4.18890113928703	Phenol-containing compound catabolic process	http://amigo.geneontology.org/amigo/term/GO:0019336	MAOB COMT FAH MAOA
0.10049207707373	4	12	4.18890113928703	Response to macrophage colony-stimulating factor	http://amigo.geneontology.org/amigo/term/GO:0036005	DOK1 TLR2 CSF1R PDE2A
0.10049207707373	4	12	4.18890113928703	Cellular response to macrophage colony-stimulating factor stimulus	http://amigo.geneontology.org/amigo/term/GO:0036006	DOK1 TLR2 CSF1R PDE2A
0.10049207707373	4	12	4.18890113928703	Neurotransmitter catabolic process	http://amigo.geneontology.org/amigo/term/GO:0042135	MAOB COMT HNMT MAOA
0.10049207707373	4	12	4.18890113928703	Xenobiotic catabolic process	http://amigo.geneontology.org/amigo/term/GO:0042178	PON3 GSTM1 GSTM3 GSTM2
0.10049207707373	4	12	4.18890113928703	Sequestering of actin monomers	http://amigo.geneontology.org/amigo/term/GO:0042989	SCIN TMSB10 TMSB4Y TMSB4X
0.10049207707373	4	12	4.18890113928703	Negative regulation of glucose import	http://amigo.geneontology.org/amigo/term/GO:0046325	STXBP3 PID1 PEA15 ENPP1
0.10049207707373	4	12	4.18890113928703	Commissural neuron axon guidance	http://amigo.geneontology.org/amigo/term/GO:0071679	SMO NFIB NCAM1 PTCH1
0.10049207707373	4	12	4.18890113928703	Caveolin-mediated endocytosis	http://amigo.geneontology.org/amigo/term/GO:0072584	NEDD4L MAPK1 MLC1 MAPK3
0.10049207707373	4	12	4.18890113928703	Postsynaptic actin cytoskeleton organization	http://amigo.geneontology.org/amigo/term/GO:0098974	DBN1 FARP1 ACTG1 NOS1AP
0.10049207707373	4	12	4.18890113928703	Calcium ion export	http://amigo.geneontology.org/amigo/term/GO:1901660	ATP2B4 SLC8A3 RGS9 SLC8A2
0.100641754145728	18	127	1.78110757103543	Regulation of DNA binding	http://amigo.geneontology.org/amigo/term/GO:0051101	PAX6 IGF1 ERCC2 HES1 MAD2L2 SMO TXN NIBAN2 PARP1 ZNF462 TAF10 WFIKKN2 SOX11 JUN SUMO3 HMGB1 DDRGK1 TMSB4X
0.100641754145728	18	127	1.78110757103543	Negative regulation of sequestering of calcium ion	http://amigo.geneontology.org/amigo/term/GO:0051283	FKBP1A JPH4 NTSR1 CORO1A BBC3 APLNR FGF2 SNCA CAMK2D HTR2C JPH3 CCR5 P2RY6 RYR1 RYR3 DMD GSTM2 LYN
0.10158378044591	6	25	3.01600882028666	Regulation of response to extracellular stimulus	http://amigo.geneontology.org/amigo/term/GO:0032104	SNAI2 NUCB2 NENF NPY TRIM24 PRKCG
0.10158378044591	6	25	3.01600882028666	Regulation of response to nutrient levels	http://amigo.geneontology.org/amigo/term/GO:0032107	SNAI2 NUCB2 NENF NPY TRIM24 PRKCG
0.10162797127962	66	627	1.32281088609064	Muscle structure development	http://amigo.geneontology.org/amigo/term/GO:0061061	CFLAR DCN IGF1 CDC42 WDR1 MBNL3 EDN1 SMARCD3 FKBP1A MYH7 PDGFB MYOM1 TNNT1 CAV2 CD81 RBM24 HMGCR HES1 IGFBP5 SMO TNNI3 NFATC1 FHOD3 APLNR PDGFRA EDNRB NIBAN2 CCN3 TMOD3 TPM1 MYH15 PDCD4 PDLIM3 SORBS2 CHODL FZD7 MMP14 MRAS WNT4 PDLIM5 HEYL MESP1 SMAD3 NPNT WNT10B SMAD1 CDH2 SGCD S1PR1 HOPX EFEMP2 RBM4 TCAP NUPR1 EID2B BDNF SOX11 FZD2 ACTG1 NR2F2 ZFP36L1 MRTFB RYR1 CACNA1H NRAP DMD
0.102502505939231	10	56	2.24405418176091	Neural crest cell migration	http://amigo.geneontology.org/amigo/term/GO:0001755	SEMA3C EFNB1 FOLR1 NRP2 SMO SEMA4F EDNRB SEMA3D SEMA6B SEMA4A
0.102502505939231	10	56	2.24405418176091	Glandular epithelial cell differentiation	http://amigo.geneontology.org/amigo/term/GO:0002067	PAX6 RFX3 HES1 WDR77 SMO FGF2 SIDT2 FOXO1 WNT4 CDH2
0.102679779668028	12	73	2.06575946594977	Vesicle coating	http://amigo.geneontology.org/amigo/term/GO:0006901	TRAPPC6A SAR1A FOLR1 PREB GRIA1 TRAPPC2L TMED10 CNIH2 MCFD2 TRAPPC2 ARFGAP3 SEC22B
0.102679779668028	12	73	2.06575946594977	Insulin secretion involved in cellular response to glucose stimulus	http://amigo.geneontology.org/amigo/term/GO:0035773	BAIAP3 PHPT1 OXCT1 DYNLL1 HMGCR GPR68 ENY2 EPHA5 SIDT2 STXBP4 GPR27 C2CD2L
0.102679779668028	12	73	2.06575946594977	Mammary gland epithelium development	http://amigo.geneontology.org/amigo/term/GO:0061180	ATP2C2 MAPK1 KDM5B SMO AGAP2 FGF2 WNT4 ROBO1 MGMT CSF1R PTCH1 WNT7B
0.103197840145813	26	205	1.59382579933848	Regulation of cellular ketone metabolic process	http://amigo.geneontology.org/amigo/term/GO:0010565	CD74 DKK3 ATP2B4 DGAT2 SREBF1 COMT PSMD8 PSMA6 TRIB3 BCKDK PSMA2 ERLIN1 PSMD9 ACADL CNR1 NR4A3 FABP3 IL1B PSMF1 PSMB2 APOC1 PSMB7 SNCA SLC7A11 WNT4 FABP5
0.103197840145813	8	40	2.51334068357222	Neural tube patterning	http://amigo.geneontology.org/amigo/term/GO:0021532	PAX6 GLI3 SUFU HES1 SMO TMEM107 PTCH1 TCTN1
0.103197840145813	8	40	2.51334068357222	Regulation of calcineurin-mediated signaling	http://amigo.geneontology.org/amigo/term/GO:0106056	IGF1 ATP2B4 LMCD1 SLC8A2 DYRK2 MAPK7 PRNP CIB1
0.103297568414487	27	215	1.57814415015	Cardiac muscle tissue development	http://amigo.geneontology.org/amigo/term/GO:0048738	IGF1 CDC42 EDN1 KCNK2 FKBP1A MYH7 MAPK1 GLI1 TNNI3 FHOD3 PDGFRA YAP1 RBP4 FGF2 TPM1 GJA1 SORBS2 FZD7 PDLIM5 ADAMTS9 MESP1 SMAD1 SGCD S1PR1 HOPX TCAP NRAP
0.103966003881697	16	109	1.84465371271355	Fibroblast growth factor receptor signaling pathway	http://amigo.geneontology.org/amigo/term/GO:0008543	POLR2J FGFR3 MAPK1 MAPK3 CCN2 SULF1 FGF2 WNT4 SPRED1 POLR2G APLN FGFBP3 POLR2L GTF2F2 SULF2 TRIM71
0.103966003881697	16	109	1.84465371271355	Cerebellum development	http://amigo.geneontology.org/amigo/term/GO:0021549	CNTN1 MYO16 SEZ6 OPHN1 TTLL1 CBLN1 PTN GLI1 B4GALT2 PTBP2 SMO SSTR1 KLHL1 GRID2 SSTR2 NANOS1
0.105206606379614	15	100	1.88500551267916	Negative regulation of lipid metabolic process	http://amigo.geneontology.org/amigo/term/GO:0045833	SNAI2 DKK3 DGAT2 PPP2R5A PDGFB TRIB3 ERLIN1 ACADL CNR1 IL1B APOE APOC1 ASXL3 WNT4 NR0B1
0.105347273632708	32	266	1.51178386981787	Carboxylic acid catabolic process	http://amigo.geneontology.org/amigo/term/GO:0046395	ATP2B4 HSD17B10 ACOX3 CYP26A1 AHCY BCKDK FAH PON3 ACADL HMGCL CNR1 SARDH NAGK PPAT CDO1 ENOSF1 HADH SLC27A2 HDC ABHD1 AIG1 IDNK GLUD1 HNMT MMAA DDAH1 GPT2 LDHD ACOX2 CPT1C GLDC HIBCH
0.105347273632708	14	91	1.93333898736324	Inorganic anion transmembrane transport	http://amigo.geneontology.org/amigo/term/GO:0098661	GABRA3 ANO2 SLC26A4 GLRA2 SLC12A4 GLRA3 GABRA2 SLC37A1 GABRB1 GABRB3 GRM5 PRNP SLC26A11 GABRA5
