# Supplementary material for: Genetic foundations of interindividual neurophysiological variability
Source: Sci Adv. 2025 Jul 23;11(30):eads7544. doi: 10.1126/sciadv.ads7544 (PMC12285703; doi:10.1126/sciadv.ads7544)
Supplement: Supplementary file 2 — Data files S1 to S4 [file sciadv.ads7544_data_files_s1_to_s4.zip › SupplementalData/SD_4_GO_biological_processes_positive.csv]

Enrichment FDR	nGenes	Pathway Genes	Fold Enrichment	Pathway	URL	Genes
4.40646659025828e-08	130	909	1.84293613080924	Inorganic ion transmembrane transport	http://amigo.geneontology.org/amigo/term/GO:0098660	NIPAL3 HECW1 SLC25A5 ABCC8 CACNA2D2 PKD1 SLC6A13 SLC6A7 SLC4A8 ATG5 SPHK2 CACNB1 ATP2B3 ATP1B3 GNB5 ATP2B1 TMEM38A CLCN4 TESC SLC9A1 MCOLN1 HCN2 APOL1 FMR1 NIPAL2 SLC39A14 KCNN4 ATP1A3 CACNG7 ATP4A SCN1B KCNT1 GABRA4 STIM2 GLRB SLC6A12 KCNA1 SLC4A9 GABRG2 FGF12 KLHL24 KCNIP3 SLC25A12 KCNC4 AKAP7 PKD2 KCNJ8 SLC36A1 KCNS1 SLC12A5 KCNC1 FGF13 DPP6 CACNG6 SLC6A6 KCNC3 SNAP25 ATP1A4 SLC9A5 CAB39 SLC31…
9.49283945738768e-08	136	986	1.77743123915713	Cation transmembrane transport	http://amigo.geneontology.org/amigo/term/GO:0098655	NIPAL3 HECW1 SLC25A5 ABCC8 CACNA2D2 PKD1 SLC6A13 SLC6A7 CAPN1 SLC4A8 ATG5 RASGRF1 SPHK2 CACNB1 ATP2B3 ATP1B3 GNB5 ATP2B1 TMEM38A CLCN4 TESC SLC9A1 MCOLN1 SLC7A8 HCN2 P2RX6 FMR1 SLC25A15 NIPAL2 SLC39A14 KCNN4 ATP1A3 CACNG7 ATP4A SCN1B KCNT1 STIM2 PPARGC1A SLC6A12 KCNA1 SLC4A9 FGF12 PEX5L KLHL24 KCNIP3 SLC25A12 KCNC4 SLC19A2 AKAP7 PKD2 KCNJ8 SLC36A1 KCNS1 SLC12A5 KCNC1 FGF13 DPP6 CACNG6 SLC6A6 KCNC…
1.26603755375514e-07	161	1251	1.6584385402927	Ion transmembrane transport	http://amigo.geneontology.org/amigo/term/GO:0034220	NIPAL3 HECW1 SLC25A5 ABCC8 CACNA2D2 PKD1 SLC6A13 SLC6A7 CAPN1 BAK1 GOPC SLC4A8 ATG5 RASGRF1 SPHK2 CACNB1 ATP2B3 ATP1B3 GNB5 ATP2B1 TMEM38A CLCN4 TESC SLC9A1 MCOLN1 SLC17A6 SLC7A8 HCN2 P2RX6 APOL1 SLC25A17 FMR1 SLC25A15 NIPAL2 SLC39A14 KCNN4 ATP1A3 CACNG7 ATP4A SCN1B KCNT1 GABRA4 STIM2 GLRB PPARGC1A SLC6A12 KCNA1 SLC4A9 GABRG2 FGF12 PEX5L KLHL24 KCNIP3 SLC25A12 KCNC4 SLC19A2 AKAP7 SLC16A7 PKD2 KCN…
1.26603755375514e-07	211	1764	1.54139764064661	Transmembrane transport	http://amigo.geneontology.org/amigo/term/GO:0055085	NIPAL3 HECW1 SLC25A5 ABCC8 CACNA2D2 PKD1 SEC62 SLC6A13 SLC6A7 CAPN1 BAK1 ABCF2 GOPC SLC4A8 OPN3 ATG5 RASGRF1 SPHK2 ABCA7 CACNB1 ATP2B3 PSME4 ATP1B3 GNB5 ATP2B1 TMEM38A CLCN4 SLC25A40 ADD1 TESC SLC9A1 MCOLN1 SLC17A6 SLC7A8 SORBS1 HCN2 P2RX6 APOL1 SLC25A17 SLCO4A1 FMR1 SLC25A15 NIPAL2 SLC39A14 KCNN4 ATP1A3 CACNG7 ATP4A SCN1B KCNT1 SLC16A6 GABRA4 STIM2 GLRB PPARGC1A CPT1A SLC6A12 KCNA1 SLC38A1 PPARD…
1.26603755375514e-07	120	843	1.83435964183476	Inorganic cation transmembrane transport	http://amigo.geneontology.org/amigo/term/GO:0098662	NIPAL3 HECW1 SLC25A5 ABCC8 CACNA2D2 PKD1 SLC6A13 SLC6A7 SLC4A8 ATG5 SPHK2 CACNB1 ATP2B3 ATP1B3 GNB5 ATP2B1 TMEM38A CLCN4 TESC SLC9A1 MCOLN1 HCN2 FMR1 NIPAL2 SLC39A14 KCNN4 ATP1A3 CACNG7 ATP4A SCN1B KCNT1 STIM2 SLC6A12 KCNA1 SLC4A9 FGF12 KLHL24 KCNIP3 SLC25A12 KCNC4 AKAP7 PKD2 KCNJ8 SLC36A1 KCNS1 SLC12A5 KCNC1 FGF13 DPP6 CACNG6 SLC6A6 KCNC3 SNAP25 ATP1A4 SLC9A5 CAB39 SLC31A1 ATP6V1G1 COX17 TRPC3 S…
4.12001253064803e-07	132	984	1.72866026003392	Metal ion transport	http://amigo.geneontology.org/amigo/term/GO:0030001	NIPAL3 HECW1 ABCC8 CACNA2D2 PKD1 SLC6A13 SLC6A7 BAK1 SLC4A8 ATG5 SPHK2 CACNB1 ATP2B3 ATP1B3 GNB5 ATP2B1 TMEM38A TESC SLC9A1 MCOLN1 SLC17A6 HCN2 FMR1 MAGED2 NIPAL2 SLC39A14 KCNN4 ATP1A3 CACNG7 ATP4A SCN1B KCNT1 STIM2 SLC6A12 KCNA1 CDKN1B SLC38A1 SLC4A9 FGF12 KLHL24 KCNIP3 SLC25A12 KCNC4 AKAP7 PKD2 KCNJ8 KCNS1 SLC12A5 ATF4 KCNC1 FGF13 DPP6 CACNG6 ABCB7 SLC6A6 KCNC3 SNAP25 ATP1A4 SLC38A2 SLC9A5 CAB3…
7.17639541135803e-07	161	1286	1.61330218810744	Cation transport	http://amigo.geneontology.org/amigo/term/GO:0006812	NIPAL3 HECW1 SLC25A5 ABCC8 CACNA2D2 PKD1 SLC6A13 SLC6A7 CAPN1 BAK1 SLC4A8 ATG5 RASGRF1 SPHK2 CACNB1 ATP2B3 ATP1B3 GNB5 ATP2B1 TMEM38A CLCN4 TESC SLC9A1 MCOLN1 SLC17A6 SLC7A8 HCN2 P2RX6 SLC25A17 FMR1 MAGED2 SLC25A15 NIPAL2 SLC39A14 KCNN4 ATP1A3 CACNG7 ATP4A SCN1B KCNT1 STIM2 PPARGC1A SLC6A12 KCNA1 CDKN1B SLC38A1 SLC4A9 FGF12 PEX5L KLHL24 KCNIP3 SLC25A12 KCNC4 SLC19A2 AKAP7 PKD2 KCNJ8 SLC36A1 KCNS1…
2.39619577375974e-06	49	255	2.47620567729636	Potassium ion transport	http://amigo.geneontology.org/amigo/term/GO:0006813	ABCC8 ATP1B3 TMEM38A SLC9A1 HCN2 KCNN4 ATP1A3 ATP4A KCNT1 KCNA1 CDKN1B KLHL24 KCNIP3 KCNC4 AKAP7 PKD2 KCNJ8 KCNS1 SLC12A5 ATF4 KCNC1 DPP6 KCNC3 SNAP25 ATP1A4 SLC9A5 CAB39 ATP1B1 KCNH1 AKAP6 SLC24A2 KCNS2 KCNB1 LRRC38 ATP1A1 ADORA1 CCDC51 HCN1 KCNAB3 KCNS3 KCND3 OXSR1 KCNH6 KCNA3 KCNA2 KCNJ14 KCNK12 KCNQ5 KCNJ11
2.39619577375974e-06	46	231	2.56611826086105	Potassium ion transmembrane transport	http://amigo.geneontology.org/amigo/term/GO:0071805	ABCC8 ATP1B3 TMEM38A SLC9A1 HCN2 KCNN4 ATP1A3 ATP4A KCNT1 KCNA1 KLHL24 KCNIP3 KCNC4 AKAP7 PKD2 KCNJ8 KCNS1 SLC12A5 KCNC1 DPP6 KCNC3 SNAP25 ATP1A4 SLC9A5 CAB39 ATP1B1 KCNH1 AKAP6 SLC24A2 KCNS2 KCNB1 LRRC38 ATP1A1 CCDC51 HCN1 KCNAB3 KCNS3 KCND3 OXSR1 KCNH6 KCNA3 KCNA2 KCNJ14 KCNK12 KCNQ5 KCNJ11
3.32639568334093e-06	199	1720	1.49092379086858	Ion transport	http://amigo.geneontology.org/amigo/term/GO:0006811	NIPAL3 HECW1 SLC25A5 ABCC8 NOS2 CACNA2D2 PKD1 SLC6A13 SLC6A7 CAPN1 BAK1 GOPC SLC4A8 ATG5 RASGRF1 SPHK2 CYB5R4 CACNB1 ATP2B3 ATP1B3 GNB5 ATP2B1 TMEM38A CLCN4 TESC SLC9A1 MCOLN1 SLC17A6 SLC7A8 HCN2 P2RX6 APOL1 SLC25A17 SLCO4A1 FMR1 MAGED2 SLC25A15 NIPAL2 SLC39A14 KCNN4 ATP1A3 CACNG7 ATP4A SCN1B PLEKHA8 KCNT1 SLC16A6 GABRA4 STIM2 GLRB PPARGC1A SLC6A12 KCNA1 CDKN1B SLC38A1 SLC4A9 GABRG2 FGF12 PEX5L K…
6.72490508096254e-06	215	1910	1.45056070368386	Regulation of transport	http://amigo.geneontology.org/amigo/term/GO:0051049	FGR HECW1 ICA1 SLC25A5 ABCC8 NOS2 CACNA2D2 CAPN1 BID BAK1 GOPC SLC4A8 PIK3CB OPN3 USP36 ATG5 RASGRF1 SPHK2 TM7SF3 ABCA7 CACNB1 ATP1B3 GNB5 ATP2B1 TMEM38A OSBPL6 CADPS2 MTMR2 ACHE GNAS TESC SIRT4 SLC9A1 AAAS SORBS1 STX1B HCN2 NEFH MYLK2 E2F1 FMR1 PARD6A ZDHHC2 KCNN4 CACNG7 SCN1B NFKB1 STIM2 PPARGC1A CPT1A KCNA1 PPARD GPLD1 VEGFA GOLPH3 FGF12 KLHL24 KCNIP3 DNAJC27 PASK AAK1 KCNC4 TNNT2 SGIP1 AKAP7 …
1.2301454740096e-05	70	451	2.00010278020453	Regulation of membrane potential	http://amigo.geneontology.org/amigo/term/GO:0042391	BID GCLM BAK1 ADRB1 SLC4A8 ATP1B3 MTMR2 SLC9A1 DLD STX1B HCN2 P2RX6 ZMYND8 FMR1 KCNN4 ATP1A3 SCN1B CNTNAP1 GABRA4 GLRB KCNA1 SOD2 SLC29A1 GABRG2 SLC25A36 FGF12 AKAP7 GOT1 KCNJ8 FGF13 POPDC3 ATP1A4 MYC PPP3CA SLC39A8 CACNA1A ATP1B1 KCNH1 SCN1A GABRB2 SCN2B AKAP6 GNA14 DGKI KCNB1 ATP1A1 ADORA1 HCN1 CACNG2 PIP5KL1 MECP2 KCND3 GLRX KCNH6 ATP2A2 SCN4B KCNA2 CACNB4 GRID1 GJC1 SLC8A1 GRIN2A KCNK12 KCNJ1…
9.39819058919207e-05	42	231	2.34297754252531	Neurotransmitter transport	http://amigo.geneontology.org/amigo/term/GO:0006836	ICA1 SLC6A13 SLC6A7 SLC4A8 CADPS2 RPH3A SLC17A6 STX1B SNPH FMR1 NAPA SLC6A12 SLC38A1 SLC29A1 SV2C GIPC1 PNKD SLC6A6 SNAP25 SLC38A2 GLS2 STXBP1 PREPL NAAA PPFIA4 SYT2 STXBP5L CPLX2 DGKI BRAF SYNJ1 BRSK1 ADCY1 PRKCB CPLX1 SYT12 ATP2A2 SLC29A2 STX19 SYN3 PIP5K1C LRRK2
9.39819058919207e-05	100	767	1.68010123649142	Chemical synaptic transmission	http://amigo.geneontology.org/amigo/term/GO:0007268	CAMKK1 NCDN SLC4A8 RASGRF1 CACNB1 SNCB CADPS2 MTMR2 ACHE RPH3A SLC17A6 STX1B P2RX6 ZMYND8 SNPH MYLK2 PLCB4 FMR1 ZDHHC2 PLAT NAPA CACNG7 CPEB3 GABRA4 GLRB CAMKK2 KCNA1 SLC29A1 GABRG2 FGF12 PLCL1 KCNC4 AKAP7 SV2C GIPC1 SLC12A5 PNKD ATF4 VGF LRRC4 AKAP12 SLC6A6 MAP1B SNAP25 EPHB2 STXBP1 PREPL USP8 NAAA PPP3CA NOVA1 CACNA1A CACNG8 SYT2 STXBP5L GABRB2 CPLX2 STAR SCN2B SLC24A2 KIF5A HTR5A DGKI BRAF KCN…
9.39819058919207e-05	100	767	1.68010123649142	Anterograde trans-synaptic signaling	http://amigo.geneontology.org/amigo/term/GO:0098916	CAMKK1 NCDN SLC4A8 RASGRF1 CACNB1 SNCB CADPS2 MTMR2 ACHE RPH3A SLC17A6 STX1B P2RX6 ZMYND8 SNPH MYLK2 PLCB4 FMR1 ZDHHC2 PLAT NAPA CACNG7 CPEB3 GABRA4 GLRB CAMKK2 KCNA1 SLC29A1 GABRG2 FGF12 PLCL1 KCNC4 AKAP7 SV2C GIPC1 SLC12A5 PNKD ATF4 VGF LRRC4 AKAP12 SLC6A6 MAP1B SNAP25 EPHB2 STXBP1 PREPL USP8 NAAA PPP3CA NOVA1 CACNA1A CACNG8 SYT2 STXBP5L GABRB2 CPLX2 STAR SCN2B SLC24A2 KIF5A HTR5A DGKI BRAF KCN…
9.39819058919207e-05	101	776	1.67722168153713	Trans-synaptic signaling	http://amigo.geneontology.org/amigo/term/GO:0099537	CAMKK1 NCDN SLC4A8 RASGRF1 CACNB1 SNCB CADPS2 MTMR2 ACHE RPH3A SLC17A6 STX1B P2RX6 ZMYND8 SNPH MYLK2 PLCB4 FMR1 ZDHHC2 PLAT NAPA CACNG7 CPEB3 GABRA4 GLRB CAMKK2 KCNA1 SLC29A1 GABRG2 FGF12 PLCL1 KCNC4 AKAP7 SV2C GIPC1 SLC12A5 PNKD ATF4 VGF LRRC4 AKAP12 SLC6A6 MAP1B SNAP25 EPHB2 STXBP1 PREPL USP8 NAAA PPP3CA NOVA1 CACNA1A CACNG8 SYT2 STXBP5L GABRB2 CPLX2 STAR SCN2B SLC24A2 KIF5A HTR5A DGKI BRAF KCN…
0.000144380631118341	104	815	1.64439650837359	Synaptic signaling	http://amigo.geneontology.org/amigo/term/GO:0099536	CAMKK1 NCDN SLC4A8 RASGRF1 CACNB1 SNCB CADPS2 MTMR2 ACHE RPH3A SLC17A6 STX1B P2RX6 ZMYND8 SNPH MYLK2 PLCB4 FMR1 DRP2 ZDHHC2 PLAT NAPA CACNG7 CPEB3 GABRA4 GLRB CAMKK2 KCNA1 SLC29A1 GABRG2 FGF12 PLCL1 KCNC4 AKAP7 SV2C GIPC1 SLC12A5 PNKD ATF4 VGF LRRC4 AKAP12 SLC6A6 MAP1B SNAP25 EPHB2 STXBP1 PREPL USP8 NAAA PPP3CA NOVA1 CACNA1A CACNG8 SYT2 STXBP5L GABRB2 CPLX2 STAR SCN2B SLC24A2 KIF5A NRG1 HTR5A DGK…
0.000186143655391646	84	622	1.74028235473745	Regulation of transmembrane transport	http://amigo.geneontology.org/amigo/term/GO:0034762	HECW1 ABCC8 CACNA2D2 CAPN1 GOPC OPN3 ATG5 RASGRF1 SPHK2 CACNB1 ATP1B3 GNB5 TMEM38A TESC SLC9A1 SORBS1 HCN2 FMR1 KCNN4 CACNG7 SCN1B STIM2 PPARGC1A KCNA1 FGF12 KLHL24 KCNIP3 KCNC4 AKAP7 PKD2 RHOQ KCNJ8 KCNS1 RTN2 KCNC1 FGF13 DPP6 CACNG6 KCNC3 EPHB2 CAB39 MYC PIM1 COX17 STAC2 CACNA1A CACNG8 ATP1B1 KCNH1 SCN1A SCN2B AKAP6 KCNS2 CACNA2D3 APPL1 BRAF KCNB1 LRRC38 C4orf3 HCN1 PRKCB CACNG2 IRS1 KCNAB3 KCN…
0.000199697296919821	73	518	1.81603375159056	Signal release	http://amigo.geneontology.org/amigo/term/GO:0023061	ICA1 ABCC8 NOS2 CACNA2D2 SLC4A8 TM7SF3 CYB5R4 CADPS2 GNAS SIRT4 RPH3A STX1B SNPH FMR1 NAPA CPT1A PPARD GPLD1 PASK TARDBP GIPC1 ACVR1C PFKFB2 PNKD LIF VGF SNAP25 ARNTL RAB11FIP5 STXBP1 PREPL NAAA PPP3CA CACNA1A TRPM2 SYT2 TMF1 STXBP5L CPLX2 CAMK2G TCF7L2 ADM ITPR1 PRKCA DGKI BRAF KCNB1 SYNJ1 KALRN BRSK1 VSNL1 ADORA1 ADCY1 PRKCB GALR1 NKX3-1 CPLX1 IRS1 KCNS3 SYT12 ATP2A2 FZD4 KCNA2 STX19 EFNA5 RAB1…
0.000270010828736944	74	533	1.78910292646867	Regulation of ion transmembrane transport	http://amigo.geneontology.org/amigo/term/GO:0034765	HECW1 ABCC8 CACNA2D2 CAPN1 GOPC ATG5 RASGRF1 SPHK2 CACNB1 ATP1B3 GNB5 TMEM38A TESC SLC9A1 HCN2 FMR1 KCNN4 CACNG7 SCN1B STIM2 PPARGC1A KCNA1 FGF12 KLHL24 KCNIP3 KCNC4 AKAP7 PKD2 KCNJ8 KCNS1 KCNC1 FGF13 DPP6 CACNG6 KCNC3 EPHB2 CAB39 COX17 STAC2 CACNA1A CACNG8 ATP1B1 KCNH1 SCN1A SCN2B AKAP6 KCNS2 CACNA2D3 KCNB1 LRRC38 C4orf3 HCN1 CACNG2 KCNAB3 KCNS3 KCND3 OXSR1 GLRX KCNH6 SCN4B KCNA3 KCNA2 KCNJ14 CA…
0.000270010828736944	34	177	2.47534915509736	Sodium ion transmembrane transport	http://amigo.geneontology.org/amigo/term/GO:0035725	HECW1 SLC6A13 SLC6A7 SLC4A8 ATP1B3 TESC SLC9A1 HCN2 ATP1A3 ATP4A SCN1B SLC6A12 SLC4A9 FGF12 KLHL24 PKD2 FGF13 SLC6A6 ATP1A4 SLC9A5 TRPM2 ATP1B1 SLC20A1 SCN1A SHROOM2 SCN2B SLC24A2 ATP1A1 HCN1 SLC20A2 GLRX SCN4B SLC8A1 SCN8A
0.000452107684026697	38	214	2.28823507657846	Vesicle-mediated transport in synapse	http://amigo.geneontology.org/amigo/term/GO:0099003	SLC4A8 SNCB CADPS2 EPS15 SLC17A6 STX1B SNPH FMR1 NAPA MAPK10 PPP3CC GIPC1 SNAP25 STXBP1 PREPL SYT2 GRIP2 STXBP5L CPLX2 NRG1 MX1 DGKI BRAF SYNJ1 BRSK1 ADCY1 PRKCB CPLX1 SYT12 ATP2A2 STX19 SYN3 PIP5K1C LRRK2 BTBD8 DNM3 ITSN2 ARC
0.000504777991370906	45	275	2.10867978827278	Heart contraction	http://amigo.geneontology.org/amigo/term/GO:0060047	CACNA2D2 MAP2K3 ADRB1 ATG5 CACNB1 ATP2B3 ATP1B3 ATP2B1 TMEM38A SLC9A1 MYLK2 ATP1A3 CACNG7 SCN1B GLRX3 FGF12 KCNIP3 TNNT2 KCNJ8 PIK3CA FGF13 CACNG6 ATP1A4 CACNG8 ATP1B1 SCN1A ADM SCN2B ITPR1 ATP2B2 ACE SPTBN4 ATP1A1 ADORA1 KCND3 ADRA1D KCNH6 ATP2A2 SCN4B KCNJ14 GJC1 SLC8A1 RNLS KCNJ11 RYR2
0.000539483235754473	46	285	2.0799063798558	Heart process	http://amigo.geneontology.org/amigo/term/GO:0003015	CACNA2D2 MAP2K3 ADRB1 ATG5 CACNB1 ATP2B3 ATP1B3 ATP2B1 TMEM38A SLC9A1 MYLK2 ATP1A3 CACNG7 SCN1B GLRX3 FGF12 KCNIP3 TNNT2 KCNJ8 PIK3CA FGF13 CACNG6 ATP1A4 CACNG8 ATP1B1 SCN1A ADM SCN2B ITPR1 ATP2B2 ACE SPTBN4 ATP1A1 ADORA1 AKAP13 KCND3 ADRA1D KCNH6 ATP2A2 SCN4B KCNJ14 GJC1 SLC8A1 RNLS KCNJ11 RYR2
0.000539483235754473	36	200	2.31954776710006	Multicellular organismal signaling	http://amigo.geneontology.org/amigo/term/GO:0035637	CACNA2D2 CACNB1 ATP2B3 ATP1B3 ATP2B1 SLC9A1 FMR1 ATP1A3 CACNG7 SCN1B CNTNAP1 KCNA1 FGF12 KCNIP3 CACNG6 ATP1A4 CACNG8 ATP1B1 SCN1A SCN2B ITPR1 ATP2B2 SPTBN4 ATP1A1 CACNG2 KCND3 KCNH6 ATP2A2 SCN4B KCNA2 KCNJ14 GJC1 SLC8A1 KCNJ11 SCN8A RYR2
0.000894365376841251	45	282	2.05633667296104	Regulation of ion transmembrane transporter activity	http://amigo.geneontology.org/amigo/term/GO:0032412	HECW1 ABCC8 CAPN1 GOPC RASGRF1 SPHK2 CACNB1 ATP1B3 GNB5 TESC SLC9A1 FMR1 CACNG7 SCN1B STIM2 PPARGC1A KCNA1 FGF12 KLHL24 AKAP7 PKD2 KCNS1 KCNC1 FGF13 EPHB2 CAB39 COX17 STAC2 CACNG8 ATP1B1 SCN2B AKAP6 KCNS2 LRRC38 C4orf3 CACNG2 OXSR1 GLRX SCN4B CACNB4 GRIN2A KCNJ11 ARC RYR2 NEFL
0.000949061863578561	41	249	2.12185315598176	Sodium ion transport	http://amigo.geneontology.org/amigo/term/GO:0006814	HECW1 SLC6A13 SLC6A7 SLC4A8 ATP1B3 TESC SLC9A1 SLC17A6 HCN2 MAGED2 ATP1A3 ATP4A SCN1B SLC6A12 SLC38A1 SLC4A9 FGF12 KLHL24 PKD2 FGF13 SLC6A6 ATP1A4 SLC38A2 SLC9A5 SLC5A6 TRPM2 ATP1B1 SLC20A1 SCN1A SHROOM2 SCN2B SLC24A2 SPTBN4 ATP1A1 HCN1 SLC20A2 SLC38A11 GLRX SCN4B SLC8A1 SCN8A
0.000949061863578561	80	615	1.67627661579047	Cellular component disassembly	http://amigo.geneontology.org/amigo/term/GO:0022411	SLC25A5 ABCC8 CAPN1 CLEC16A PHF23 USP36 ATG5 DHX8 FUNDC1 WIPI1 NCK2 FAP MRPL22 MTIF2 ADD1 KIF9 MCOLN1 SUPT16H SH3BP1 MRPL4 NAPA TGFBR1 SMARCD2 MRPL27 PPARGC1A CAMKK2 MRPS30 MFN2 MTRF1 PIK3CA ACVR1C TTBK2 FGF13 MRPL34 MAP1B MRPL35 MICAL2 CCNB1 VILL CKAP2 MRPL47 MYC MRPL15 SMARCC2 MAP1LC3B CTSK IQSEC1 CISD2 CDKN2A MRRF ADAM8 PRKCA ADAMTS5 OXA1L AIFM1 NRG1 SYNJ1 SPTBN4 UBQLN4 EIF5A2 TEX264 CFL2 FUND…
0.000949061863578561	46	293	2.02311712716349	Regulation of transmembrane transporter activity	http://amigo.geneontology.org/amigo/term/GO:0022898	HECW1 ABCC8 CAPN1 GOPC RASGRF1 SPHK2 CACNB1 ATP1B3 GNB5 TESC SLC9A1 FMR1 CACNG7 SCN1B STIM2 PPARGC1A KCNA1 FGF12 KLHL24 AKAP7 PKD2 KCNS1 KCNC1 FGF13 EPHB2 CAB39 PIM1 COX17 STAC2 CACNG8 ATP1B1 SCN2B AKAP6 KCNS2 LRRC38 C4orf3 CACNG2 OXSR1 GLRX SCN4B CACNB4 GRIN2A KCNJ11 ARC RYR2 NEFL
0.000949061863578561	28	141	2.55899674857374	Cardiac conduction	http://amigo.geneontology.org/amigo/term/GO:0061337	CACNA2D2 CACNB1 ATP2B3 ATP1B3 ATP2B1 SLC9A1 ATP1A3 CACNG7 SCN1B KCNIP3 CACNG6 ATP1A4 CACNG8 ATP1B1 SCN2B ITPR1 ATP2B2 SPTBN4 ATP1A1 KCND3 KCNH6 ATP2A2 SCN4B KCNJ14 GJC1 SLC8A1 KCNJ11 RYR2
0.000995296446808647	197	1867	1.35973013782869	Protein transport	http://amigo.geneontology.org/amigo/term/GO:0015031	ICA1 ABCC8 NOS2 CACNA2D2 PKD1 SEC62 BID TOMM34 GOPC HERPUD1 CBLN4 USP36 APPBP2 TM7SF3 CTSA SNX24 CYB5R4 EVI5 KLHL20 AP4E1 CADPS2 EPS15 ZW10 ACHE GNAS TESC SIRT4 RPH3A MCOLN1 AAAS STX1B SLC25A17 SEC23A E2F1 NUP93 PARD6A NAGPA GGA2 ZDHHC2 KCNN4 NAPA CACNG7 PLEKHA8 C17orf75 MAPK10 CPT1A IL10RA TBC1D30 PPARD GPLD1 GOLPH3 PEX5L KCNIP3 DNAJC27 TRAK2 MFN2 RAB3GAP2 AFTPH PPP3CC TARDBP LYPLA1 COPA GIPC1 A…
0.00100027267945838	7	11	8.20042139883858	Establishment or maintenance of transmembrane electrochemical gradient	http://amigo.geneontology.org/amigo/term/GO:0010248	BAK1 ATP1B3 ATP1A3 ATP4A ATP1A4 ATP1B1 ATP1A1
0.00100027267945838	24	112	2.76136638940483	Synaptic vesicle exocytosis	http://amigo.geneontology.org/amigo/term/GO:0016079	SLC4A8 CADPS2 STX1B SNPH FMR1 NAPA GIPC1 SNAP25 STXBP1 PREPL SYT2 STXBP5L CPLX2 DGKI BRAF SYNJ1 ADCY1 PRKCB CPLX1 SYT12 ATP2A2 STX19 PIP5K1C LRRK2
0.00175035832274156	29	155	2.41099947117927	Neurotransmitter secretion	http://amigo.geneontology.org/amigo/term/GO:0007269	SLC4A8 CADPS2 RPH3A STX1B SNPH FMR1 NAPA GIPC1 PNKD SNAP25 STXBP1 PREPL NAAA SYT2 STXBP5L CPLX2 DGKI BRAF SYNJ1 BRSK1 ADCY1 PRKCB CPLX1 SYT12 ATP2A2 STX19 SYN3 PIP5K1C LRRK2
0.00175035832274156	29	155	2.41099947117927	Signal release from synapse	http://amigo.geneontology.org/amigo/term/GO:0099643	SLC4A8 CADPS2 RPH3A STX1B SNPH FMR1 NAPA GIPC1 PNKD SNAP25 STXBP1 PREPL NAAA SYT2 STXBP5L CPLX2 DGKI BRAF SYNJ1 BRSK1 ADCY1 PRKCB CPLX1 SYT12 ATP2A2 STX19 SYN3 PIP5K1C LRRK2
0.00206630601521973	8	16	6.4431882419446	Sodium ion export across plasma membrane	http://amigo.geneontology.org/amigo/term/GO:0036376	ATP1B3 SLC9A1 ATP1A3 ATP4A ATP1A4 ATP1B1 ATP1A1 SLC8A1
0.00210349194086911	12	36	4.29545882796307	Tricarboxylic acid cycle	http://amigo.geneontology.org/amigo/term/GO:0006099	MDH1 CS IDH3G SDHA DLD FH IDH3B SDHB IDH3A SDHAF2 OGDHL SDHD
0.00218075791056317	196	1885	1.33990970336461	Cell-cell signaling	http://amigo.geneontology.org/amigo/term/GO:0007267	HECW1 ICA1 CAMKK1 ABCC8 NOS2 CACNA2D2 PKD1 CALCOCO1 ZRANB1 NCDN CUL3 SLC4A8 RASGRF1 TM7SF3 CYB5R4 TLE2 CACNB1 PSME4 SNCB CADPS2 MTMR2 ACHE NLK GNAS SIRT4 RPH3A SLC17A6 STX1B HCN2 P2RX6 PPM1A ZMYND8 SNPH MYLK2 PLCB4 FMR1 DRP2 FGF9 PARD6A ZDHHC2 PLAT CCNE1 NAPA CACNG7 SCN1B BCL7B CPEB3 PFN1 GABRA4 NFKB1 GLRB CPT1A CAMKK2 KCNA1 PPARD GPLD1 SLC29A1 GABRG2 FGF12 IGFBP2 WNT6 PASK STRN PLCL1 KCNC4 AKAP7…
0.00234721157182629	46	306	1.93716770672844	Regulation of transporter activity	http://amigo.geneontology.org/amigo/term/GO:0032409	HECW1 ABCC8 CAPN1 GOPC RASGRF1 SPHK2 CACNB1 ATP1B3 GNB5 TESC SLC9A1 FMR1 CACNG7 SCN1B STIM2 PPARGC1A KCNA1 FGF12 KLHL24 AKAP7 PKD2 KCNS1 KCNC1 FGF13 EPHB2 CAB39 PIM1 COX17 STAC2 CACNG8 ATP1B1 SCN2B AKAP6 KCNS2 LRRC38 C4orf3 CACNG2 OXSR1 GLRX SCN4B CACNB4 GRIN2A KCNJ11 ARC RYR2 NEFL
0.00242978656473715	77	606	1.63737787006513	Regulation of system process	http://amigo.geneontology.org/amigo/term/GO:0044057	HSPB6 ABCC8 CACNA2D2 JARID2 ADRB1 CACNB1 ATP2B3 ATP1B3 ATP2B1 TMEM38A MGLL MTMR2 SLC9A1 STX1B ZMYND8 MYLK2 TNNC2 FMR1 ATP1A3 CACNG7 SCN1B GLRX3 MTMR4 PPARGC1A CTSC KCNA1 FGF12 KCNIP3 SLC25A12 ERRFI1 TNNT2 FGF13 CACNG6 NR1H2 ATP1A4 ROCK2 IL6ST ZFHX2 TRPC3 PPP3CA CACNG8 ATP1B1 CAMK2G ADM SCN2B ITPR1 AKAP6 PRKCA JAM2 FBXO32 ATP2B2 EPB41 ACE SPTBN4 ATP1A1 ADORA1 GALR1 NKX3-1 PBX3 MECP2 DLGAP1 KCND3 A…
0.00256040786395906	202	1960	1.32808573966613	Cellular protein localization	http://amigo.geneontology.org/amigo/term/GO:0034613	ADAM22 PKD1 SEC62 IFFO1 BID TOMM34 ANK1 PARP3 GOPC HERPUD1 USP36 APPBP2 CTSA ABCA7 SLC9A3R2 EVI5 BCL3 ATP1B3 WIPI1 TP53INP2 DDX1 MID2 AP4E1 EPB41L3 ZW10 TESC SIRT4 RPH3A SORBS1 STX1B MADCAM1 SLC25A17 SEC23A ZMYND8 E2F1 CEP192 ARMCX3 NUP93 ARL2BP PARD6A NAGPA GGA2 ZDHHC2 LEPROTL1 CCNE1 NAPA CACNG7 CCDC47 C17orf75 CNTNAP1 MAPK10 GLRB ZBTB16 IL10RA KCNA1 TBC1D30 VEGFA GOLPH3 PEX5L KCNIP3 DNAJC27 TRA…
0.00262414008477731	33	193	2.20337007237484	Synaptic vesicle cycle	http://amigo.geneontology.org/amigo/term/GO:0099504	SLC4A8 SNCB CADPS2 SLC17A6 STX1B SNPH FMR1 NAPA PPP3CC GIPC1 SNAP25 STXBP1 PREPL SYT2 STXBP5L CPLX2 MX1 DGKI BRAF SYNJ1 BRSK1 ADCY1 PRKCB CPLX1 SYT12 ATP2A2 STX19 SYN3 PIP5K1C LRRK2 BTBD8 DNM3 ITSN2
0.00265864735066632	203	1974	1.32519474479712	Cellular macromolecule localization	http://amigo.geneontology.org/amigo/term/GO:0070727	ADAM22 PKD1 SEC62 IFFO1 BID TOMM34 ANK1 PARP3 GOPC HERPUD1 USP36 APPBP2 CTSA ABCA7 SLC9A3R2 EVI5 BCL3 ATP1B3 WIPI1 TP53INP2 DDX1 MID2 AP4E1 EPB41L3 ZW10 TESC SIRT4 RPH3A SORBS1 STX1B MADCAM1 SLC25A17 SEC23A ZMYND8 E2F1 CEP192 ARMCX3 NUP93 ARL2BP PARD6A NAGPA GGA2 ZDHHC2 LEPROTL1 CCNE1 NAPA CACNG7 CCDC47 C17orf75 CNTNAP1 MAPK10 GLRB ZBTB16 IL10RA KCNA1 TBC1D30 VEGFA GOLPH3 PEX5L KCNIP3 DNAJC27 TRA…
0.00375277020850343	188	1816	1.33405219106342	Positive regulation of molecular function	http://amigo.geneontology.org/amigo/term/GO:0044093	FGR CAMKK1 ABCC8 NOS2 PKD1 DDX11 BID GCLM BAK1 MAP2K3 LCP2 ADRB1 GUCA2B ARAP2 KITLG PIK3CB RASGRF1 LPAR2 NGEF EVI5 RASGRP2 PSME4 ATP1B3 GNB5 MAP3K13 ARHGEF10L MAP2K7 USP33 MID2 ADD1 GNAS TESC SLC9A1 SH3BP1 DEPDC5 EIF5 SEC23A FMR1 FLT1 NAPA SIPA1L3 TRIM37 PFN1 FAM20A DCUN1D4 NFKB1 TBC1D19 STIM2 PPARGC1A KCNA1 CDKN1B TBC1D30 NEDD9 GPLD1 VEGFA PLCL1 ERRFI1 SIPA1L2 APH1A TNNT2 AKAP7 PKD2 RAB3GAP2 TRI…
0.00405763361418071	203	1989	1.31520081761162	Establishment of protein localization	http://amigo.geneontology.org/amigo/term/GO:0045184	ICA1 ABCC8 NOS2 CACNA2D2 PKD1 SEC62 BID TOMM34 GOPC HERPUD1 CBLN4 USP36 APPBP2 TM7SF3 CTSA SNX24 CYB5R4 EVI5 KLHL20 AP4E1 CADPS2 EPS15 ZW10 ACHE GNAS TESC SIRT4 RPH3A MCOLN1 AAAS STX1B SLC25A17 SEC23A E2F1 NUP93 PARD6A NAGPA GGA2 ZDHHC2 KCNN4 NAPA CACNG7 PLEKHA8 PLEKHA1 CCDC47 C17orf75 MAPK10 CPT1A IL10RA TBC1D30 PPARD GPLD1 GOLPH3 PEX5L KCNIP3 DNAJC27 TRAK2 MFN2 RAB3GAP2 AFTPH PPP3CC TARDBP LYPL…
0.00443017376927076	91	763	1.53690728706935	Regulation of ion transport	http://amigo.geneontology.org/amigo/term/GO:0043269	HECW1 ABCC8 CACNA2D2 CAPN1 BAK1 GOPC ATG5 RASGRF1 SPHK2 CACNB1 ATP1B3 GNB5 ATP2B1 TMEM38A TESC SLC9A1 HCN2 FMR1 KCNN4 CACNG7 SCN1B STIM2 PPARGC1A KCNA1 FGF12 KLHL24 KCNIP3 KCNC4 AKAP7 PKD2 KCNJ8 KCNS1 ATF4 KCNC1 FGF13 DPP6 CACNG6 KCNC3 EPHB2 CAB39 STXBP1 COX17 TRPC3 STAC2 CACNA1A CACNG8 ATP1B1 KCNH1 SYT2 SCN1A CAMK2G SCN2B AKAP6 PLA2R1 KCNS2 CACNA2D3 KCNB1 EPB41 SPTBN4 LRRC38 ATP1A1 ADORA1 C4orf3…
0.00564527836035329	25	134	2.40417471714351	Action potential	http://amigo.geneontology.org/amigo/term/GO:0001508	SLC9A1 HCN2 FMR1 SCN1B CNTNAP1 KCNA1 FGF12 AKAP7 KCNJ8 FGF13 ATP1B1 SCN1A SCN2B AKAP6 GNA14 KCNB1 ATP1A1 KCND3 ATP2A2 SCN4B KCNA2 GJC1 SLC8A1 SCN8A RYR2
0.00681753443606321	37	239	1.99496204980712	Regulation of heart contraction	http://amigo.geneontology.org/amigo/term/GO:0008016	CACNA2D2 ADRB1 CACNB1 ATP2B3 ATP1B3 ATP2B1 TMEM38A SLC9A1 ATP1A3 CACNG7 SCN1B GLRX3 KCNIP3 TNNT2 FGF13 CACNG6 ATP1A4 CACNG8 ATP1B1 ADM SCN2B ITPR1 ATP2B2 SPTBN4 ATP1A1 ADORA1 KCND3 ADRA1D KCNH6 ATP2A2 SCN4B KCNJ14 GJC1 SLC8A1 RNLS KCNJ11 RYR2
0.00681753443606321	36	230	2.01699805834788	Import into cell	http://amigo.geneontology.org/amigo/term/GO:0098657	SLC6A13 ATP1B3 SLC9A1 SLC7A8 HCN2 SLC39A14 ATP1A3 ATP4A RPS6KB1 IL10RA SLC6A12 SLC38A1 SLC29A1 KCNJ8 SLC36A1 ACSL3 SLC12A5 SLC6A6 SNAP25 ATP1A4 SLC9A5 SLC31A1 SLC5A6 SLC39A8 SLC15A4 TRPM2 SLC47A1 ATP1B1 SLC24A2 STEAP2 ATP1A1 LRRC8C SLC29A2 KCNJ14 SLC8A1 KCNJ11
0.00844531825926452	123	1121	1.41393783007883	Response to organonitrogen compound	http://amigo.geneontology.org/amigo/term/GO:0010243	ABCC8 POMT2 UQCRC1 BRCA1 DDX11 GCLM RRM2B HERPUD1 CACNB1 FUNDC1 GNB5 ATP2B1 TMEM38A SESN1 MGST2 GNAS SLC9A1 SORBS1 HCN2 P2RX6 SLC39A14 ATP1A3 CPEB3 RPS6KB1 CCDC47 NFKB1 GLRB PPARGC1A CPT1A CDKN1B GPLD1 GABRG2 GOLPH3 STC2 IGFBP2 ERRFI1 AKAP7 PKD2 EIF2B2 RHOQ BCL11A IDE GOT1 PIK3CA FLT3 ACVR1C GOT2 INSIG2 MAX TICAM1 ATF4 VGF KCNC1 BCL2L2 LDLR CYP2E1 UBE4B MAP1B PTPRE EDEM1 SORT1 ROCK2 RNFT2 TBC1D4 …
0.00926400499598524	49	355	1.77868295129738	Protein localization to cell periphery	http://amigo.geneontology.org/amigo/term/GO:1990778	ADAM22 ANK1 GOPC SLC9A3R2 ATP1B3 EPB41L3 TESC SORBS1 STX1B SEC23A GGA2 ZDHHC2 CACNG7 MAPK10 GOLPH3 KCNIP3 RHOQ LYPLA1 ACSL3 FGF13 DPP6 EFR3A SNAP25 EPHB2 ROCK2 STXBP1 PREPL STAC2 ATP1B1 GRIP2 GPR158 FAM126B APPL1 KCNB1 EPB41 SPTBN4 ZDHHC3 PLEKHF1 CACNG2 CPLX1 AR RAB40A BBS1 PACS2 GAS6 GRIN2A KCNJ11 MYO5A RAB40C
0.00993285494547495	36	235	1.9740832060426	Regulation of neurotransmitter levels	http://amigo.geneontology.org/amigo/term/GO:0001505	SLC6A13 SLC4A8 CADPS2 ACHE RPH3A STX1B SNPH FMR1 NAPA SLC6A12 SLC38A1 SLC29A1 GIPC1 PNKD SNAP25 STXBP1 GCHFR PREPL NAAA SYT2 STXBP5L CPLX2 DGKI BRAF SYNJ1 BRSK1 ADCY1 PRKCB CPLX1 SYT12 ATP2A2 SLC29A2 STX19 SYN3 PIP5K1C LRRK2
0.00993285494547495	128	1181	1.39666061806758	Regulation of catabolic process	http://amigo.geneontology.org/amigo/term/GO:0009894	HECW1 SLC25A5 NOS2 PKD1 NUB1 CAPN1 BID CLEC16A PHF23 HERPUD1 PIK3CB USP36 CTSA PSME4 USP33 FAP TP53INP2 KEAP1 SESN1 MID2 DIS3 HACE1 MTMR2 AAAS DEPDC5 E2F1 FMR1 NUP93 MLYCD ZDHHC2 LAPTM4B CACNG7 CPEB3 MTMR4 PPARGC1A CTSC DCPS CPT1A EIF4G2 IL10RA CAMKK2 CDKN1B PRKAB1 GPLD1 PDCL3 SLC25A12 UCHL5 RAB3GAP2 TRIM32 IDE TARDBP PIK3CA GIPC1 PFKFB2 KIF25 TICAM1 RFPL1 LDLR PPP1R3D ROCK2 RNFT2 SYNCRIP NUDT15 …
0.0104480774263898	20	100	2.57727529677784	Inorganic cation import across plasma membrane	http://amigo.geneontology.org/amigo/term/GO:0098659	ATP1B3 SLC9A1 HCN2 SLC39A14 ATP1A3 ATP4A KCNJ8 SLC12A5 ATP1A4 SLC9A5 SLC31A1 SLC39A8 TRPM2 ATP1B1 SLC24A2 STEAP2 ATP1A1 KCNJ14 SLC8A1 KCNJ11
0.0104480774263898	20	100	2.57727529677784	Inorganic ion import across plasma membrane	http://amigo.geneontology.org/amigo/term/GO:0099587	ATP1B3 SLC9A1 HCN2 SLC39A14 ATP1A3 ATP4A KCNJ8 SLC12A5 ATP1A4 SLC9A5 SLC31A1 SLC39A8 TRPM2 ATP1B1 SLC24A2 STEAP2 ATP1A1 KCNJ14 SLC8A1 KCNJ11
0.0105930709644359	80	670	1.53867181897185	Carbohydrate metabolic process	http://amigo.geneontology.org/amigo/term/GO:0005975	MDH1 PPP1R3F HEXB CS ST3GAL6 IDH3G INPP5A RORA ST6GALNAC1 OVGP1 MTMR2 AAAS SORBS1 ST8SIA5 NUP93 MLYCD NAGPA BPNT2 SLC39A14 ALDOC NFKB1 PPARGC1A CPT1A GNB3 ENO2 ST8SIA1 PPARD GPLD1 PCDH12 LANCL1 ST3GAL5 PASK SLC25A12 GALE B4GALT6 GOT1 B4GALT4 PIK3CA NLN PFKFB2 MOGAT1 GOT2 ST3GAL3 ATF4 COQ3 PPP1R3D CHI3L1 IMPA1 EDEM1 IL6ST CHST12 MYC ALDH1B1 SLC3A1 NUP54 PGD RANBP2 ST3GAL2 BRAF SYNJ1 GNPDA2 ALDH1A1…
0.0118636408094219	53	399	1.71172419460182	Regulation of cation transmembrane transport	http://amigo.geneontology.org/amigo/term/GO:1904062	HECW1 ABCC8 CAPN1 ATG5 RASGRF1 SPHK2 CACNB1 ATP1B3 GNB5 TMEM38A TESC SLC9A1 FMR1 KCNN4 CACNG7 SCN1B STIM2 PPARGC1A KCNA1 FGF12 KLHL24 KCNIP3 AKAP7 PKD2 KCNS1 KCNC1 FGF13 DPP6 CACNG6 EPHB2 CAB39 COX17 STAC2 CACNG8 ATP1B1 SCN2B AKAP6 KCNS2 LRRC38 C4orf3 CACNG2 KCNAB3 OXSR1 GLRX SCN4B CACNB4 SLC8A1 GRIN2A SESTD1 KCNJ11 ARC RYR2 NEFL
0.0119273372527483	35	229	1.96953352373852	Insulin secretion	http://amigo.geneontology.org/amigo/term/GO:0030073	ICA1 ABCC8 NOS2 CACNA2D2 TM7SF3 CYB5R4 GNAS SIRT4 CPT1A PPARD GPLD1 TARDBP ACVR1C PFKFB2 VGF SNAP25 ARNTL RAB11FIP5 PPP3CA CACNA1A TRPM2 STXBP5L CAMK2G TCF7L2 ITPR1 PRKCA KCNB1 VSNL1 CPLX1 IRS1 KCNS3 EFNA5 RAB11B KCNJ11 PIM3
0.01199156105293	76	632	1.54962755186009	Circulatory system process	http://amigo.geneontology.org/amigo/term/GO:0003013	ABCC8 NOS2 CACNA2D2 SLC6A13 GCLM MAP2K3 ADRB1 SLC4A8 ATG5 CACNB1 ATP2B3 ATP1B3 ATP2B1 TMEM38A SLC9A1 SLC7A8 CTSZ MYLK2 ATP1A3 CACNG7 SCN1B GLRX3 SLC38A1 GNB3 SOD2 VEGFA SLC29A1 KNG1 FGF12 KCNIP3 TNNT2 SLC16A7 KCNJ8 PIK3CA MKKS FGF13 CACNG6 AKAP12 SLC6A6 ATP1A4 SLC38A2 ROCK2 SLC5A6 CACNG8 ATP1B1 SCN1A GRIP2 AOPEP ADM SCN2B ITPR1 ATP2B2 ACE SPTBN4 ATP1A1 ADORA1 MECP2 AR AKAP13 KCND3 ADRA1D OLR1 KCN…
0.0155821274169364	28	170	2.12246200911116	Import across plasma membrane	http://amigo.geneontology.org/amigo/term/GO:0098739	SLC6A13 ATP1B3 SLC9A1 SLC7A8 HCN2 SLC39A14 ATP1A3 ATP4A KCNJ8 SLC36A1 SLC12A5 SLC6A6 ATP1A4 SLC9A5 SLC31A1 SLC5A6 SLC39A8 SLC15A4 TRPM2 SLC47A1 ATP1B1 SLC24A2 STEAP2 ATP1A1 LRRC8C KCNJ14 SLC8A1 KCNJ11
0.0159203210302188	121	1121	1.39094697105316	Organophosphate metabolic process	http://amigo.geneontology.org/amigo/term/GO:0019637	AK2 NOS2 GUCA2B RRM2B HEXB PIK3CB SPHK2 FAR2 NTHL1 PDE4A COASY INPP5A RORA MAGI3 DDHD2 ITPKC MTMR2 ACHE DLD AAAS DDHD1 ABHD12 PLCB4 PRPS2 NUP93 MLYCD BPNT2 PLEKHA8 IMPDH1 AK1 PIP5K1B PLEKHA1 MTMR4 PNPO PIGL ALDOC PPARGC1A GNB3 ENO2 PPARD GPLD1 NUDT12 NME5 PLCD4 SLC25A12 ELOVL4 RHOQ PIK3CA LPGAT1 PFKFB2 ACSL3 MOCS1 PLA2G5 LDLR SULT4A1 MPP1 ACSS2 NR1H2 EFR3A IMPA1 AMPD3 NUDT15 MYC GMPR NAAA NUP54 P…
0.0184816908922633	186	1857	1.29071945395982	Intracellular transport	http://amigo.geneontology.org/amigo/term/GO:0046907	SPAG9 PKD1 SEC62 BID TOMM34 ANK1 CUL3 CLEC16A GOPC HERPUD1 USP36 APPBP2 CTSA EVI5 WIPI1 KLHL20 AP4E1 EPS15 ZW10 MTMR2 GNAS SIRT4 RPH3A MYO15A AAAS STX1B NEFH THOC5 SLC25A17 TRIP11 SEC23A CTSZ MYLK2 E2F1 ARMCX3 NUP93 NAGPA GGA2 ZDHHC2 LAPTM4B LEPROTL1 NAPA PLEKHA8 C17orf75 HTATIP2 CTSC CPT1A TBC1D30 COL7A1 PEX5L KCNIP3 DNAJC27 TRAK2 MFN2 TNNT2 MREG RAB3GAP2 AFTPH PPP3CC TARDBP COPA GIPC1 TTC21B ST…
0.0192252018364909	8	22	4.68595508505062	Cellular sodium ion homeostasis	http://amigo.geneontology.org/amigo/term/GO:0006883	ATP1B3 SLC9A1 ATP1A3 ATP4A ATP1A4 ATP1B1 ATP1A1 SLC8A1
0.0203792996754796	189	1896	1.28455968114718	Regulation of intracellular signal transduction	http://amigo.geneontology.org/amigo/term/GO:1902531	FGR SPAG9 BRCA1 BID MAP2K3 CUL3 CLEC16A ARAP2 RRM2B KITLG HERPUD1 PIK3CB PRDM1 RASGRF1 SPHK2 CDON TAF2 ABCA7 PDE4A NGEF BCL3 RORA NCK2 NUAK1 MAP2K7 DDX1 SESN1 MID2 MAGI3 GNAS SLC9A1 SUPT16H SH3BP1 DEPDC5 THOC5 RASD2 PPM1A PPP1R16B MCF2 FGF9 FLT1 NFAT5 ARHGEF18 SIPA1L3 CADM4 TGFBR1 PIP5K1B PLEKHA1 LRRC59 TNFAIP1 ARHGEF17 NOP2 PRKAB1 PPARD SOD2 FBXO9 VEGFA NME5 GOLPH3 PEX5L DNAJC27 FHL2 STRN ERRFI1…
0.0231556387715638	112	1034	1.39581640831295	Regulation of anatomical structure morphogenesis	http://amigo.geneontology.org/amigo/term/GO:0022603	FGR KRIT1 HECW1 HSPB6 ABCC8 SPAG9 RHOBTB2 BRCA1 ZRANB1 PLEKHO1 HEXB PIK3CB FSTL4 NGEF PSME4 RHOBTB1 MAP3K13 NTN4 EPB41L3 DDHD2 DDHD1 PPP1R16B MCF2 FLT1 PARD6A FBXO31 ARHGEF18 CACNG7 LIMK1 PFN1 RND2 PPARGC1A HTATIP2 EIF4G2 NEDD9 SMOC2 VEGFA PDCL3 TRAK2 RHOQ BCL11A RNF6 LIF MKLN1 CHN1 FGF13 MAP1B CHI3L1 EPHB2 ROCK2 SEMA6D ANXA3 PPP3CA PRICKLE1 WARS1 FGF7 RNF157 CELSR2 ECM1 VASH2 SYT2 CPNE9 PHLDB2 T…
0.0266828043680452	46	345	1.71818353118523	Hormone transport	http://amigo.geneontology.org/amigo/term/GO:0009914	ICA1 ABCC8 NOS2 CACNA2D2 TM7SF3 CYB5R4 GNAS SIRT4 SLC7A8 SLCO4A1 CPT1A PPARD GPLD1 PASK TARDBP ACVR1C PFKFB2 LIF VGF SNAP25 ARNTL RAB11FIP5 PPP3CA CACNA1A TRPM2 TMF1 STXBP5L CAMK2G TCF7L2 ADM ITPR1 PRKCA KCNB1 KALRN VSNL1 ADORA1 GALR1 NKX3-1 CPLX1 IRS1 KCNS3 FZD4 EFNA5 RAB11B KCNJ11 PIM3
0.0281789897726562	9	29	3.99922028810355	Neurotransmitter receptor internalization	http://amigo.geneontology.org/amigo/term/GO:0099590	EPS15 CACNG7 SNAP25 CACNG8 NRG1 MX1 CACNG2 DNM3 ARC
0.0290093576085219	72	611	1.51852554310969	Regulation of secretion by cell	http://amigo.geneontology.org/amigo/term/GO:1903530	FGR ICA1 ABCC8 NOS2 CACNA2D2 SLC4A8 SPHK2 TM7SF3 CADPS2 ACHE GNAS SIRT4 STX1B FMR1 PARD6A KCNN4 CPT1A PPARD GPLD1 GOLPH3 PASK TARDBP GIPC1 ACVR1C PFKFB2 PNKD LIF NR1H2 SNAP25 ARNTL RAB11FIP5 STXBP1 PREPL PPP3CA CACNA1A TRPM2 SYT2 TMF1 STXBP5L CPLX2 TCF7L2 ITPR1 FRMD4A ADAM8 PRKCA DPH3 DGKI BRAF KCNB1 KALRN VSNL1 ADORA1 ADCY1 PRKCB GALR1 NKX3-1 LGI3 CPLX1 IRS1 KCNS3 SYT12 ATP2A2 KCNA2 FES EFNA5 HY…
0.0292141167944504	15	70	2.76136638940483	Cardiac muscle cell contraction	http://amigo.geneontology.org/amigo/term/GO:0086003	SLC9A1 SCN1B FGF12 KCNJ8 PIK3CA FGF13 SCN1A SCN2B ATP1A1 ADORA1 KCND3 ATP2A2 SCN4B GJC1 RYR2
0.0295088469761599	129	1231	1.35040013519229	Response to nitrogen compound	http://amigo.geneontology.org/amigo/term/GO:1901698	ABCC8 POMT2 UQCRC1 BRCA1 DDX11 GCLM RRM2B HERPUD1 CACNB1 FUNDC1 GNB5 ATP2B1 TMEM38A DDX1 SESN1 MGST2 ACHE GNAS SLC9A1 SORBS1 HCN2 P2RX6 FMR1 SLC39A14 ATP1A3 CPEB3 RPS6KB1 CCDC47 NFKB1 GLRB PPARGC1A CPT1A CDKN1B GPLD1 GABRG2 GOLPH3 STC2 IGFBP2 ERRFI1 AKAP7 PKD2 EIF2B2 RHOQ BCL11A IDE GOT1 KCNJ8 PIK3CA FLT3 ACVR1C GOT2 INSIG2 MAX TICAM1 ATF4 VGF KCNC1 BCL2L2 LDLR CYP2E1 UBE4B MAP1B PTPRE EDEM1 SORT…
0.0314143681115527	13	56	2.99148025518856	ER-nucleus signaling pathway	http://amigo.geneontology.org/amigo/term/GO:0006984	BID HERPUD1 ABCA7 NCK2 ARHGEF10L CCDC47 SPRING1 INSIG2 ATF4 EIF2A PPP1R15B ZBTB7B ATP2A2
0.0315776327376435	30	197	1.96239235795267	Regulation of cation channel activity	http://amigo.geneontology.org/amigo/term/GO:2001257	ABCC8 CAPN1 RASGRF1 CACNB1 GNB5 FMR1 CACNG7 SCN1B STIM2 PPARGC1A KCNA1 FGF12 KLHL24 AKAP7 PKD2 KCNS1 KCNC1 FGF13 EPHB2 STAC2 CACNG8 AKAP6 KCNS2 LRRC38 CACNG2 CACNB4 GRIN2A KCNJ11 ARC NEFL
0.0326758670862823	58	470	1.59023369375654	Modulation of chemical synaptic transmission	http://amigo.geneontology.org/amigo/term/GO:0050804	NCDN SLC4A8 RASGRF1 MTMR2 ACHE STX1B ZMYND8 PLCB4 FMR1 ZDHHC2 CACNG7 CPEB3 PLCL1 AKAP7 GIPC1 PNKD ATF4 VGF LRRC4 AKAP12 SLC6A6 MAP1B SNAP25 EPHB2 STXBP1 PREPL USP8 PPP3CA CACNA1A CACNG8 STXBP5L CPLX2 STAR SLC24A2 DGKI BRAF KCNB1 BRSK1 ELAVL4 ADORA1 ABHD6 ZDHHC3 ADCY1 PRKCB CACNG2 MAP1A CA7 CPLX1 MECP2 DLGAP1 SYT12 ATP2A2 PLCB1 GRID1 GRIN2A SYN3 LRRK2 ARC
0.0331027872894805	26	162	2.06818388013037	Regulation of axonogenesis	http://amigo.geneontology.org/amigo/term/GO:0050770	FSTL4 MAP3K13 MCF2 LIMK1 RND2 EIF4G2 VEGFA TRAK2 BCL11A RNF6 CHN1 FGF13 MAP1B EPHB2 SEMA6D TIAM2 BRAF BRSK1 RET ILK NDEL1 SEMA4C RGMA POU3F2 PLXNA4 NEFL
0.0335948067307649	58	471	1.58685740141311	Regulation of trans-synaptic signaling	http://amigo.geneontology.org/amigo/term/GO:0099177	NCDN SLC4A8 RASGRF1 MTMR2 ACHE STX1B ZMYND8 PLCB4 FMR1 ZDHHC2 CACNG7 CPEB3 PLCL1 AKAP7 GIPC1 PNKD ATF4 VGF LRRC4 AKAP12 SLC6A6 MAP1B SNAP25 EPHB2 STXBP1 PREPL USP8 PPP3CA CACNA1A CACNG8 STXBP5L CPLX2 STAR SLC24A2 DGKI BRAF KCNB1 BRSK1 ELAVL4 ADORA1 ABHD6 ZDHHC3 ADCY1 PRKCB CACNG2 MAP1A CA7 CPLX1 MECP2 DLGAP1 SYT12 ATP2A2 PLCB1 GRID1 GRIN2A SYN3 LRRK2 ARC
0.0340715579983579	47	361	1.67772768626812	Protein-containing complex disassembly	http://amigo.geneontology.org/amigo/term/GO:0032984	CLEC16A PHF23 DHX8 NCK2 MRPL22 ADD1 MCOLN1 SUPT16H SH3BP1 MRPL4 NAPA SMARCD2 MRPL27 MRPS30 MTRF1 PIK3CA TTBK2 FGF13 MRPL34 MAP1B MRPL35 MICAL2 VILL CKAP2 MRPL47 MYC MRPL15 SMARCC2 MAP1LC3B MRRF OXA1L NRG1 SYNJ1 SPTBN4 UBQLN4 EIF5A2 CFL2 FRAT1 MRPL16 MAP1A ATP2A2 MRPL48 FRAT2 MRPS11 ARID2 UVRAG MRPL12
0.0340715579983579	19	103	2.37709857469801	Cellular response to ketone	http://amigo.geneontology.org/amigo/term/GO:1901655	SPHK2 ATP2B1 GNAS DCPS GOLPH3 NR3C1 ERRFI1 KLF9 TRERF1 ROCK2 MYC FDX1 USP8 STAR AIFM1 FBXO32 ADCY1 AR GAS6
0.0349160414358815	65	545	1.53690728706935	Blood circulation	http://amigo.geneontology.org/amigo/term/GO:0008015	ABCC8 NOS2 CACNA2D2 GCLM MAP2K3 ADRB1 ATG5 CACNB1 ATP2B3 ATP1B3 ATP2B1 TMEM38A SLC9A1 CTSZ MYLK2 ATP1A3 CACNG7 SCN1B GLRX3 GNB3 SOD2 VEGFA KNG1 FGF12 KCNIP3 TNNT2 KCNJ8 PIK3CA MKKS FGF13 CACNG6 AKAP12 ATP1A4 ROCK2 CACNG8 ATP1B1 SCN1A GRIP2 AOPEP ADM SCN2B ITPR1 ATP2B2 ACE SPTBN4 ATP1A1 ADORA1 MECP2 AR KCND3 ADRA1D OLR1 KCNH6 ATP2A2 ZDHHC21 SCN4B GPR4 KCNJ14 GJC1 SLC8A1 GAS6 RNLS KCNJ11 RYR2 TBC1D8
0.0349160414358815	47	362	1.67309307939998	Amide transport	http://amigo.geneontology.org/amigo/term/GO:0042886	ICA1 ABCC8 NOS2 CACNA2D2 TM7SF3 CYB5R4 GNAS SIRT4 CLEC4M PLEKHA8 CPT1A PPARD GPLD1 PASK SLC19A2 TARDBP ACVR1C PFKFB2 VGF SNAP25 ARNTL RAB11FIP5 SLC5A6 PPP3CA SLC15A4 CACNA1A TRPM2 SLC47A1 STXBP5L CAMK2G TCF7L2 ABCB9 ITPR1 PRKCA KCNB1 KALRN VSNL1 ADORA1 SLC25A32 CPLX1 IRS1 SLC33A1 KCNS3 EFNA5 RAB11B KCNJ11 PIM3
0.0349160414358815	12	50	3.09273035613341	Metal ion export	http://amigo.geneontology.org/amigo/term/GO:0070839	ATP2B3 ATP1B3 ATP2B1 SLC9A1 ATP1A3 ATP4A ATP1A4 ATP1B1 ATP1A1 KCND3 KCNA2 SLC8A1
0.0351508948744718	7	19	4.74761238880129	2-oxoglutarate metabolic process	http://amigo.geneontology.org/amigo/term/GO:0006103	L2HGDH DLD IDH3B PHYH GOT1 GOT2 OGDHL
0.0351508948744718	20	112	2.30113865783736	Positive regulation of ion transmembrane transporter activity	http://amigo.geneontology.org/amigo/term/GO:0032414	ABCC8 ATP1B3 TESC SLC9A1 STIM2 KCNA1 AKAP7 PKD2 KCNC1 EPHB2 COX17 STAC2 ATP1B1 AKAP6 LRRC38 CACNG2 GLRX KCNJ11 ARC RYR2
0.0353050500848768	126	1208	1.34410880543877	Carbohydrate derivative metabolic process	http://amigo.geneontology.org/amigo/term/GO:1901135	HS3ST1 AK2 POMT2 IDS XYLT2 ERP44 RRM2B HEXB SOAT1 SPHK2 ST3GAL6 CTSA ABCA7 FAR2 NTHL1 PDE4A COASY RORA ST6GALNAC1 ITM2A MAGI3 OVGP1 SLC9A1 DLD AAAS MTAP CERK TRIP11 ST8SIA5 STS PRPS2 CDADC1 NUP93 MLYCD NAGPA BPNT2 IMPDH1 AK1 PIGL ALDOC NFKB1 PPARGC1A ENO2 ST8SIA1 PPARD GPLD1 NME5 GOLPH3 ST3GAL5 SLC25A12 TRAK2 B4GALT6 ELOVL4 RHOQ B4GALT4 ITIH5 PFKFB2 ACSL3 TMTC4 NECAB3 ST3GAL3 CLN6 SUMF2 SULT4A1 M…
0.0356126304451472	29	191	1.95657025148056	Locomotory behavior	http://amigo.geneontology.org/amigo/term/GO:0007626	ADAM22 HEXB DDHD2 MYO15A RASD2 ABHD12 GLRB FGF12 STRN HOXD9 CLN6 SNAP25 MYG1 NOVA1 SCN1A ANKH NRG1 KALRN SPTBN4 ELAVL4 OXR1 PBX3 MECP2 FZD4 ALDH1A3 CEND1 LRRK2 INPP5F GIGYF2
0.0388881324345887	44	335	1.69253900086903	Hormone secretion	http://amigo.geneontology.org/amigo/term/GO:0046879	ICA1 ABCC8 NOS2 CACNA2D2 TM7SF3 CYB5R4 GNAS SIRT4 CPT1A PPARD GPLD1 PASK TARDBP ACVR1C PFKFB2 LIF VGF SNAP25 ARNTL RAB11FIP5 PPP3CA CACNA1A TRPM2 TMF1 STXBP5L CAMK2G TCF7L2 ADM ITPR1 PRKCA KCNB1 KALRN VSNL1 ADORA1 GALR1 NKX3-1 CPLX1 IRS1 KCNS3 FZD4 EFNA5 RAB11B KCNJ11 PIM3
0.0400002318124886	3	3	12.8863764838892	Fumarate metabolic process	http://amigo.geneontology.org/amigo/term/GO:0006106	FH GOT1 GOT2
0.0400002318124886	4	6	8.59091765592614	Taurine transport	http://amigo.geneontology.org/amigo/term/GO:0015734	SLC6A13 SLC36A1 SLC6A6 LRRC8C
0.0400002318124886	3	3	12.8863764838892	Neurofilament bundle assembly	http://amigo.geneontology.org/amigo/term/GO:0033693	NEFH NEFM NEFL
0.0400002318124886	4	6	8.59091765592614	Alkanesulfonate transport	http://amigo.geneontology.org/amigo/term/GO:0042918	SLC6A13 SLC36A1 SLC6A6 LRRC8C
0.0400002318124886	162	1624	1.28546366403328	Generation of neurons	http://amigo.geneontology.org/amigo/term/GO:0048699	HECW1 ABCC8 SPAG9 NCDN PIK3CB FSTL4 PRDM1 RASGRF1 CDON ANKS1A NGEF RORA MAPK6 NCK2 MAP3K13 NTN4 USP33 EPB41L3 MTMR2 STX1B NEFH TRIP11 ZMYND8 CTSZ SNPH E2F1 MCF2 FMR1 FBXO31 NAPA CACNG7 SCN1B CDK6 LIMK1 TGFBR1 KDM4C CPEB3 CNTNAP1 RND2 EIF4G2 KCNA1 VEGFA PCDH12 WNT6 STRN TRAK2 B4GALT6 SATB2 TRIM32 ONECUT2 BCL11A SLITRK3 PIK3CA CIT TTC21B ACSL3 SLC12A5 PARD6B RNF6 ATF4 LIF CHN1 HOXD9 FGF13 LDLR MAP1…
0.0400002318124886	3	3	12.8863764838892	Cellular response to hydrostatic pressure	http://amigo.geneontology.org/amigo/term/GO:0071464	PKD2 PIK3CA MYC
0.0400002318124886	15	74	2.61210334132889	Cardiac muscle cell action potential	http://amigo.geneontology.org/amigo/term/GO:0086001	HCN2 SCN1B FGF12 KCNJ8 FGF13 ATP1B1 SCN1A SCN2B ATP1A1 KCND3 ATP2A2 SCN4B GJC1 SLC8A1 RYR2
0.0400002318124886	3	3	12.8863764838892	Postsynaptic intermediate filament cytoskeleton organization	http://amigo.geneontology.org/amigo/term/GO:0099185	NEFH INA NEFL
0.0400002318124886	10	38	3.39115170628663	Protein localization to postsynaptic membrane	http://amigo.geneontology.org/amigo/term/GO:1903539	ADAM22 STX1B ZDHHC2 CACNG7 MAPK10 SNAP25 GRIP2 CACNG2 CPLX1 GRIN2A
0.0400002318124886	13	59	2.8393710896705	Regulation of cardiac conduction	http://amigo.geneontology.org/amigo/term/GO:1903779	ATP2B3 ATP1B3 ATP2B1 ATP1A3 ATP1A4 ATP1B1 ITPR1 ATP2B2 ATP1A1 ATP2A2 SLC8A1 KCNJ11 RYR2
0.0400002318124886	3	3	12.8863764838892	Regulation of pyruvate dehydrogenase activity	http://amigo.geneontology.org/amigo/term/GO:1904182	SIRT4 PDP1 PDP2
0.0410459000490747	5	10	6.4431882419446	Response to insecticide	http://amigo.geneontology.org/amigo/term/GO:0017085	SCN1B MAP1B CCNB1 STAR SCN2B
0.0424693093169054	114	1085	1.35396029415979	Cell morphogenesis	http://amigo.geneontology.org/amigo/term/GO:0000902	FGR HECW1 SPAG9 RHOBTB2 ZRANB1 PLEKHO1 CUL3 HEXB PIK3CB FSTL4 NGEF RHOBTB1 MAP3K13 NTN4 USP33 CDH7 EPB41L3 ADD1 NEFH MCF2 FBXO31 ARHGEF18 CACNG7 SCN1B SIPA1L3 LIMK1 ATRNL1 CNTNAP1 RND2 EIF4G2 NEDD9 VEGFA TRAK2 B4GALT6 RHOQ BCL11A SLITRK3 PIK3CA PARD6B RNF6 ATF4 MKLN1 CHN1 FGF13 MAP1B DCLK1 EPHB2 EMX1 TBR1 STXBP1 SEMA6D ZNF365 LEF1 PPP3CA AFG3L2 RNF157 CELSR2 SYT2 CPNE9 TIAM2 C9orf72 FAM171A1 GAS2…
0.0424693093169054	38	280	1.74886537995639	Peptide secretion	http://amigo.geneontology.org/amigo/term/GO:0002790	ICA1 ABCC8 NOS2 CACNA2D2 TM7SF3 CYB5R4 GNAS SIRT4 CPT1A PPARD GPLD1 PASK TARDBP ACVR1C PFKFB2 VGF SNAP25 ARNTL RAB11FIP5 PPP3CA CACNA1A TRPM2 STXBP5L CAMK2G TCF7L2 ITPR1 PRKCA KCNB1 KALRN VSNL1 ADORA1 CPLX1 IRS1 KCNS3 EFNA5 RAB11B KCNJ11 PIM3
0.0424693093169054	76	670	1.46173822802325	Regulation of secretion	http://amigo.geneontology.org/amigo/term/GO:0051046	FGR ICA1 ABCC8 NOS2 CACNA2D2 SLC4A8 ATG5 SPHK2 TM7SF3 CADPS2 ACHE GNAS SIRT4 STX1B FMR1 PARD6A KCNN4 CPT1A PPARD GPLD1 GOLPH3 PASK TARDBP GIPC1 ACVR1C PFKFB2 ACSL3 PNKD LIF NR1H2 SNAP25 ARNTL RAB11FIP5 STXBP1 PREPL PPP3CA CACNA1A TRPM2 SYT2 TMF1 STXBP5L CPLX2 TCF7L2 ITPR1 FRMD4A ADAM8 PLA2R1 PRKCA DPH3 NRG1 DGKI BRAF KCNB1 KALRN VSNL1 ADORA1 ADCY1 PRKCB GALR1 NKX3-1 LGI3 CPLX1 IRS1 KCNS3 SYT12 AT…
0.0426260798915612	77	681	1.45704991080686	Organophosphate biosynthetic process	http://amigo.geneontology.org/amigo/term/GO:0090407	AK2 NOS2 GUCA2B RRM2B HEXB PIK3CB SPHK2 COASY DDHD2 ITPKC MTMR2 ACHE DLD DDHD1 PRPS2 MLYCD BPNT2 PLEKHA8 IMPDH1 AK1 PIP5K1B PLEKHA1 MTMR4 PNPO PIGL PPARGC1A PPARD NUDT12 NME5 SLC25A12 ELOVL4 PIK3CA LPGAT1 ACSL3 MOCS1 PLA2G5 ACSS2 EFR3A IMPA1 AMPD3 MYC UCK2 GUCY1A2 PANK1 PI4K2A FAM126B DGKI SYNJ1 PDXK AGPAT3 ADCY9 CMPK1 CDS1 GMPS ELOVL7 ACSL6 ADCY1 PDP1 NNMT PIP5KL1 SOCS5 PDP2 LPCAT4 PFAS UPP1 RNL…
0.0431594569418085	8	26	3.96503891811975	Response to dietary excess	http://amigo.geneontology.org/amigo/term/GO:0002021	ADRB1 PPARGC1A SGIP1 ACVR1C VGF SORL1 SLC25A25 RMI1
0.0431594569418085	13	60	2.79204823817599	Ribonucleoside monophosphate metabolic process	http://amigo.geneontology.org/amigo/term/GO:0009161	AK2 MAGI3 PRPS2 IMPDH1 AK1 MPP1 AMPD3 UCK2 CMPK1 GMPS PFAS UPP1 ADSS1
0.0431594569418085	43	330	1.67913390547647	Regulation of cell morphogenesis	http://amigo.geneontology.org/amigo/term/GO:0022604	FGR SPAG9 RHOBTB2 ZRANB1 PLEKHO1 HEXB RHOBTB1 MAP3K13 EPB41L3 FBXO31 ARHGEF18 CACNG7 RND2 NEDD9 VEGFA RHOQ BCL11A MKLN1 RNF157 SYT2 CPNE9 FAM171A1 GAS2 FGD5 BRAF EPB41 KALRN LARP4 FBLIM1 ZMYM6 BRWD3 PDZD8 ILK FZD4 FES EFNA5 FITM2 ITSN2 ARC ATP10A SYT3 PLXNA4 CUX1
0.0431594569418085	6	15	5.15455059355568	Cellular potassium ion homeostasis	http://amigo.geneontology.org/amigo/term/GO:0030007	ATP1B3 ATP1A3 ATP4A ATP1A4 ATP1B1 ATP1A1
0.0431594569418085	6	15	5.15455059355568	Positive regulation of fatty acid oxidation	http://amigo.geneontology.org/amigo/term/GO:0046321	MLYCD PPARGC1A CPT1A PPARD IRS1 ABCD2
0.0431594569418085	39	291	1.72704014732536	Regulation of blood circulation	http://amigo.geneontology.org/amigo/term/GO:1903522	CACNA2D2 ADRB1 CACNB1 ATP2B3 ATP1B3 ATP2B1 TMEM38A SLC9A1 ATP1A3 CACNG7 SCN1B GLRX3 KCNIP3 TNNT2 FGF13 CACNG6 ATP1A4 CACNG8 ATP1B1 ADM SCN2B ITPR1 ATP2B2 ACE SPTBN4 ATP1A1 ADORA1 KCND3 ADRA1D KCNH6 ATP2A2 ZDHHC21 SCN4B KCNJ14 GJC1 SLC8A1 RNLS KCNJ11 RYR2
0.043742042859876	24	151	2.04816579876385	Actin filament-based movement	http://amigo.geneontology.org/amigo/term/GO:0030048	EPDR1 SLC9A1 MYO15A MYLK2 TNNC2 SCN1B FGF12 TNNT2 KCNJ8 PIK3CA WIPF3 FGF13 SCN1A SCN2B ATP1A1 ADORA1 MYO5B KCND3 ATP2A2 SCN4B GJC1 NEB MYO5A RYR2
0.0438913081427018	10	39	3.30419909843313	Protein localization to postsynapse	http://amigo.geneontology.org/amigo/term/GO:0062237	ADAM22 STX1B ZDHHC2 CACNG7 MAPK10 SNAP25 GRIP2 CACNG2 CPLX1 GRIN2A
0.0442307084340607	17	92	2.38117826332735	Amino acid transmembrane transport	http://amigo.geneontology.org/amigo/term/GO:0003333	SLC6A13 SLC6A7 SLC17A6 SLC7A8 SLC25A15 SLC38A1 SLC25A12 SLC36A1 SLC6A6 SLC38A2 SLC3A1 SLC15A4 SLC47A1 SFXN1 SLC38A11 LRRC8C SLC38A9
0.0442307084340607	23	143	2.07263397992624	Polyol metabolic process	http://amigo.geneontology.org/amigo/term/GO:0019751	SPHK2 INPP5A ACER3 ITPKC MTMR2 PLCB4 BPNT2 PLCD4 GOT1 MOGAT1 COQ3 IMPA1 GCHFR NAAA SYNJ1 MOGAT2 MECP2 SPHK1 PLCB1 PGP INPP5J ASAH2 GK
0.0442307084340607	14	68	2.65307751138895	Negative regulation of hormone secretion	http://amigo.geneontology.org/amigo/term/GO:0046888	ABCC8 SIRT4 ACVR1C LIF RAB11FIP5 PPP3CA STXBP5L KCNB1 KALRN VSNL1 ADORA1 IRS1 KCNJ11 PIM3
0.0442307084340607	17	92	2.38117826332735	Regulation of neurotransmitter secretion	http://amigo.geneontology.org/amigo/term/GO:0046928	SLC4A8 STX1B FMR1 GIPC1 PNKD STXBP1 PREPL STXBP5L CPLX2 DGKI BRAF ADCY1 PRKCB CPLX1 SYT12 ATP2A2 LRRK2
0.0442307084340607	29	197	1.89697927935425	Protein homooligomerization	http://amigo.geneontology.org/amigo/term/GO:0051260	MCOLN1 KCTD9 TNFAIP1 KCNA1 SOD2 KCNC4 PKD2 BCL11A KCNS1 KIF25 ZBTB1 KCNC1 KCNC3 KCTD1 TRPM2 TIFA APIP KCNS2 KCNB1 HCN1 KCNS3 TRMT61B KCND3 KCNA3 KCNA2 AQP11 KCTD8 ALDH1A3 ARC
0.0442307084340607	40	302	1.70680483230321	Protein localization to plasma membrane	http://amigo.geneontology.org/amigo/term/GO:0072659	ANK1 GOPC SLC9A3R2 ATP1B3 EPB41L3 TESC SORBS1 SEC23A GGA2 ZDHHC2 GOLPH3 KCNIP3 RHOQ LYPLA1 ACSL3 FGF13 DPP6 EFR3A EPHB2 ROCK2 STXBP1 PREPL STAC2 ATP1B1 GRIP2 GPR158 FAM126B APPL1 KCNB1 SPTBN4 ZDHHC3 PLEKHF1 AR RAB40A BBS1 PACS2 GAS6 KCNJ11 MYO5A RAB40C
0.0442307084340607	11	46	3.08152481136481	Negative regulation of peptide hormone secretion	http://amigo.geneontology.org/amigo/term/GO:0090278	ABCC8 SIRT4 ACVR1C PPP3CA STXBP5L KCNB1 KALRN VSNL1 IRS1 KCNJ11 PIM3
0.0445249251245084	106	1003	1.36187029640305	Regulation of cellular catabolic process	http://amigo.geneontology.org/amigo/term/GO:0031329	SLC25A5 PKD1 NUB1 CAPN1 BID CLEC16A PHF23 HERPUD1 PIK3CB USP36 CTSA PSME4 USP33 TP53INP2 KEAP1 SESN1 MID2 DIS3 MTMR2 DEPDC5 E2F1 FMR1 MLYCD LAPTM4B CACNG7 CPEB3 MTMR4 CTSC DCPS CPT1A EIF4G2 IL10RA CAMKK2 PRKAB1 GPLD1 PDCL3 UCHL5 RAB3GAP2 TARDBP PIK3CA GIPC1 PFKFB2 KIF25 TICAM1 RFPL1 LDLR PPP1R3D ROCK2 RNFT2 SYNCRIP NUDT15 ATP6V1G1 MYC RNF144B SORL1 LRPPRC FASTKD1 BBS7 CNOT6L PRICKLE1 RALB DIS3L2 …
0.0445249251245084	77	686	1.44643001349777	Neuron projection morphogenesis	http://amigo.geneontology.org/amigo/term/GO:0048812	HECW1 SPAG9 PIK3CB FSTL4 NGEF MAP3K13 NTN4 USP33 EPB41L3 NEFH MCF2 FBXO31 CACNG7 SCN1B LIMK1 CNTNAP1 RND2 EIF4G2 VEGFA TRAK2 B4GALT6 BCL11A SLITRK3 PIK3CA PARD6B RNF6 CHN1 FGF13 MAP1B DCLK1 EPHB2 EMX1 TBR1 STXBP1 SEMA6D ZNF365 PPP3CA AFG3L2 RNF157 CELSR2 SYT2 CPNE9 TIAM2 C9orf72 FEZ1 PRKCA KIF5A BRAF KALRN SPTBN4 BRSK1 ELAVL4 NEXN LMTK2 ADCY1 RET ILK NDEL1 MAP1A GFRA2 SEMA4C EMB KNDC1 FZD4 RGMA E…
0.0445249251245084	77	686	1.44643001349777	Organelle localization	http://amigo.geneontology.org/amigo/term/GO:0051640	FGR MAD1L1 SPAG9 IFFO1 CUL3 SPHK2 WIPI1 ZW10 MYO15A STX1B NEFH TRIP11 SEC23A CTSZ SNPH CEP192 ARMCX3 CEP152 NAPA C17orf75 CTSC COL7A1 TRAK2 MFN2 PLEKHM2 MREG STX16 KIF25 MKKS TTBK2 KIF1C MAP1B SNAP25 CCNB1 CDCA8 STXBP1 RABEPK LRPPRC BBS7 ESYT1 RALB CPLX2 CDCA5 SHROOM2 FEZ1 SCLT1 CENPJ SAR1B KIF5A MX1 KCNB1 SYNJ1 PCNT BRSK1 PDZD8 NDEL1 MYO5B CDT1 C2CD3 MAP4K2 ATP2A2 KLC2 DCTN2 STX19 RRS1 PACS2 FES…
0.0445249251245084	154	1545	1.28446730001226	Export from cell	http://amigo.geneontology.org/amigo/term/GO:0140352	FGR ICA1 ABCC8 NOS2 CACNA2D2 CAPN1 ERP44 ANK1 HEXB SLC4A8 CBLN4 SPHK2 TM7SF3 CTSA CYB5R4 ATP2B3 ATP1B3 ATP2B1 CADPS2 PPIE ACHE GNAS SIRT4 RPH3A SLC9A1 STX1B CTSZ SNPH FMR1 MAGED2 PARD6A NAGPA CPPED1 KCNN4 NAPA ATP1A3 ATP4A IMPDH1 ALDOC NFKB1 CTSC CPT1A PPARD GPLD1 VEGFA GOLPH3 KNG1 ARMC8 ACTR1B PASK TARDBP GIPC1 ARHGAP9 ACVR1C PFKFB2 ARFGEF2 NECAB3 PNKD LIF VGF NR1H2 SNAP25 ATP1A4 CHI3L1 ARNTL AM…
0.0449047773068262	37	274	1.74013113103613	Peptide hormone secretion	http://amigo.geneontology.org/amigo/term/GO:0030072	ICA1 ABCC8 NOS2 CACNA2D2 TM7SF3 CYB5R4 GNAS SIRT4 CPT1A PPARD GPLD1 PASK TARDBP ACVR1C PFKFB2 VGF SNAP25 ARNTL RAB11FIP5 PPP3CA CACNA1A TRPM2 STXBP5L CAMK2G TCF7L2 ITPR1 PRKCA KCNB1 KALRN VSNL1 CPLX1 IRS1 KCNS3 EFNA5 RAB11B KCNJ11 PIM3
0.0453451303063374	8	27	3.81818562485606	Regulation of the force of heart contraction	http://amigo.geneontology.org/amigo/term/GO:0002026	ADRB1 SLC9A1 GLRX3 ADM ATP1A1 ATP2A2 SLC8A1 RYR2
0.0453451303063374	31	217	1.84091092626989	Glucose metabolic process	http://amigo.geneontology.org/amigo/term/GO:0006006	MDH1 PPP1R3F RORA SORBS1 MLYCD SLC39A14 ALDOC PPARGC1A CPT1A GNB3 ENO2 PPARD GPLD1 PASK SLC25A12 GOT1 PIK3CA NLN PFKFB2 GOT2 ATF4 PPP1R3D MYC RANBP2 IRS1 KBTBD2 PC PGP KCNJ11 PPP1CB PPP1R3E
0.0453451303063374	16	85	2.42567086755561	Post-embryonic development	http://amigo.geneontology.org/amigo/term/GO:0009791	BAK1 PRDM1 BPNT2 TGFBR1 PLEKHA1 CCDC47 VEGFA GABRG2 ASH1L PLAGL2 EMX1 ARID5B ITPR1 FBN1 MECP2 GIGYF2
0.0453451303063374	10	40	3.2215941209723	Negative regulation of insulin secretion	http://amigo.geneontology.org/amigo/term/GO:0046676	ABCC8 SIRT4 ACVR1C PPP3CA STXBP5L KCNB1 VSNL1 IRS1 KCNJ11 PIM3
0.0453451303063374	42	324	1.67045621087453	Regulation of developmental growth	http://amigo.geneontology.org/amigo/term/GO:0048638	JARID2 SPAG9 ADRB1 FSTL4 MAP3K13 GNAS CACNG7 LIMK1 TGFBR1 RAI1 RND2 EIF4G2 CDKN1B PPARD VEGFA BCL11A PIK3CA MKKS RNF6 FGF13 MAP1B CCNB1 PIM1 SEMA6D AFG3L2 RNF157 SYT2 CPNE9 AKAP6 NRG1 SPTBN4 CITED2 ILK NDEL1 SEMA4C AR RGMA PLCB1 POU3F2 ITSN2 SYT3 PLXNA4
0.0453451303063374	29	199	1.87791416096878	Regulation of insulin secretion	http://amigo.geneontology.org/amigo/term/GO:0050796	ICA1 ABCC8 NOS2 CACNA2D2 TM7SF3 GNAS SIRT4 CPT1A PPARD GPLD1 TARDBP ACVR1C PFKFB2 SNAP25 ARNTL PPP3CA CACNA1A TRPM2 STXBP5L TCF7L2 ITPR1 PRKCA KCNB1 VSNL1 IRS1 KCNS3 EFNA5 KCNJ11 PIM3
0.0453451303063374	67	581	1.48603653084437	Regulation of protein transport	http://amigo.geneontology.org/amigo/term/GO:0051223	ICA1 ABCC8 NOS2 CACNA2D2 BID GOPC USP36 TM7SF3 ACHE GNAS SIRT4 E2F1 PARD6A ZDHHC2 KCNN4 CPT1A PPARD GPLD1 GOLPH3 DNAJC27 PPP3CC TARDBP LYPLA1 ACVR1C PFKFB2 ACSL3 NR1H2 SNAP25 XPO4 ARNTL EDEM1 RAB11FIP5 GCC2 SORL1 NUP54 PPP3CA CACNA1A TRPM2 SAE1 STXBP5L SNX12 CDKN2A TCF7L2 ITPR1 FRMD4A ADAM8 PTPN14 SAR1B PRKCA DPH3 CABP1 KCNB1 PCNT VSNL1 GAPVD1 NDEL1 MFF IRS1 KCNS3 ATG13 ARIH2 YOD1 GAS6 EFNA5 KCNJ…
0.0453451303063374	7	21	4.29545882796307	Sialylation	http://amigo.geneontology.org/amigo/term/GO:0097503	ST3GAL6 ST6GALNAC1 ST8SIA5 ST8SIA1 ST3GAL5 ST3GAL3 ST3GAL2
0.0453451303063374	8	27	3.81818562485606	Neurotransmitter receptor transport	http://amigo.geneontology.org/amigo/term/GO:0099637	STX1B CACNG7 MAPK10 SNAP25 CACNG8 GRIP2 CACNG2 CPLX1
0.0453451303063374	8	27	3.81818562485606	Positive regulation of potassium ion transmembrane transporter activity	http://amigo.geneontology.org/amigo/term/GO:1901018	ABCC8 ATP1B3 KCNA1 AKAP7 KCNC1 ATP1B1 AKAP6 LRRC38
0.0453985150582021	11	47	3.0159604536762	Negative regulation of peptide secretion	http://amigo.geneontology.org/amigo/term/GO:0002792	ABCC8 SIRT4 ACVR1C PPP3CA STXBP5L KCNB1 KALRN VSNL1 IRS1 KCNJ11 PIM3
0.0458394129389652	78	700	1.43591052249051	Plasma membrane bounded cell projection morphogenesis	http://amigo.geneontology.org/amigo/term/GO:0120039	HECW1 SPAG9 PLEKHO1 PIK3CB FSTL4 NGEF MAP3K13 NTN4 USP33 EPB41L3 NEFH MCF2 FBXO31 CACNG7 SCN1B LIMK1 CNTNAP1 RND2 EIF4G2 VEGFA TRAK2 B4GALT6 BCL11A SLITRK3 PIK3CA PARD6B RNF6 CHN1 FGF13 MAP1B DCLK1 EPHB2 EMX1 TBR1 STXBP1 SEMA6D ZNF365 PPP3CA AFG3L2 RNF157 CELSR2 SYT2 CPNE9 TIAM2 C9orf72 FEZ1 PRKCA KIF5A BRAF KALRN SPTBN4 BRSK1 ELAVL4 NEXN LMTK2 ADCY1 RET ILK NDEL1 MAP1A GFRA2 SEMA4C EMB KNDC1 FZD…
0.0466179247630049	91	842	1.39270814730869	Actin filament-based process	http://amigo.geneontology.org/amigo/term/GO:0030029	RHOBTB2 CUL3 NCK2 RHOBTB1 ARHGEF10L EPB41L3 EPDR1 ADD1 EPB41L1 SLC9A1 MYO15A SORBS1 SH3BP1 MYLK2 TNNC2 ELMO3 ARHGEF18 SCN1B LIMK1 TGFBR1 PFN1 RND2 TNFAIP1 ARHGEF17 NEDD9 FGF12 PDCL3 TNNT2 TRIM32 RHOQ SORBS3 KCNJ8 PIK3CA WIPF3 CIT MKKS MKLN1 FGF13 ARHGEF11 STARD13 MICAL2 ROCK2 VILL FGF7 TRPM2 CDC42BPA SCN1A IQSEC1 PHLDB2 ARHGAP26 SHROOM2 C9orf72 FAM171A1 INA GAS2 ESAM SCN2B JMY CYRIB FGD5 PPARGC1B…
0.0466179247630049	25	163	1.97643811102595	Organophosphate catabolic process	http://amigo.geneontology.org/amigo/term/GO:0046434	NTHL1 PDE4A INPP5A MTMR2 ABHD12 MLYCD BPNT2 NUDT12 PLA2G5 LDLR IMPA1 AMPD3 NUDT15 GDPD1 SYNJ1 ABHD6 ENPP6 NUDT5 PDE7B UPP1 INPP5J ENTPD4 FITM2 INPP5F NT5M
0.0484672098809603	54	448	1.55326859404022	Muscle system process	http://amigo.geneontology.org/amigo/term/GO:0003012	HSPB6 ABCC8 JARID2 MAP2K3 ATP2B1 TMEM38A SLC9A1 SMPX SORBS1 P2RX6 MYLK2 TNNC2 SCN1B GLRX3 MTMR4 PPARGC1A KCNA1 FGF12 ERRFI1 TNNT2 SORBS3 KCNJ8 PIK3CA MKKS FGF13 ARHGEF11 ROCK2 IL6ST TRPC3 PPP3CA STAC2 ATP1B1 SCN1A GRIP2 CAMK2G SCN2B AKAP6 PRKCA FBXO32 ATP1A1 ADORA1 ANKRD2 AKAP13 KCND3 ATP2A2 ZDHHC21 SPHK1 SCN4B GJC1 SLC8A1 NEB ANXA6 RYR2 INPP5F
0.0486447730237629	14	70	2.57727529677784	Regulation of postsynaptic membrane neurotransmitter receptor levels	http://amigo.geneontology.org/amigo/term/GO:0099072	ADAM22 EPS15 STX1B CACNG7 MAPK10 SNAP25 CACNG8 GRIP2 NRG1 MX1 CACNG2 CPLX1 DNM3 ARC
0.0500975243658767	24	155	1.99530990718284	Carboxylic acid transmembrane transport	http://amigo.geneontology.org/amigo/term/GO:1905039	SLC6A13 SLC6A7 SLC17A6 SLC7A8 SLC25A15 CPT1A SLC38A1 SLC25A12 SLC16A7 SLC36A1 SLC6A6 SLC38A2 MYC SLC5A6 SLC3A1 SLC15A4 SLC47A1 SFXN1 SLC25A32 SLC38A11 EMB LRRC8C ABCD2 SLC38A9
0.0508787345724188	20	120	2.14772941398153	Actin-mediated cell contraction	http://amigo.geneontology.org/amigo/term/GO:0070252	EPDR1 SLC9A1 MYLK2 TNNC2 SCN1B FGF12 TNNT2 KCNJ8 PIK3CA FGF13 SCN1A SCN2B ATP1A1 ADORA1 KCND3 ATP2A2 SCN4B GJC1 NEB RYR2
0.0508787345724188	189	1961	1.24198121134883	Organonitrogen compound biosynthetic process	http://amigo.geneontology.org/amigo/term/GO:1901566	HS3ST1 AK2 NOS2 POMT2 XYLT2 GCLM GUCA2B SOAT1 ATG5 BCAT1 SPHK2 ST3GAL6 ABCA7 COASY BCL3 ST6GALNAC1 WIPI1 TCOF1 NCK2 EIF4G3 ACER3 ITM2A DDX1 MRPL22 DIS3 MTIF2 MGST2 SEPHS1 ACHE AARS1 DLD MTAP MKNK2 PPM1A EIF5 TRIP11 ST8SIA5 PRPS2 FMR1 SLC25A15 MLYCD NAGPA ZDHHC2 MRPL4 IMPDH1 AK1 CPEB3 PNPO RPS6KB1 PIGL MRPL27 NFKB1 PPARGC1A DCPS EIF4G2 ST8SIA1 RWDD1 GPLD1 NUDT12 NME5 MRPS30 GOLPH3 TARS1 ABTB1 ST3G…
0.0509114224488586	78	704	1.42775193997636	Cell projection morphogenesis	http://amigo.geneontology.org/amigo/term/GO:0048858	HECW1 SPAG9 PLEKHO1 PIK3CB FSTL4 NGEF MAP3K13 NTN4 USP33 EPB41L3 NEFH MCF2 FBXO31 CACNG7 SCN1B LIMK1 CNTNAP1 RND2 EIF4G2 VEGFA TRAK2 B4GALT6 BCL11A SLITRK3 PIK3CA PARD6B RNF6 CHN1 FGF13 MAP1B DCLK1 EPHB2 EMX1 TBR1 STXBP1 SEMA6D ZNF365 PPP3CA AFG3L2 RNF157 CELSR2 SYT2 CPNE9 TIAM2 C9orf72 FEZ1 PRKCA KIF5A BRAF KALRN SPTBN4 BRSK1 ELAVL4 NEXN LMTK2 ADCY1 RET ILK NDEL1 MAP1A GFRA2 SEMA4C EMB KNDC1 FZD…
0.0509592707655068	11	48	2.95312794422461	Potassium ion import across plasma membrane	http://amigo.geneontology.org/amigo/term/GO:1990573	ATP1B3 HCN2 ATP1A3 ATP4A KCNJ8 SLC12A5 ATP1A4 ATP1B1 ATP1A1 KCNJ14 KCNJ11
0.0519506279350649	13	63	2.65909356016761	Regulation of potassium ion transmembrane transporter activity	http://amigo.geneontology.org/amigo/term/GO:1901016	ABCC8 ATP1B3 KCNA1 KLHL24 AKAP7 KCNS1 KCNC1 CAB39 ATP1B1 AKAP6 KCNS2 LRRC38 OXSR1
0.053722469097395	8	28	3.68182185253977	Regulation of dendrite extension	http://amigo.geneontology.org/amigo/term/GO:1903859	SPAG9 CACNG7 BCL11A RNF157 SYT2 CPNE9 ITSN2 SYT3
0.0546425080751792	20	121	2.12997958411392	Positive regulation of transporter activity	http://amigo.geneontology.org/amigo/term/GO:0032411	ABCC8 ATP1B3 TESC SLC9A1 STIM2 KCNA1 AKAP7 PKD2 KCNC1 EPHB2 COX17 STAC2 ATP1B1 AKAP6 LRRC38 CACNG2 GLRX KCNJ11 ARC RYR2
0.0547506884062563	99	937	1.36152750470121	Regulation of protein localization	http://amigo.geneontology.org/amigo/term/GO:0032880	ICA1 ABCC8 NOS2 CACNA2D2 BID GOPC USP36 TM7SF3 ABCA7 TP53INP2 ACHE GNAS SIRT4 SORBS1 ZMYND8 E2F1 PARD6A ZDHHC2 LEPROTL1 KCNN4 CCNE1 CPT1A PPARD GPLD1 VEGFA GOLPH3 DNAJC27 AAK1 PLEKHM2 RHOQ PPP3CC TARDBP LYPLA1 ACVR1C PFKFB2 ACSL3 LIF TTBK2 NR1H2 SNAP25 XPO4 DCLK1 EPHB2 ARNTL EDEM1 ROCK2 RAB11FIP5 GCC2 SORL1 USP8 NUP54 PPP3CA STAC2 CACNA1A TRPM2 SAE1 CELSR2 RALB STXBP5L CDCA5 SNX12 CDKN2A TCF7L2 I…
0.0550394138338431	73	653	1.44059032668287	Cellular response to organic cyclic compound	http://amigo.geneontology.org/amigo/term/GO:0071407	BRCA1 CALCOCO1 GRAMD1B GCLM RORA GNB5 ATP2B1 TMEM38A PIAS2 GNAS SLC9A1 HCN2 ATP1A3 KDM4C NFKB1 PPARGC1A CDKN1B PPARD GPLD1 GABRG2 GOLPH3 NR3C1 ERRFI1 AKAP7 PKD2 KLF9 NR2C1 FLT3 NCOA3 TRERF1 INSIG2 RNF6 ATF4 BCL2L2 ARNTL MBD2 CCNB1 ROCK2 MYC PIM1 FDX1 USP8 LEF1 TRPM2 RALB TMF1 GABRB2 STAR AKAP6 NR3C2 PPARGC1B GNA14 AIFM1 FBXO32 HTR5A ATP1A1 HCN1 ADCY1 NKX3-1 AR ESRRA ZNF366 ZBTB7A HTR1F FES SLC8A1…
0.0560456014227722	69	611	1.45525364548012	Behavior	http://amigo.geneontology.org/amigo/term/GO:0007610	ABCC8 ADAM22 ADRB1 HEXB RASGRF1 ABCA7 DDHD2 MYO15A AAAS RASD2 ABHD12 CPEB3 GLRB CPT1A GABRG2 FGF12 TANC1 STRN SGIP1 TTC21B SLC12A5 NQO2 ATXN1 MKKS TAS2R5 FOXP2 HOXD9 CLN6 FGF13 LDLR SNAP25 EPHB2 MBD2 ZFHX2 TBR1 MYG1 NOVA1 SCN1A STAR ANKH SLC24A2 NRG1 DGKI BRAF SYNJ1 KALRN SPTBN4 BRSK1 ELAVL4 ADORA1 ADCY1 OXR1 STRBP MAP1A PBX3 MECP2 NR1D2 FZD4 KCNA2 RMI1 PLCB1 GRID1 GRIN2A ALDH1A3 CEND1 LRRK2 ARC …
0.0560456014227722	57	484	1.51761045368117	Glycerolipid metabolic process	http://amigo.geneontology.org/amigo/term/GO:0046486	PIK3CB INPP5A MGLL DDHD2 ITPKC MTMR2 ACHE DDHD1 ABHD12 BPNT2 PLEKHA8 PIP5K1B PLEKHA1 MTMR4 PIGL CPT1A GNB3 GPLD1 PLCD4 PIK3CA LPGAT1 ACSL3 MOGAT1 INSIG2 PLA2G5 LDLR CYP2E1 NR1H2 EFR3A IMPA1 SORL1 NAAA GDPD1 PI4K2A FAM126B DGKI SYNJ1 AGPAT3 CDS1 ABHD6 ENPP6 MOGAT2 PIP5KL1 MECP2 SOCS5 LPL LPCAT4 TMEM86B PLCB1 PGP INPP5J PIP5K1C FITM2 GK INPP5F SACM1L STARD10
0.0560456014227722	24	157	1.96989194658179	Organic acid transmembrane transport	http://amigo.geneontology.org/amigo/term/GO:1903825	SLC6A13 SLC6A7 SLC17A6 SLC7A8 SLC25A15 CPT1A SLC38A1 SLC25A12 SLC16A7 SLC36A1 SLC6A6 SLC38A2 MYC SLC5A6 SLC3A1 SLC15A4 SLC47A1 SFXN1 SLC25A32 SLC38A11 EMB LRRC8C ABCD2 SLC38A9
0.0566284320110121	9	35	3.3136396672858	Receptor recycling	http://amigo.geneontology.org/amigo/term/GO:0001881	EPS15 ACHE ARFGEF2 SORL1 LMTK2 TBC1D16 REP15 RAB11B INPP5F
0.0566284320110121	9	35	3.3136396672858	Ribonucleoside monophosphate biosynthetic process	http://amigo.geneontology.org/amigo/term/GO:0009156	PRPS2 IMPDH1 AMPD3 UCK2 CMPK1 GMPS PFAS UPP1 ADSS1
0.0566284320110121	11	49	2.89286002699554	Response to cold	http://amigo.geneontology.org/amigo/term/GO:0009409	ADRB1 ATP2B1 SLC9A1 PPARGC1A SOD2 VGF GMPR ADM LPL UCP3 CIDEA
0.0566284320110121	137	1368	1.29052162155908	Peptidyl-amino acid modification	http://amigo.geneontology.org/amigo/term/GO:0018193	FGR NOS2 MATK JARID2 PKD1 BRCA1 BAK1 MAP2K3 KITLG ATG5 SPHK2 MAST4 NCK2 ING3 MAP3K13 MAP2K7 PIAS2 PPIE NLK SIRT4 AAAS FKBP5 MKNK2 RASD2 TTLL12 MYLK2 FLT1 NUP93 ARL2BP ZDHHC2 DOT1L CADM4 TGFBR1 RPS6KB1 PPARGC1A CAMKK2 METAP2 NEDD9 VEGFA PDCL3 PLCL1 ERRFI1 ASH1L BCL11A TAF12 PIK3CA LIAS FLT3 CIT NCOA3 RNF113A MAP2K2 LIF TTBK2 MGAT1 PRMT7 USPL1 CHI3L1 DSTYK DCLK1 EPHB2 CCNB1 FKBP11 ROCK2 IL6ST CAB39…
0.0568657959515476	39	301	1.66966339824478	Response to insulin	http://amigo.geneontology.org/amigo/term/GO:0032868	ABCC8 ATP2B1 SLC9A1 SORBS1 SLC39A14 RPS6KB1 GPLD1 IGFBP2 ERRFI1 RHOQ IDE GOT1 PIK3CA ACVR1C GOT2 INSIG2 MAX VGF PTPRE SORT1 TBC1D4 ATP6V1G1 MYC GGH SORL1 ATP6V1B2 STAR ADM APPL1 ZBTB7B PRKCB NDEL1 IRS1 KBTBD2 ESRRA LPL UCP3 MYO5A ATP6V1E2
0.0580556907864485	153	1553	1.26955286673216	Cytoskeleton organization	http://amigo.geneontology.org/amigo/term/GO:0007010	MAD1L1 PKD1 RHOBTB2 BRCA1 ZRANB1 ANK1 CUL3 TUBG2 PARP3 MAST4 NCK2 RHOBTB1 SMC1A ARHGEF10L KLHL20 USP33 EPB41L3 ZW10 ADD1 EPB41L1 SLC9A1 MYO15A AAAS SORBS1 SH3BP1 NEFH CEP192 KATNAL1 ELMO3 PARD6A CEP152 NEFM ARHGEF18 SIPA1L3 CLIP2 LIMK1 TGFBR1 TRIM37 TUBD1 PFN1 CNTNAP1 RND2 TNFAIP1 ARHGEF17 CDKN1B NEDD9 KLHL24 CLIP4 PDCL3 TNNT2 PKD2 TRIM32 RHOQ SORBS3 PIK3CA CIT PARD6B KIF25 EML2 MKKS MKLN1 TTBK2 …
0.0580556907864485	79	721	1.41196080752739	Cell part morphogenesis	http://amigo.geneontology.org/amigo/term/GO:0032990	HECW1 SPAG9 PLEKHO1 PIK3CB FSTL4 NGEF MAP3K13 NTN4 USP33 EPB41L3 NEFH MCF2 FBXO31 CACNG7 SCN1B LIMK1 CNTNAP1 RND2 EIF4G2 VEGFA TRAK2 B4GALT6 BCL11A SLITRK3 PIK3CA PARD6B RNF6 CHN1 FGF13 MAP1B DCLK1 EPHB2 EMX1 TBR1 STXBP1 SEMA6D ZNF365 PPP3CA AFG3L2 RNF157 CELSR2 SYT2 CPNE9 TIAM2 C9orf72 FEZ1 PRKCA KIF5A BRAF KALRN SPTBN4 BRSK1 ELAVL4 NEXN LMTK2 ADCY1 RET ILK NDEL1 MAP1A GFRA2 SEMA4C MFF EMB KNDC1…
0.0580556907864485	30	214	1.80650137624615	Ribose phosphate biosynthetic process	http://amigo.geneontology.org/amigo/term/GO:0046390	AK2 SPHK2 COASY DLD PRPS2 MLYCD IMPDH1 AK1 PPARGC1A NME5 SLC25A12 ELOVL4 ACSL3 ACSS2 AMPD3 MYC UCK2 GUCY1A2 PANK1 ADCY9 CMPK1 GMPS ELOVL7 ACSL6 ADCY1 PDP1 PDP2 PFAS UPP1 ADSS1
0.0582835299842667	37	282	1.69076570887908	Anion transmembrane transport	http://amigo.geneontology.org/amigo/term/GO:0098656	SLC25A5 SLC6A13 GOPC SLC4A8 SLC9A1 SLC17A6 SLC7A8 APOL1 SLC25A17 SLC25A15 GABRA4 GLRB SLC4A9 GABRG2 SLC25A12 SLC16A7 SLC12A5 SLC9A5 MYC SLC5A6 SLC3A1 SLC39A8 SLC15A4 SLC47A1 XPR1 SLC20A1 GABRB2 ANKH SLC24A2 SFXN1 SLC25A32 SLC20A2 EMB LRRC8C ANO5 SLC38A9 GABRD
0.0587118915819311	65	571	1.46692551918178	Generation of precursor metabolites and energy	http://amigo.geneontology.org/amigo/term/GO:0006091	CIAPIN1 NOS2 UQCRC1 MDH1 BID GLRX2 PPP1R3F OPN3 CS SPHK2 PDIA5 CYB5R4 IDH3G SDHA DLD FH AAAS SORBS1 IDH3B NUP93 ALDOC PPARGC1A ENO2 PPARD PCDH12 PASK SLC25A12 SDHB IDE PIK3CA PFKFB2 NQO2 VGF ACSS2 AOC2 MYBBP1A PPP1R3D CCNB1 IL6ST NDUFB5 MYC ALDH1B1 FDX1 COX17 NUP54 PGD SLC25A25 RANBP2 OXA1L COX7A1 ALDH1A1 IDH3A SDHAF2 IRS1 UGP2 CYCS GLRX ZBTB7A CYC1 NDUFA12 LYRM7 OGDHL SDHD PPP1CB PPP1R3E
0.0587118915819311	41	322	1.6408119125449	Peptide transport	http://amigo.geneontology.org/amigo/term/GO:0015833	ICA1 ABCC8 NOS2 CACNA2D2 TM7SF3 CYB5R4 GNAS SIRT4 CLEC4M CPT1A PPARD GPLD1 PASK TARDBP ACVR1C PFKFB2 VGF SNAP25 ARNTL RAB11FIP5 PPP3CA SLC15A4 CACNA1A TRPM2 STXBP5L CAMK2G TCF7L2 ABCB9 ITPR1 PRKCA KCNB1 KALRN VSNL1 ADORA1 CPLX1 IRS1 KCNS3 EFNA5 RAB11B KCNJ11 PIM3
0.0608267315147778	8	29	3.55486247831426	Ventricular system development	http://amigo.geneontology.org/amigo/term/GO:0021591	KDM2B CDK6 NME5 UCHL5 TTC21B SEMA6D CELSR2 MECP2
0.0608267315147778	6	17	4.54813287666678	Inositol phosphate dephosphorylation	http://amigo.geneontology.org/amigo/term/GO:0046855	INPP5A MTMR2 BPNT2 IMPA1 SYNJ1 INPP5J
0.0608267315147778	6	17	4.54813287666678	Positive regulation of voltage-gated potassium channel activity	http://amigo.geneontology.org/amigo/term/GO:1903818	ABCC8 KCNA1 AKAP7 KCNC1 AKAP6 LRRC38
0.0621661011390965	65	573	1.46180536030157	Anion transport	http://amigo.geneontology.org/amigo/term/GO:0006820	SLC25A5 NOS2 SLC6A13 SLC6A7 GOPC SLC4A8 CYB5R4 CLCN4 SLC9A1 SLC17A6 SLC7A8 APOL1 SLC25A17 SLCO4A1 SLC25A15 SLC39A14 PLEKHA8 SLC16A6 GABRA4 GLRB SLC6A12 SLC38A1 SLC4A9 GABRG2 SLC25A12 SLC19A2 SLC16A7 GIPC1 SLC36A1 SLC12A5 PLA2G5 ATF4 SLC6A6 SLC38A2 SLC9A5 STXBP1 MYC SLC5A6 SLC3A1 SLC39A8 SLC15A4 SLC47A1 XPR1 SLC20A1 GABRB2 SLC25A25 PLA2R1 ANKH SLC24A2 ACE SLC16A14 ADORA1 SFXN1 SLC25A32 SLC20A2 CA7…
0.0621661011390965	29	206	1.81410154384848	Ribonucleotide biosynthetic process	http://amigo.geneontology.org/amigo/term/GO:0009260	AK2 SPHK2 COASY DLD MLYCD IMPDH1 AK1 PPARGC1A NME5 SLC25A12 ELOVL4 ACSL3 ACSS2 AMPD3 MYC UCK2 GUCY1A2 PANK1 ADCY9 CMPK1 GMPS ELOVL7 ACSL6 ADCY1 PDP1 PDP2 PFAS UPP1 ADSS1
0.06375523626039	7	23	3.92194066900976	Establishment of melanosome localization	http://amigo.geneontology.org/amigo/term/GO:0032401	MREG MKKS BBS7 SHROOM2 DCTN2 RAB11B MYO5A
0.0646673845857196	170	1757	1.24683210145769	Neurogenesis	http://amigo.geneontology.org/amigo/term/GO:0022008	HECW1 ABCC8 ADAM22 SPAG9 NCDN HEXB PIK3CB FSTL4 PRDM1 RASGRF1 CDON ANKS1A NGEF RORA MAPK6 NCK2 MAP3K13 NTN4 RARB USP33 EPB41L3 MTMR2 STX1B NEFH TRIP11 ZMYND8 CTSZ SNPH E2F1 MCF2 FMR1 FBXO31 NAPA CACNG7 SCN1B CDK6 LIMK1 TGFBR1 KDM4C CPEB3 CNTNAP1 RND2 EIF4G2 KCNA1 VEGFA PCDH12 WNT6 STRN TRAK2 B4GALT6 SATB2 TRIM32 ONECUT2 EIF2B2 BCL11A SLITRK3 PIK3CA CIT CDKN2C TTC21B ACSL3 SLC12A5 PARD6B RNF6 ATF4…
0.0648769309809157	23	151	1.96282555714869	Vesicle-mediated transport to the plasma membrane	http://amigo.geneontology.org/amigo/term/GO:0098876	GOPC EPS15 STX1B GGA2 ZDHHC2 MAPK10 GOLPH3 LYPLA1 ACSL3 ARFGEF2 SNAP25 SORL1 PREPL GRIP2 SNX12 STEAP2 LMTK2 CPLX1 BBS1 RAB11B ARL4C INPP5F DENND1B
0.0654234490541912	37	285	1.67296817510141	Nucleotide biosynthetic process	http://amigo.geneontology.org/amigo/term/GO:0009165	AK2 NOS2 GUCA2B RRM2B SPHK2 COASY DLD PRPS2 MLYCD IMPDH1 AK1 PPARGC1A NUDT12 NME5 SLC25A12 ELOVL4 ACSL3 ACSS2 AMPD3 MYC UCK2 GUCY1A2 PANK1 ADCY9 CMPK1 GMPS ELOVL7 ACSL6 ADCY1 PDP1 NNMT PDP2 PFAS UPP1 RNLS ADSS1 ASPDH
0.0654234490541912	26	179	1.87176418201743	Positive regulation of cell growth	http://amigo.geneontology.org/amigo/term/GO:0030307	MAP3K13 KDM2B SLC9A1 CACNG7 LIMK1 TGFBR1 RND2 EIF4G2 VEGFA TRIM32 BCL11A MAP1B MAP2K5 RNF157 SYT2 CPNE9 AKAP6 NRG1 ILK NDEL1 SPHK1 RPS6KA3 PABIR1 ITSN2 SYT3 DDX3X
0.0654234490541912	38	295	1.65994002165352	Regulation of protein secretion	http://amigo.geneontology.org/amigo/term/GO:0050708	ICA1 ABCC8 NOS2 CACNA2D2 TM7SF3 ACHE GNAS SIRT4 PARD6A KCNN4 CPT1A PPARD GPLD1 GOLPH3 TARDBP ACVR1C PFKFB2 NR1H2 SNAP25 ARNTL RAB11FIP5 PPP3CA CACNA1A TRPM2 STXBP5L TCF7L2 ITPR1 FRMD4A ADAM8 PRKCA DPH3 KCNB1 VSNL1 IRS1 KCNS3 EFNA5 KCNJ11 PIM3
0.0654234490541912	32	236	1.74730528595108	Regulation of muscle system process	http://amigo.geneontology.org/amigo/term/GO:0090257	HSPB6 ABCC8 JARID2 ATP2B1 TMEM38A SLC9A1 MYLK2 TNNC2 GLRX3 MTMR4 PPARGC1A KCNA1 ERRFI1 TNNT2 FGF13 ROCK2 IL6ST TRPC3 PPP3CA ATP1B1 CAMK2G AKAP6 PRKCA FBXO32 ATP1A1 ADORA1 ATP2A2 ZDHHC21 SPHK1 SLC8A1 ANXA6 RYR2
0.0668756487607471	48	397	1.55805055724605	Protein localization to extracellular region	http://amigo.geneontology.org/amigo/term/GO:0071692	ICA1 ABCC8 NOS2 CACNA2D2 CBLN4 TM7SF3 CYB5R4 ACHE GNAS SIRT4 PARD6A NAGPA KCNN4 CPT1A PPARD GPLD1 GOLPH3 TARDBP ACVR1C PFKFB2 NECAB3 VGF NR1H2 SNAP25 ARNTL RAB11FIP5 PPP3CA CACNA1A TRPM2 STXBP5L CAMK2G TCF7L2 ITPR1 FRMD4A ADAM8 PRKCA DPH3 KCNB1 VSNL1 FBN1 CPLX1 IRS1 KCNS3 ARL4D EFNA5 RAB11B KCNJ11 PIM3
0.0686144751123202	32	237	1.73993268980782	Regulation of peptide secretion	http://amigo.geneontology.org/amigo/term/GO:0002791	ICA1 ABCC8 NOS2 CACNA2D2 TM7SF3 GNAS SIRT4 CPT1A PPARD GPLD1 PASK TARDBP ACVR1C PFKFB2 SNAP25 ARNTL PPP3CA CACNA1A TRPM2 STXBP5L TCF7L2 ITPR1 PRKCA KCNB1 KALRN VSNL1 ADORA1 IRS1 KCNS3 EFNA5 KCNJ11 PIM3
0.0686144751123202	22	143	1.98251945905988	Amino acid transport	http://amigo.geneontology.org/amigo/term/GO:0006865	SLC6A13 SLC6A7 SLC17A6 SLC7A8 SLC25A15 SLC6A12 SLC38A1 SLC25A12 GIPC1 SLC36A1 SLC6A6 SLC38A2 STXBP1 MYC SLC3A1 SLC15A4 SLC47A1 ADORA1 SFXN1 SLC38A11 LRRC8C SLC38A9
0.0687158167017169	68	609	1.43887290788911	Regulation of establishment of protein localization	http://amigo.geneontology.org/amigo/term/GO:0070201	ICA1 ABCC8 NOS2 CACNA2D2 BID GOPC USP36 TM7SF3 ACHE GNAS SIRT4 E2F1 PARD6A ZDHHC2 KCNN4 CPT1A PPARD GPLD1 GOLPH3 DNAJC27 PPP3CC TARDBP LYPLA1 ACVR1C PFKFB2 ACSL3 NR1H2 SNAP25 XPO4 ARNTL EDEM1 RAB11FIP5 GCC2 SORL1 NUP54 PPP3CA CACNA1A TRPM2 SAE1 STXBP5L SNX12 CDKN2A TCF7L2 ITPR1 FRMD4A ADAM8 CENPJ PTPN14 SAR1B PRKCA DPH3 CABP1 KCNB1 PCNT VSNL1 GAPVD1 NDEL1 MFF IRS1 KCNS3 ATG13 ARIH2 YOD1 GAS6 EFNA…
0.0689496804116019	176	1832	1.23799250063564	Response to oxygen-containing compound	http://amigo.geneontology.org/amigo/term/GO:1901700	ABCC8 NOS2 BRCA1 DDX11 BID GRAMD1B GLRX2 GCLM BAK1 SPHK2 CACNB1 RORA GNB5 ATP2B1 SESN1 MGST2 ACHE GNAS TESC SLC9A1 SORBS1 MTAP HCN2 P2RX6 E2F1 SLC39A14 ATP1A3 TGFBR1 PLEKHA1 CPEB3 RPS6KB1 NFKB1 MAPK10 GLRB PPARGC1A DCPS CPT1A IL10RA CAMKK2 CDKN1B PPARD SOD2 GPLD1 SLC29A1 GOLPH3 NR3C1 STC2 IGFBP2 WNT6 ERRFI1 AKAP7 PKD2 KLF9 EIF2B2 RHOQ BCL11A IDE GOT1 CD274 KCNJ8 PIK3CA LIAS ACVR1C PFKFB2 NCOA3 TR…
0.0691274867985422	92	872	1.35957183086904	Regulation of cellular localization	http://amigo.geneontology.org/amigo/term/GO:0060341	FGR MAD1L1 BID BAK1 GOPC USP36 ATG5 SPHK2 ABCA7 TMEM38A TP53INP2 MTMR2 AAAS SORBS1 NEFH ZMYND8 MYLK2 E2F1 PARD6A ZDHHC2 LEPROTL1 CCNE1 PPARD GPLD1 VEGFA DNAJC27 TNNT2 PKD2 RHOQ PPP3CC TARDBP LYPLA1 TTC21B ACSL3 PARD6B MAP2K2 LIF TTBK2 MAP1B REEP2 XPO4 DCLK1 EPHB2 EDEM1 ROCK2 RAB11FIP5 KIAA1614 GCC2 STXBP1 SORL1 TRPC3 NUP54 STAC2 SAE1 RALB CDCA5 SNX12 CDKN2A TCF7L2 FEZ1 AKAP6 PTPN14 SAR1B APPL1 CA…
0.0700300286463841	25	171	1.88397317015924	Adaptive thermogenesis	http://amigo.geneontology.org/amigo/term/GO:1990845	SLC25A5 ADRB1 ACHE GNAS FH PPARGC1A PRKAB1 VEGFA PLCL1 MFN2 G0S2 ATF4 NR1H2 ARNTL SORL1 NOVA1 ADAMTS5 PPARGC1B ZBTB7B ABHD6 ALDH1A1 UCP3 CIDEA EHMT1 ESRRG
0.0711241958510119	27	190	1.83122192139478	Vacuole organization	http://amigo.geneontology.org/amigo/term/GO:0007033	PHF23 HEXB ATG5 WIPI1 TP53INP2 NAGPA LAPTM4B HPS1 ENO2 MFN2 RAB3GAP2 PLA2G5 CLN6 CCDC115 MAP1LC3B LYST RALB CLVS2 C9orf72 FEZ1 ATG16L2 ATP2A2 ATG13 PACS2 LRRK2 WDR45 RAB7B
0.0717751394845261	47	389	1.55696579625397	Protein secretion	http://amigo.geneontology.org/amigo/term/GO:0009306	ICA1 ABCC8 NOS2 CACNA2D2 CBLN4 TM7SF3 CYB5R4 ACHE GNAS SIRT4 PARD6A NAGPA KCNN4 CPT1A PPARD GPLD1 GOLPH3 TARDBP ACVR1C PFKFB2 NECAB3 VGF NR1H2 SNAP25 ARNTL RAB11FIP5 PPP3CA CACNA1A TRPM2 STXBP5L CAMK2G TCF7L2 ITPR1 FRMD4A ADAM8 PRKCA DPH3 KCNB1 VSNL1 CPLX1 IRS1 KCNS3 ARL4D EFNA5 RAB11B KCNJ11 PIM3
0.0717751394845261	15	83	2.32886321997998	Regulation of muscle adaptation	http://amigo.geneontology.org/amigo/term/GO:0043502	JARID2 SLC9A1 GLRX3 MTMR4 PPARGC1A ERRFI1 ROCK2 IL6ST TRPC3 PPP3CA CAMK2G AKAP6 PRKCA FBXO32 ATP2A2
0.0722390260395952	34	258	1.69820465291563	Dendrite development	http://amigo.geneontology.org/amigo/term/GO:0016358	HECW1 FSTL4 NGEF MAPK6 NCK2 ZMYND8 MCF2 FMR1 FBXO31 CPEB3 EIF4G2 STRN TRAK2 BCL11A SLC12A5 MAP1B DCLK1 EPHB2 ZNF365 PPP3CA CELSR2 IQSEC1 KALRN ELAVL4 ILK MAP1A MECP2 KNDC1 CAMK1D LRRK2 DNM3 ARC CUX1 SRGAP2
0.0733333988594532	31	229	1.74444397816841	Purine-containing compound biosynthetic process	http://amigo.geneontology.org/amigo/term/GO:0072522	AK2 NOS2 GUCA2B SPHK2 COASY DLD MTAP PRPS2 MLYCD IMPDH1 AK1 PPARGC1A NME5 SLC25A12 ELOVL4 ACSL3 ACSS2 AMPD3 MYC GMPR GUCY1A2 PANK1 ADCY9 GMPS ELOVL7 ACSL6 ADCY1 PDP1 PDP2 PFAS ADSS1
0.0740087534715773	47	390	1.55297357626357	Establishment of protein localization to extracellular region	http://amigo.geneontology.org/amigo/term/GO:0035592	ICA1 ABCC8 NOS2 CACNA2D2 CBLN4 TM7SF3 CYB5R4 ACHE GNAS SIRT4 PARD6A NAGPA KCNN4 CPT1A PPARD GPLD1 GOLPH3 TARDBP ACVR1C PFKFB2 NECAB3 VGF NR1H2 SNAP25 ARNTL RAB11FIP5 PPP3CA CACNA1A TRPM2 STXBP5L CAMK2G TCF7L2 ITPR1 FRMD4A ADAM8 PRKCA DPH3 KCNB1 VSNL1 CPLX1 IRS1 KCNS3 ARL4D EFNA5 RAB11B KCNJ11 PIM3
0.0740087534715773	32	239	1.72537258361696	Regulation of peptide transport	http://amigo.geneontology.org/amigo/term/GO:0090087	ICA1 ABCC8 NOS2 CACNA2D2 TM7SF3 GNAS SIRT4 CPT1A PPARD GPLD1 PASK TARDBP ACVR1C PFKFB2 SNAP25 ARNTL PPP3CA CACNA1A TRPM2 STXBP5L TCF7L2 ITPR1 PRKCA KCNB1 KALRN VSNL1 ADORA1 IRS1 KCNS3 EFNA5 KCNJ11 PIM3
0.0746505182954097	7	24	3.75852647446768	Establishment of pigment granule localization	http://amigo.geneontology.org/amigo/term/GO:0051905	MREG MKKS BBS7 SHROOM2 DCTN2 RAB11B MYO5A
0.0750665326400537	34	259	1.69164787819395	Hexose metabolic process	http://amigo.geneontology.org/amigo/term/GO:0019318	MDH1 PPP1R3F RORA SORBS1 MLYCD SLC39A14 ALDOC PPARGC1A CPT1A GNB3 ENO2 PPARD GPLD1 PASK SLC25A12 GALE GOT1 PIK3CA NLN PFKFB2 GOT2 ATF4 PPP1R3D MYC RANBP2 ALDH1A1 IRS1 KBTBD2 PC PGP KCNJ11 PPP1CB GALT PPP1R3E
0.0754727051132818	65	581	1.44167723141618	Regulation of hormone levels	http://amigo.geneontology.org/amigo/term/GO:0010817	ICA1 ABCC8 NOS2 CACNA2D2 TM7SF3 CYB5R4 GNAS SIRT4 SLC7A8 CTSZ SLCO4A1 SLC39A14 PLEKHA1 NFKB1 PPARGC1A CPT1A GNB3 PPARD GPLD1 STC2 PASK IDE TARDBP ACVR1C PFKFB2 LIF VGF SNAP25 ARNTL RAB11FIP5 FDX1 PPP3CA CACNA1A TRPM2 CTSK TMF1 STXBP5L STAR AOPEP CAMK2G TCF7L2 ADM ITPR1 PRKCA KCNB1 ACE KALRN VSNL1 ATP1A1 ADORA1 ALDH1A1 CRABP1 GALR1 NKX3-1 CPLX1 IRS1 KCNS3 FZD4 PCSK1 ALDH1A3 EFNA5 RAB11B KCNJ11 BCO…
0.0754727051132818	20	127	2.02935062738413	Cellular monovalent inorganic cation homeostasis	http://amigo.geneontology.org/amigo/term/GO:0030004	SLC4A8 ATP1B3 SLC9A1 ATP1A3 ATP4A SLC4A9 CLN6 ATP1A4 SLC9A5 CCDC115 ATP6V1G1 ATP1B1 ATP6V1B2 SLAMF8 ATP1A1 CA7 AQP11 SLC8A1 LRRK2 ATP6V1E2
0.0754727051132818	28	201	1.79511712213382	Phosphatidylinositol metabolic process	http://amigo.geneontology.org/amigo/term/GO:0046488	PIK3CB INPP5A ITPKC MTMR2 BPNT2 PLEKHA8 PIP5K1B PLEKHA1 MTMR4 PIGL GPLD1 PLCD4 PIK3CA LPGAT1 PLA2G5 EFR3A IMPA1 PI4K2A FAM126B SYNJ1 CDS1 PIP5KL1 SOCS5 PLCB1 INPP5J PIP5K1C INPP5F SACM1L
0.0754727051132818	21	136	1.98980813354172	Cardiac muscle contraction	http://amigo.geneontology.org/amigo/term/GO:0060048	MAP2K3 TMEM38A SLC9A1 MYLK2 SCN1B FGF12 TNNT2 KCNJ8 PIK3CA FGF13 ATP1B1 SCN1A SCN2B ATP1A1 ADORA1 KCND3 ATP2A2 SCN4B GJC1 SLC8A1 RYR2
0.076703459148113	112	1102	1.30968617622104	Protein modification by small protein conjugation	http://amigo.geneontology.org/amigo/term/GO:0032446	HECW1 BRCA1 NUB1 CUL3 PHF23 HERPUD1 ATG5 PSME4 MKRN2 KLHL20 PIAS2 UBE2D4 KEAP1 MID2 WDR70 HACE1 ATXN7L3 KDM2B AAAS RASD2 CCNB1IP1 NUP93 FBXO31 TRIM35 UBE2W KCTD9 LIMK1 TGFBR1 TRIM37 BLMH TNFAIP1 DCUN1D4 ZBTB16 FBXO9 KLHL24 PCGF1 IVNS1ABP TRIM32 BCL11A RNF113A TICAM1 RNF6 RFPL1 RFPL3 TULP4 UBAC1 UBE4B TRIM47 TPP2 RNFT2 RNF144B HERC6 NUP54 PRICKLE1 FANCI RNF157 SAE1 FBXO28 SPOPL KLHL8 FBXL17 TRIM41…
0.0768164657988079	182	1911	1.22727395084659	Homeostatic process	http://amigo.geneontology.org/amigo/term/GO:0042592	KRIT1 SLC25A5 ABCC8 NOS2 PKD1 NCDN GRAMD1B ERP44 GLRX2 GCLM BAK1 ADRB1 KITLG HEXB SLC4A8 HERPUD1 PIK3CB SOAT1 ATG5 LPAR2 CYB5R4 ATP2B3 RORA ATP1B3 ATP2B1 TMEM38A TP53INP2 ACHE ADD1 GNAS SLC9A1 MCOLN1 DLD FH SLC7A8 SLC39A14 KCNN4 ATP1A3 ATP4A USF2 SCN1B CDK6 GLRX3 CCDC47 FAM20A STIM2 PPARGC1A KCNA1 GNB3 PRKAB1 PPARD SOD2 GPLD1 VEGFA SLC29A1 SLC4A9 STC2 KNG1 FGF12 PASK PLCL1 MFN2 SGIP1 PKD2 TRIM32 …
0.0768164657988079	17	101	2.16899406164472	Dicarboxylic acid metabolic process	http://amigo.geneontology.org/amigo/term/GO:0043648	MDH1 GCLM MTHFD2 SDHA L2HGDH DLD FH IDH3B PHYH SLC25A12 SDHB GOT1 GOT2 GLS2 SLC25A32 ADSS1 OGDHL
0.0775948498005993	37	290	1.64412389622035	Nucleoside phosphate biosynthetic process	http://amigo.geneontology.org/amigo/term/GO:1901293	AK2 NOS2 GUCA2B RRM2B SPHK2 COASY DLD PRPS2 MLYCD IMPDH1 AK1 PPARGC1A NUDT12 NME5 SLC25A12 ELOVL4 ACSL3 ACSS2 AMPD3 MYC UCK2 GUCY1A2 PANK1 ADCY9 CMPK1 GMPS ELOVL7 ACSL6 ADCY1 PDP1 NNMT PDP2 PFAS UPP1 RNLS ADSS1 ASPDH
0.0778912435371119	13	68	2.46357197486117	Negative regulation of protein secretion	http://amigo.geneontology.org/amigo/term/GO:0050709	ABCC8 SIRT4 ACVR1C RAB11FIP5 PPP3CA STXBP5L FRMD4A DPH3 KCNB1 VSNL1 IRS1 KCNJ11 PIM3
0.0778912435371119	4	8	6.4431882419446	Neurofilament cytoskeleton organization	http://amigo.geneontology.org/amigo/term/GO:0060052	NEFH INA NDEL1 NEFL
0.0788328758215793	70	637	1.41608532789991	Endocytosis	http://amigo.geneontology.org/amigo/term/GO:0006897	RHOBTB2 EPN3 PIK3CB ABCA7 RHOBTB1 SNCB USP33 AP4E1 EPS15 MTMR2 ACHE STX1B SH3BP1 APOL1 FMR1 CLEC4M CACNG7 IL10RA VEGFA AAK1 SGIP1 RHOQ PPP3CC SFTPA1 PLA2G5 IGLL1 MKLN1 LDLR NR1H2 SNAP25 SORT1 REPS1 RABEPK SORL1 PPP3CA MFGE8 ASGR1 CACNG8 SYT2 SNX12 LRP12 C9orf72 ADM PLA2R1 ZFYVE9 NRG1 STEAP2 APPL1 MX1 SYNJ1 ASGR2 PTX3 LRPAP1 GAPVD1 CACNG2 XKR6 OLR1 SPHK1 RABEP2 PIP5K1C LRRK2 BTBD8 DNM3 ITSN2 ARC S…
0.0802809063206475	34	261	1.67868505920396	Protein complex oligomerization	http://amigo.geneontology.org/amigo/term/GO:0051259	PKD1 SLC9A1 MCOLN1 KCTD9 TNFAIP1 KCNA1 SOD2 KCNC4 ZNHIT6 PKD2 BCL11A KCNS1 KIF25 ZBTB1 KCNC1 KCNC3 KCTD1 TRPM2 TIFA APIP OXA1L KCNS2 KCNB1 HCN1 KCNS3 TRMT61B KCND3 LRRC8C KCNA3 KCNA2 AQP11 KCTD8 ALDH1A3 ARC
0.0803788956232047	37	291	1.63847398592406	Regulation of hormone secretion	http://amigo.geneontology.org/amigo/term/GO:0046883	ICA1 ABCC8 NOS2 CACNA2D2 TM7SF3 GNAS SIRT4 CPT1A PPARD GPLD1 PASK TARDBP ACVR1C PFKFB2 LIF SNAP25 ARNTL RAB11FIP5 PPP3CA CACNA1A TRPM2 TMF1 STXBP5L TCF7L2 ITPR1 PRKCA KCNB1 KALRN VSNL1 ADORA1 GALR1 NKX3-1 IRS1 KCNS3 EFNA5 KCNJ11 PIM3
0.0833040207098754	32	242	1.70398366729113	Cellular protein complex disassembly	http://amigo.geneontology.org/amigo/term/GO:0043624	NCK2 MRPL22 ADD1 SH3BP1 MRPL4 NAPA MRPL27 MRPS30 MTRF1 PIK3CA TTBK2 FGF13 MRPL34 MAP1B MRPL35 MICAL2 VILL CKAP2 MRPL47 MRPL15 MRRF OXA1L NRG1 SYNJ1 SPTBN4 EIF5A2 CFL2 MRPL16 MAP1A MRPL48 MRPS11 MRPL12
0.0839587143081849	86	815	1.35978942038585	Cellular component morphogenesis	http://amigo.geneontology.org/amigo/term/GO:0032989	HECW1 SPAG9 PLEKHO1 PIK3CB FSTL4 NGEF MAP3K13 NTN4 USP33 EPB41L3 MTMR2 NEFH MCF2 FBXO31 CACNG7 SCN1B LIMK1 CNTNAP1 RND2 EIF4G2 VEGFA TRAK2 TNNT2 B4GALT6 BCL11A SLITRK3 PIK3CA PARD6B RNF6 CHN1 FGF13 MAP1B DCLK1 EPHB2 EMX1 TBR1 STXBP1 SEMA6D ZNF365 PPP3CA AFG3L2 RNF157 CELSR2 SYT2 CPNE9 TMF1 PHLDB2 TIAM2 C9orf72 FEZ1 PRKCA KIF5A BRAF KALRN SPTBN4 BRSK1 ELAVL4 NEXN LMTK2 ADCY1 CFL2 RET ILK NDEL1 MAP…
0.0839587143081849	53	457	1.49448129900684	Positive regulation of GTPase activity	http://amigo.geneontology.org/amigo/term/GO:0043547	ADRB1 ARAP2 RASGRF1 NGEF EVI5 RASGRP2 GNB5 ARHGEF10L GNAS SH3BP1 DEPDC5 EIF5 SEC23A SIPA1L3 TBC1D19 TBC1D30 NEDD9 ERRFI1 SIPA1L2 RAB3GAP2 ARHGAP9 CHN1 ARHGEF11 STARD13 VAV3 TBC1D4 FAM13A GIT2 IQSEC1 STXBP5L ARHGAP26 TIAM2 USP6NL ASAP2 RANBP2 KALRN ALDH1A1 GAPVD1 NDEL1 TBC1D16 NET1 RABEP2 ALS2CL RGMA PLCB1 RGS6 LRRK2 RGPD4 CHML TBC1D8 DENND1B SRGAP2
0.0845150424138561	14	77	2.34297754252531	Adult locomotory behavior	http://amigo.geneontology.org/amigo/term/GO:0008344	ADAM22 ABHD12 GLRB FGF12 HOXD9 SCN1A KALRN SPTBN4 OXR1 PBX3 MECP2 CEND1 INPP5F GIGYF2
0.085301350370088	12	61	2.53502488207656	Phosphatidylinositol phosphate biosynthetic process	http://amigo.geneontology.org/amigo/term/GO:0046854	PIK3CB ITPKC BPNT2 PIP5K1B PIK3CA EFR3A IMPA1 PI4K2A FAM126B PIP5KL1 SOCS5 PIP5K1C
0.085301350370088	70	640	1.40944742792538	Developmental growth	http://amigo.geneontology.org/amigo/term/GO:0048589	JARID2 SPAG9 ADRB1 FSTL4 MAP3K13 RARB PALB2 ADD1 GNAS CACNG7 LIMK1 TGFBR1 PLEKHA1 RAI1 RND2 EIF4G2 CDKN1B PPARD VEGFA BCL11A PIK3CA ACVR1C SLC12A5 MKKS RNF6 PTPN12 FGF13 MAP1B DCLK1 CCNB1 EMX1 PIM1 SEMA6D PPP3CA FGF7 AFG3L2 RNF157 ECM1 SYT2 CPNE9 C9orf72 SLC25A25 ADM GAS2 ARID5B AKAP6 NRG1 SPTBN4 PTX3 CITED2 ILK NDEL1 SEMA4C AR THBS3 AKAP13 GPR149 ARIH2 RMI1 RGMA PLCB1 POU3F2 ARID2 COL27A1 ANXA6 …
0.0853699388458077	31	233	1.71449644206251	Regulation of peptide hormone secretion	http://amigo.geneontology.org/amigo/term/GO:0090276	ICA1 ABCC8 NOS2 CACNA2D2 TM7SF3 GNAS SIRT4 CPT1A PPARD GPLD1 PASK TARDBP ACVR1C PFKFB2 SNAP25 ARNTL PPP3CA CACNA1A TRPM2 STXBP5L TCF7L2 ITPR1 PRKCA KCNB1 KALRN VSNL1 IRS1 KCNS3 EFNA5 KCNJ11 PIM3
0.0866718165067052	7	25	3.60818541548898	Melanosome localization	http://amigo.geneontology.org/amigo/term/GO:0032400	MREG MKKS BBS7 SHROOM2 DCTN2 RAB11B MYO5A
0.0869410613791046	36	283	1.63925637250887	Monosaccharide metabolic process	http://amigo.geneontology.org/amigo/term/GO:0005996	MDH1 PPP1R3F RORA SORBS1 MLYCD SLC39A14 ALDOC PPARGC1A CPT1A GNB3 ENO2 PPARD GPLD1 PASK SLC25A12 GALE GOT1 PIK3CA NLN PFKFB2 GOT2 ATF4 PPP1R3D MYC PGD RANBP2 ALDH1A1 NUDT5 IRS1 KBTBD2 PC PGP KCNJ11 PPP1CB GALT PPP1R3E
0.0884894313823811	6	19	4.06938204754396	Cholesterol storage	http://amigo.geneontology.org/amigo/term/GO:0010878	SOAT1 PPARD NR1H2 TTC39B STARD4 LPL
0.0884894313823811	6	19	4.06938204754396	Striatum development	http://amigo.geneontology.org/amigo/term/GO:0021756	RARB MKKS FOXP2 ALDH1A3 SECISBP2 LRRK2
0.0884894313823811	6	19	4.06938204754396	Phosphorylated carbohydrate dephosphorylation	http://amigo.geneontology.org/amigo/term/GO:0046838	INPP5A MTMR2 BPNT2 IMPA1 SYNJ1 INPP5J
0.0884894313823811	6	19	4.06938204754396	Inositol phosphate catabolic process	http://amigo.geneontology.org/amigo/term/GO:0071545	INPP5A MTMR2 BPNT2 IMPA1 SYNJ1 INPP5J
0.0884894313823811	18	112	2.07102479205362	Organelle disassembly	http://amigo.geneontology.org/amigo/term/GO:1903008	SLC25A5 USP36 ATG5 FUNDC1 WIPI1 MTIF2 KIF9 PPARGC1A CAMKK2 MFN2 MAP1LC3B CTSK CISD2 MRRF TEX264 FUNDC2 ATG13 WDR45
0.0894914250898483	138	1409	1.26211494306367	Positive regulation of catalytic activity	http://amigo.geneontology.org/amigo/term/GO:0043085	FGR CAMKK1 NOS2 PKD1 DDX11 BID GCLM BAK1 MAP2K3 LCP2 ADRB1 GUCA2B ARAP2 KITLG PIK3CB RASGRF1 LPAR2 NGEF EVI5 RASGRP2 PSME4 ATP1B3 GNB5 ARHGEF10L MAP2K7 GNAS SH3BP1 DEPDC5 EIF5 SEC23A FLT1 NAPA SIPA1L3 PFN1 FAM20A DCUN1D4 TBC1D19 CDKN1B TBC1D30 NEDD9 GPLD1 VEGFA ERRFI1 SIPA1L2 APH1A TNNT2 PKD2 RAB3GAP2 PIK3CA FLT3 ARHGAP9 ACVR1C PFKFB2 MAP2K2 PLA2G5 RFPL1 CHN1 CCNT1 FGF13 NR1H2 ARHGEF11 CHI3L1 DST…
0.0901075355992157	14	78	2.31293936890319	Autophagy of mitochondrion	http://amigo.geneontology.org/amigo/term/GO:0000422	SLC25A5 USP36 ATG5 FUNDC1 WIPI1 PPARGC1A CAMKK2 MFN2 MAP1LC3B CTSK CISD2 FUNDC2 ATG13 WDR45
0.0901075355992157	14	78	2.31293936890319	Mitochondrion disassembly	http://amigo.geneontology.org/amigo/term/GO:0061726	SLC25A5 USP36 ATG5 FUNDC1 WIPI1 PPARGC1A CAMKK2 MFN2 MAP1LC3B CTSK CISD2 FUNDC2 ATG13 WDR45
0.0903314258506457	63	567	1.43181960932102	Nucleotide metabolic process	http://amigo.geneontology.org/amigo/term/GO:0009117	AK2 NOS2 GUCA2B RRM2B SPHK2 FAR2 NTHL1 PDE4A COASY RORA MAGI3 DLD AAAS PRPS2 NUP93 MLYCD BPNT2 IMPDH1 AK1 ALDOC PPARGC1A ENO2 NUDT12 NME5 SLC25A12 ELOVL4 RHOQ PFKFB2 ACSL3 SULT4A1 MPP1 ACSS2 AMPD3 NUDT15 MYC GMPR NUP54 UCK2 GUCY1A2 PANK1 RANBP2 ADCY9 CMPK1 GMPS ELOVL7 ACSL6 ADCY1 PDP1 NUDT5 NNMT PDE7B PDP2 PFAS ZBTB7A UPP1 RNLS ADSS1 LRRK2 ENTPD4 FITM2 OGDHL ASPDH NT5M
0.0934553169493963	17	104	2.10642692525112	Dendritic spine development	http://amigo.geneontology.org/amigo/term/GO:0060996	FSTL4 NGEF MAPK6 NCK2 ZMYND8 FMR1 CPEB3 EIF4G2 SLC12A5 EPHB2 ZNF365 IQSEC1 KALRN LRRK2 DNM3 ARC SRGAP2
0.0939848577067181	105	1034	1.30857788279339	Response to organic cyclic compound	http://amigo.geneontology.org/amigo/term/GO:0014070	BRCA1 CALCOCO1 BID GRAMD1B GCLM BAK1 TAF2 RORA GNB5 ATP2B1 TMEM38A PIAS2 DDX1 GNAS SLC9A1 MTAP HCN2 P2RX6 ATP1A3 TGFBR1 KDM4C NFKB1 PPARGC1A CPT1A CDKN1B PPARD SOD2 GPLD1 GABRG2 GOLPH3 NR3C1 STC2 IGFBP2 ERRFI1 AKAP7 PKD2 KLF9 GOT1 NR2C1 KCNJ8 FLT3 ACSL3 NCOA3 TRERF1 GOT2 INSIG2 TICAM1 RNF6 ATF4 VGF FOXP2 BCL2L2 MAP1B ARNTL MBD2 CCNB1 ROCK2 STXBP1 MYC PIM1 FDX1 USP8 TRPC3 ANXA3 LEF1 TRPM2 RALB TMF…
0.0940422939834644	60	536	1.4425048302861	Regulation of GTPase activity	http://amigo.geneontology.org/amigo/term/GO:0043087	ADRB1 ARAP2 RASGRF1 NGEF EVI5 RASGRP2 GNB5 ARHGEF10L GNAS SH3BP1 DEPDC5 EIF5 SEC23A SIPA1L3 TBC1D19 TBC1D30 NEDD9 ERRFI1 SIPA1L2 RAB3GAP2 ARHGAP9 MKKS CHN1 ARHGEF11 STARD13 VAV3 TBC1D4 LRCH1 FAM13A GIT2 IQSEC1 STXBP5L ARHGAP26 TIAM2 USP6NL ASAP2 RANBP2 FGD5 DGKI KALRN RICTOR ALDH1A1 GAPVD1 NDEL1 TBC1D16 NET1 RABEP2 ALS2CL RGMA PLCB1 RGS6 EFNA5 LRRK2 RGPD4 CHML TBC1D8 DENND1B PLXNA4 SRGAP2
0.0968251755135536	25	178	1.80988433762489	Striated muscle contraction	http://amigo.geneontology.org/amigo/term/GO:0006941	MAP2K3 TMEM38A SLC9A1 SMPX MYLK2 TNNC2 SCN1B FGF12 TNNT2 KCNJ8 PIK3CA FGF13 ARHGEF11 STAC2 ATP1B1 SCN1A SCN2B ATP1A1 ADORA1 KCND3 ATP2A2 SCN4B GJC1 SLC8A1 RYR2
0.0968251755135536	54	473	1.47117194530659	Lipid localization	http://amigo.geneontology.org/amigo/term/GO:0010876	NOS2 GRAMD1B HEXB SOAT1 ABCA7 OSBPL3 OSBPL6 APOL4 APOL1 SLC25A17 KCNN4 PLEKHA8 RPS6KB1 NFKB1 CPT1A PPARD EEPD1 SFTPA1 ACVR1C ACSL3 GOT2 PLA2G5 APOL2 LDLR NR1H2 ESYT1 OSBPL1A ATP8B2 TMF1 STAR PLA2R1 ABCA9 ABCA6 TTC39B ACE CDS1 STARD4 PDZD8 GALR1 NKX3-1 VSTM2A XKR6 STARD5 ABCG4 ABCD2 PITPNA FZD4 LPL CIDEA SPNS2 FITM2 ATP10A STARD10 XKR9
0.0968251755135536	100	979	1.31627951827265	Cellular homeostasis	http://amigo.geneontology.org/amigo/term/GO:0019725	KRIT1 ABCC8 NOS2 PKD1 ERP44 GLRX2 GCLM BAK1 HEXB SLC4A8 HERPUD1 ATG5 LPAR2 ATP2B3 ATP1B3 ATP2B1 TMEM38A ADD1 SLC9A1 MCOLN1 DLD SLC39A14 KCNN4 ATP1A3 ATP4A GLRX3 CCDC47 STIM2 PPARGC1A GNB3 PPARD GPLD1 SLC29A1 SLC4A9 STC2 KNG1 PKD2 TRIM32 IDE GOT1 PIK3CA SLC12A5 TMTC4 ATF4 CLN6 ABCB7 ATP1A4 ATP13A3 RAB11FIP5 SLC9A5 CCDC115 SLC31A1 ATP6V1G1 MYC TRPC3 PPP3CA SLC39A8 AFG3L2 CACNA1A TRPM2 ATP1B1 XPR1 A…
0.0968251755135536	10	47	2.74178223061472	Neuron maturation	http://amigo.geneontology.org/amigo/term/GO:0042551	ANKS1A MAP3K13 NTN4 B4GALT6 BCL11A SCLT1 SPTBN4 RET MECP2 LRRK2
0.0968251755135536	54	473	1.47117194530659	Response to peptide hormone	http://amigo.geneontology.org/amigo/term/GO:0043434	ABCC8 ATP2B1 GNAS SLC9A1 SORBS1 SLC39A14 RPS6KB1 NFKB1 CDKN1B GPLD1 STC2 IGFBP2 ERRFI1 EIF2B2 RHOQ IDE GOT1 PIK3CA ACVR1C GOT2 INSIG2 MAX VGF MAP1B PTPRE SORT1 ROCK2 TBC1D4 ATP6V1G1 MYC GGH SORL1 STAT4 ATP6V1B2 GNRH1 STAR ADM APPL1 BRAF ZBTB7B ADCY9 ADCY1 FBN1 PRKCB NDEL1 IRS1 KBTBD2 ESRRA LPL UCP3 CYC1 MYO5A ATP6V1E2 NEFL
0.0974263885619639	22	150	1.89000188430375	Learning	http://amigo.geneontology.org/amigo/term/GO:0007612	ABCC8 ABCA7 DDHD2 AAAS TANC1 SLC12A5 ATXN1 FGF13 SNAP25 EPHB2 TBR1 SLC24A2 DGKI BRAF SYNJ1 KALRN BRSK1 ELAVL4 MAP1A MECP2 GRIN2A ARC
0.0974263885619639	71	657	1.39259167481908	Nucleobase-containing small molecule metabolic process	http://amigo.geneontology.org/amigo/term/GO:0055086	AK2 NOS2 GUCA2B RRM2B SPHK2 FAR2 NTHL1 PDE4A COASY RORA MAGI3 DLD AAAS MTAP PRPS2 CDADC1 NUP93 MLYCD BPNT2 IMPDH1 AK1 ALDOC PPARGC1A ENO2 NUDT12 NME5 SLC25A12 ELOVL4 RHOQ PFKFB2 ACSL3 SULT4A1 MPP1 ACSS2 MGAT1 AMPD3 NUDT15 MYC GMPR NUP54 UCK2 GUCY1A2 PANK1 RANBP2 ADCY9 CMPK1 EXTL2 GNPDA2 GMPS ELOVL7 ACSL6 ADCY1 PDP1 NUDT5 NNMT UGP2 PDE7B PDP2 GLRX PFAS ZBTB7A UPP1 RNLS ADSS1 LRRK2 ENTPD4 FITM2 OGD…
0.0974871106958624	29	217	1.72214247941376	Purine nucleotide biosynthetic process	http://amigo.geneontology.org/amigo/term/GO:0006164	AK2 NOS2 GUCA2B SPHK2 COASY DLD PRPS2 MLYCD IMPDH1 AK1 PPARGC1A NME5 SLC25A12 ELOVL4 ACSL3 ACSS2 AMPD3 MYC GUCY1A2 PANK1 ADCY9 GMPS ELOVL7 ACSL6 ADCY1 PDP1 PDP2 PFAS ADSS1
0.0974871106958624	52	453	1.47923085466278	Regulation of neuron projection development	http://amigo.geneontology.org/amigo/term/GO:0010975	HECW1 FSTL4 NGEF MAP3K13 STX1B CTSZ MCF2 FBXO31 SCN1B LIMK1 RND2 EIF4G2 VEGFA TRAK2 BCL11A RNF6 CHN1 FGF13 MAP1B SNAP25 EPHB2 TBR1 SEMA6D ZNF365 PPP3CA TIAM2 CAMK2G FEZ1 BRAF KALRN BRSK1 ELAVL4 PAQR3 RET ILK NDEL1 SEMA4C KNDC1 RGMA FES CAMK1D KREMEN1 POU3F2 INPP5J LRRK2 DNM3 ARC INPP5F NCKIPSD PLXNA4 CUX1 NEFL
0.0974871106958624	143	1473	1.2510195771868	Neuron differentiation	http://amigo.geneontology.org/amigo/term/GO:0030182	HECW1 SPAG9 NCDN PIK3CB FSTL4 PRDM1 RASGRF1 CDON ANKS1A NGEF RORA MAPK6 NCK2 MAP3K13 NTN4 USP33 EPB41L3 MTMR2 STX1B NEFH TRIP11 ZMYND8 CTSZ SNPH MCF2 FMR1 FBXO31 NAPA CACNG7 SCN1B LIMK1 TGFBR1 KDM4C CPEB3 CNTNAP1 RND2 EIF4G2 VEGFA PCDH12 WNT6 STRN TRAK2 B4GALT6 SATB2 TRIM32 ONECUT2 BCL11A SLITRK3 PIK3CA TTC21B ACSL3 SLC12A5 PARD6B RNF6 ATF4 LIF CHN1 HOXD9 FGF13 MAP1B SNAP25 DCLK1 EPHB2 EMX1 ZFHX2…
0.0974871106958624	7	26	3.46940905335479	Endoplasmic reticulum calcium ion homeostasis	http://amigo.geneontology.org/amigo/term/GO:0032469	BAK1 HERPUD1 CCDC47 TMTC4 ITPR1 ATP2A2 PACS2
0.0974871106958624	24	169	1.83001796220912	Regulation of generation of precursor metabolites and energy	http://amigo.geneontology.org/amigo/term/GO:0043467	NOS2 PPP1R3F OPN3 SPHK2 AAAS SORBS1 NUP93 PPARGC1A PASK SLC25A12 IDE PIK3CA PFKFB2 PPP1R3D CCNB1 MYC COX17 NUP54 RANBP2 COX7A1 IRS1 ZBTB7A PPP1CB PPP1R3E
0.0974871106958624	157	1636	1.23665104399181	Secretion	http://amigo.geneontology.org/amigo/term/GO:0046903	FGR ICA1 ABCC8 NOS2 CACNA2D2 CAPN1 ERP44 ANK1 HEXB SLC4A8 CBLN4 ATG5 SPHK2 TM7SF3 CTSA CYB5R4 CADPS2 PPIE ACHE GNAS SIRT4 RPH3A STX1B CTSZ SNPH FMR1 MAGED2 PARD6A NAGPA CPPED1 KCNN4 NAPA USF2 IMPDH1 ALDOC NFKB1 CTSC CPT1A PPARD GPLD1 VEGFA SLC29A1 GOLPH3 KNG1 ARMC8 ACTR1B PASK TARDBP COPA GIPC1 ARHGAP9 ACVR1C PFKFB2 ACSL3 ARFGEF2 GOT2 NECAB3 PLA2G5 PNKD LIF VGF NR1H2 SNAP25 CHI3L1 ARNTL AMPD3 OST…
0.0974871106958624	19	123	1.99057848125118	Negative regulation of protein transport	http://amigo.geneontology.org/amigo/term/GO:0051224	ABCC8 GOPC SIRT4 LYPLA1 ACVR1C RAB11FIP5 PPP3CA STXBP5L SNX12 FRMD4A DPH3 CABP1 KCNB1 VSNL1 IRS1 YOD1 KCNJ11 LRRK2 PIM3
0.0974871106958624	7	26	3.46940905335479	Pigment granule localization	http://amigo.geneontology.org/amigo/term/GO:0051875	MREG MKKS BBS7 SHROOM2 DCTN2 RAB11B MYO5A
0.0974871106958624	76	713	1.37358290711862	Carbohydrate derivative biosynthetic process	http://amigo.geneontology.org/amigo/term/GO:1901137	HS3ST1 AK2 POMT2 XYLT2 RRM2B SOAT1 SPHK2 ST3GAL6 ABCA7 COASY ST6GALNAC1 ITM2A DLD MTAP TRIP11 ST8SIA5 PRPS2 MLYCD NAGPA IMPDH1 AK1 PIGL NFKB1 PPARGC1A ST8SIA1 NME5 GOLPH3 ST3GAL5 SLC25A12 TRAK2 B4GALT6 ELOVL4 B4GALT4 ACSL3 TMTC4 NECAB3 ST3GAL3 ACSS2 MGAT1 AMPD3 CHST12 MYC SLC39A8 ASGR1 UCK2 GALNT13 TNIP1 TCF7L2 MGAT5 GUCY1A2 PANK1 ST3GAL2 ACAN ASGR2 ADCY9 CMPK1 EXTL2 GNPDA2 GMPS ELOVL7 ACSL6 ADCY…
0.0978589301070333	23	160	1.85241661955907	Positive regulation of lipid metabolic process	http://amigo.geneontology.org/amigo/term/GO:0045834	FGR SPHK2 SIRT4 SORBS1 FLT1 MLYCD PPARGC1A CPT1A PPARD GPLD1 FLT3 LPGAT1 ACSL3 LDLR NR1H2 VAV3 STAR ADM ADORA1 ABHD6 STARD4 IRS1 ABCD2
0.0978589301070333	12	63	2.45454790169318	Export across plasma membrane	http://amigo.geneontology.org/amigo/term/GO:0140115	ATP2B3 ATP1B3 ATP2B1 SLC9A1 ATP1A3 ATP4A ATP1A4 ATP1B1 ATP1A1 KCND3 KCNA2 SLC8A1
0.0996453214761671	5	14	4.60227731567471	Protein localization to phagophore assembly site	http://amigo.geneontology.org/amigo/term/GO:0034497	WIPI1 MFN2 ATG13 PACS2 WDR45
0.0996453214761671	5	14	4.60227731567471	Cellular response to purine-containing compound	http://amigo.geneontology.org/amigo/term/GO:0071415	TMEM38A PPARGC1A TRPM2 SLC8A1 RYR2
0.0996453214761671	5	14	4.60227731567471	Tricarboxylic acid metabolic process	http://amigo.geneontology.org/amigo/term/GO:0072350	CS IDH3G SIRT4 IDH3B IDH3A
0.101004907556053	66	605	1.40578652551519	Mitochondrion organization	http://amigo.geneontology.org/amigo/term/GO:0007005	SLC25A5 DNAJC11 BID GCLM TOMM34 BAK1 USP36 ATG5 FUNDC1 WIPI1 DDHD2 SIRT4 SLC9A1 DDHD1 E2F1 ARMCX3 CHCHD3 TFAM PPARGC1A FOXRED1 CAMKK2 SOD2 GOLPH3 SLC25A36 TRAK2 MFN2 PPP3CC TIMM8A BCL2L2 ECSIT TOMM40 HIGD1B NDUFB5 MYC COX17 PIF1 MAP1LC3B AFG3L2 SAE1 CTSK CISD2 CDKN2A FEZ1 CYRIB OXA1L AIFM1 MX1 TOMM40L COX7A1 TFB2M CHCHD4 GRPEL2 FUNDC2 SDHAF2 MFF CYCS ESRRA ATG13 MTX3 ARIH2 NDUFA12 LYRM7 LRRK2 WDR…
0.101297659953098	33	258	1.64825745724164	Cellular response to steroid hormone stimulus	http://amigo.geneontology.org/amigo/term/GO:0071383	BRCA1 CALCOCO1 ATP2B1 PIAS2 ATP1A3 KDM4C PPARD NR3C1 ERRFI1 KLF9 NR2C1 FLT3 TRERF1 RNF6 ARNTL USP8 LEF1 TMF1 STAR NR3C2 PPARGC1B AIFM1 FBXO32 ATP1A1 NKX3-1 AR ESRRA ZNF366 ZBTB7A ESRRG NCOR2 H4-16 H4C1
0.101402842767048	14	80	2.25511588468061	Cardiac muscle hypertrophy	http://amigo.geneontology.org/amigo/term/GO:0003300	JARID2 SLC9A1 GLRX3 ERRFI1 ROCK2 IL6ST TRPC3 PPP3CA AKAP6 PRKCA AKAP13 ATP2A2 RYR2 INPP5F
0.101402842767048	14	80	2.25511588468061	Nucleoside monophosphate metabolic process	http://amigo.geneontology.org/amigo/term/GO:0009123	AK2 MAGI3 PRPS2 IMPDH1 AK1 MPP1 AMPD3 UCK2 CMPK1 GMPS PFAS UPP1 ADSS1 NT5M
0.102536434261368	6	20	3.86591294516676	Fibroblast apoptotic process	http://amigo.geneontology.org/amigo/term/GO:0044346	BID BAK1 CUL3 PIK3CA MYC GAS6
0.103456349613288	4	9	5.72727843728409	Fatty acid alpha-oxidation	http://amigo.geneontology.org/amigo/term/GO:0001561	SLC25A17 PHYH PECR HACL1
0.103456349613288	4	9	5.72727843728409	Histone H2A-K119 monoubiquitination	http://amigo.geneontology.org/amigo/term/GO:0036353	TRIM37 PCGF1 PCGF5 PCGF3
0.103456349613288	4	9	5.72727843728409	Negative regulation of collateral sprouting	http://amigo.geneontology.org/amigo/term/GO:0048671	FSTL4 BCL11A FGF13 RGMA
0.104159034000243	22	152	1.86513343845765	Regulation of regulated secretory pathway	http://amigo.geneontology.org/amigo/term/GO:1903305	FGR SLC4A8 SPHK2 FMR1 GIPC1 STXBP1 PREPL SYT2 STXBP5L DGKI BRAF KCNB1 ADCY1 PRKCB SYT12 ATP2A2 FES HYAL3 LRRK2 SCAMP5 SYT15 SYT3
0.104667757670658	15	89	2.17186120514987	Regulation of sodium ion transport	http://amigo.geneontology.org/amigo/term/GO:0002028	HECW1 ATP1B3 TESC SLC9A1 SCN1B FGF12 KLHL24 FGF13 ATP1B1 SCN2B SPTBN4 ATP1A1 GLRX SCN4B SLC8A1
0.105584159782372	11	56	2.53125252362109	Regulation of sodium ion transmembrane transporter activity	http://amigo.geneontology.org/amigo/term/GO:2000649	HECW1 TESC SLC9A1 SCN1B FGF12 KLHL24 FGF13 ATP1B1 SCN2B GLRX SCN4B
0.106406389319658	119	1203	1.27471222076709	Neuron development	http://amigo.geneontology.org/amigo/term/GO:0048666	HECW1 SPAG9 NCDN PIK3CB FSTL4 PRDM1 RASGRF1 ANKS1A NGEF MAPK6 NCK2 MAP3K13 NTN4 USP33 EPB41L3 MTMR2 STX1B NEFH TRIP11 ZMYND8 CTSZ MCF2 FMR1 FBXO31 CACNG7 SCN1B LIMK1 CPEB3 CNTNAP1 RND2 EIF4G2 VEGFA PCDH12 STRN TRAK2 B4GALT6 TRIM32 ONECUT2 BCL11A SLITRK3 PIK3CA SLC12A5 PARD6B RNF6 LIF CHN1 HOXD9 FGF13 MAP1B SNAP25 DCLK1 EPHB2 EMX1 TBR1 STXBP1 SEMA6D ZNF365 PPP3CA AFG3L2 RNF157 CELSR2 VASH2 SYT2 CP…
0.110327874001562	9	41	2.82871678914641	Triglyceride biosynthetic process	http://amigo.geneontology.org/amigo/term/GO:0019432	GPLD1 LPGAT1 MOGAT1 LDLR NR1H2 MOGAT2 LPL FITM2 GK
0.110984044457171	103	1022	1.29872483154656	Protein ubiquitination	http://amigo.geneontology.org/amigo/term/GO:0016567	HECW1 BRCA1 NUB1 CUL3 PHF23 HERPUD1 ATG5 PSME4 MKRN2 KLHL20 UBE2D4 KEAP1 MID2 WDR70 HACE1 ATXN7L3 KDM2B RASD2 CCNB1IP1 FBXO31 TRIM35 UBE2W KCTD9 LIMK1 TGFBR1 TRIM37 BLMH TNFAIP1 DCUN1D4 ZBTB16 FBXO9 KLHL24 PCGF1 IVNS1ABP TRIM32 RNF113A TICAM1 RNF6 RFPL1 RFPL3 TULP4 UBAC1 UBE4B TRIM47 TPP2 RNFT2 RNF144B HERC6 PRICKLE1 FANCI RNF157 SAE1 FBXO28 SPOPL KLHL8 FBXL17 TRIM41 CDKN2A DCUN1D2 UBE3B C18orf25…
0.111376467522189	105	1045	1.29480337876399	Neuron projection development	http://amigo.geneontology.org/amigo/term/GO:0031175	HECW1 SPAG9 NCDN PIK3CB FSTL4 RASGRF1 NGEF MAPK6 NCK2 MAP3K13 NTN4 USP33 EPB41L3 STX1B NEFH TRIP11 ZMYND8 CTSZ MCF2 FMR1 FBXO31 CACNG7 SCN1B LIMK1 CPEB3 CNTNAP1 RND2 EIF4G2 VEGFA STRN TRAK2 B4GALT6 TRIM32 BCL11A SLITRK3 PIK3CA SLC12A5 PARD6B RNF6 CHN1 FGF13 MAP1B SNAP25 DCLK1 EPHB2 EMX1 TBR1 STXBP1 SEMA6D ZNF365 PPP3CA AFG3L2 RNF157 CELSR2 VASH2 SYT2 CPNE9 IQSEC1 TIAM2 LRP12 C9orf72 CAMK2G ADM FE…
0.114854033675951	46	395	1.50069194495925	Glycerophospholipid metabolic process	http://amigo.geneontology.org/amigo/term/GO:0006650	PIK3CB INPP5A DDHD2 ITPKC MTMR2 ACHE DDHD1 ABHD12 BPNT2 PLEKHA8 PIP5K1B PLEKHA1 MTMR4 PIGL GPLD1 PLCD4 PIK3CA LPGAT1 ACSL3 PLA2G5 LDLR NR1H2 EFR3A IMPA1 NAAA GDPD1 PI4K2A FAM126B DGKI SYNJ1 AGPAT3 CDS1 ABHD6 ENPP6 PIP5KL1 MECP2 SOCS5 LPCAT4 TMEM86B PLCB1 PGP INPP5J PIP5K1C INPP5F SACM1L STARD10
0.117418506577032	40	333	1.54791309115786	Calcium ion transmembrane transport	http://amigo.geneontology.org/amigo/term/GO:0070588	CACNA2D2 PKD1 ATG5 CACNB1 ATP2B3 GNB5 ATP2B1 TMEM38A SLC9A1 MCOLN1 FMR1 CACNG7 STIM2 SLC25A12 PKD2 CACNG6 TRPC3 AFG3L2 STAC2 CACNA1A TRPM2 CACNG8 ATP1B1 SLC25A25 ITPR1 AKAP6 SLC24A2 ATP2B2 CACNA2D3 C4orf3 CUL5 CACNG2 ATP2A2 CACNB4 SLC8A1 GAS6 GRIN2A SESTD1 ANXA6 RYR2
0.117418506577032	157	1649	1.22690182411801	Plasma membrane bounded cell projection organization	http://amigo.geneontology.org/amigo/term/GO:0120036	HECW1 SPAG9 PKD1 NCDN PLEKHO1 PIK3CB FSTL4 ATG5 RASGRF1 NGEF MAPK6 NCK2 MAP3K13 NTN4 USP33 EPB41L3 MTMR2 STX1B NEFH CDKL1 TRIP11 ZMYND8 CTSZ PPP1R16B CEP192 MCF2 FMR1 FBXO31 CEP152 ATP1A3 CACNG7 SCN1B LIMK1 TGFBR1 PLEKHA1 CPEB3 PFN1 CNTNAP1 RND2 EIF4G2 TBC1D30 VEGFA NME5 GOLPH3 TANC1 STRN TRAK2 B4GALT6 PKD2 TRIM32 ONECUT2 RHOQ BCL11A SLITRK3 PIK3CA TTC21B SLC12A5 PARD6B MKKS RNF6 CHN1 TTBK2 FGF13…
0.119296812356978	3	5	7.73182589033352	Mitochondrial electron transport, succinate to ubiquinone	http://amigo.geneontology.org/amigo/term/GO:0006121	SDHA SDHAF2 SDHD
0.119296812356978	63	579	1.40214459151126	Nucleoside phosphate metabolic process	http://amigo.geneontology.org/amigo/term/GO:0006753	AK2 NOS2 GUCA2B RRM2B SPHK2 FAR2 NTHL1 PDE4A COASY RORA MAGI3 DLD AAAS PRPS2 NUP93 MLYCD BPNT2 IMPDH1 AK1 ALDOC PPARGC1A ENO2 NUDT12 NME5 SLC25A12 ELOVL4 RHOQ PFKFB2 ACSL3 SULT4A1 MPP1 ACSS2 AMPD3 NUDT15 MYC GMPR NUP54 UCK2 GUCY1A2 PANK1 RANBP2 ADCY9 CMPK1 GMPS ELOVL7 ACSL6 ADCY1 PDP1 NUDT5 NNMT PDE7B PDP2 PFAS ZBTB7A UPP1 RNLS ADSS1 LRRK2 ENTPD4 FITM2 OGDHL ASPDH NT5M
0.119296812356978	26	193	1.73598854187108	Purine ribonucleotide biosynthetic process	http://amigo.geneontology.org/amigo/term/GO:0009152	AK2 SPHK2 COASY DLD MLYCD IMPDH1 AK1 PPARGC1A NME5 SLC25A12 ELOVL4 ACSL3 ACSS2 AMPD3 MYC GUCY1A2 PANK1 ADCY9 GMPS ELOVL7 ACSL6 ADCY1 PDP1 PDP2 PFAS ADSS1
0.119296812356978	3	5	7.73182589033352	Ganglioside biosynthetic process via lactosylceramide	http://amigo.geneontology.org/amigo/term/GO:0010706	B4GALT6 ST3GAL3 ST3GAL2
0.119296812356978	3	5	7.73182589033352	Late endosome to Golgi transport	http://amigo.geneontology.org/amigo/term/GO:0034499	GCC2 SNX12 RAB7B
0.119296812356978	63	579	1.40214459151126	Regulation of vesicle-mediated transport	http://amigo.geneontology.org/amigo/term/GO:0060627	FGR GOPC SLC4A8 PIK3CB ATG5 SPHK2 ABCA7 CADPS2 MTMR2 STX1B FMR1 ZDHHC2 VEGFA AAK1 SGIP1 PPP3CC LYPLA1 GIPC1 ACSL3 MAP2K2 PLA2G5 MKLN1 NR1H2 IL15RA TBC1D4 STXBP1 SORL1 PREPL PPP3CA MFGE8 SYT2 STXBP5L CPLX2 SNX12 SAR1B NRG1 APPL1 DGKI BRAF KCNB1 SYNJ1 VSNL1 PTX3 LRPAP1 ADCY1 PRKCB LGI3 CPLX1 SYT12 ATP2A2 SPHK1 FES CAMK1D GAS6 RAB11B HYAL3 LRRK2 ARC SCAMP5 INPP5F RUFY2 SYT15 SYT3
0.119296812356978	3	5	7.73182589033352	Hematopoietic stem cell migration to bone marrow	http://amigo.geneontology.org/amigo/term/GO:0097241	GPLD1 JAM2 GAS6
0.119296812356978	3	5	7.73182589033352	Positive regulation of the force of heart contraction	http://amigo.geneontology.org/amigo/term/GO:0098735	SLC9A1 SLC8A1 RYR2
0.119296812356978	3	5	7.73182589033352	Negative regulation of autophagosome maturation	http://amigo.geneontology.org/amigo/term/GO:1901097	CLEC16A PHF23 UBQLN4
0.119296812356978	3	5	7.73182589033352	Response to glycoside	http://amigo.geneontology.org/amigo/term/GO:1903416	ATP1A3 ATP1A1 CHEK2
0.119296812356978	3	5	7.73182589033352	Regulation of branching morphogenesis of a nerve	http://amigo.geneontology.org/amigo/term/GO:2000172	MAP3K13 BCL11A LRRK2
0.119689129983008	20	136	1.89505536527782	Centrosome cycle	http://amigo.geneontology.org/amigo/term/GO:0007098	BRCA1 USP33 CEP192 PARD6A CEP152 TRIM37 PKD2 PARD6B KIF25 ROCK2 KIAA1614 CENPJ BRSK1 MAP9 NDEL1 C2CD3 CCDC57 FES CEP63 UVRAG
0.120575820466541	6	21	3.68182185253977	Synaptic vesicle fusion to presynaptic active zone membrane	http://amigo.geneontology.org/amigo/term/GO:0031629	STX1B SNAP25 STXBP1 CPLX2 CPLX1 STX19
0.120575820466541	143	1489	1.23757678790877	Secretion by cell	http://amigo.geneontology.org/amigo/term/GO:0032940	FGR ICA1 ABCC8 NOS2 CACNA2D2 CAPN1 ERP44 ANK1 HEXB SLC4A8 CBLN4 SPHK2 TM7SF3 CTSA CYB5R4 CADPS2 PPIE ACHE GNAS SIRT4 RPH3A STX1B CTSZ SNPH FMR1 MAGED2 PARD6A NAGPA CPPED1 KCNN4 NAPA IMPDH1 ALDOC NFKB1 CTSC CPT1A PPARD GPLD1 VEGFA GOLPH3 KNG1 ARMC8 ACTR1B PASK TARDBP GIPC1 ARHGAP9 ACVR1C PFKFB2 ARFGEF2 NECAB3 PNKD LIF VGF NR1H2 SNAP25 CHI3L1 ARNTL AMPD3 OSTF1 RAB11FIP5 CAB39 STXBP1 RABEPK GGH PREP…
0.120575820466541	24	174	1.77743123915713	Positive regulation of developmental growth	http://amigo.geneontology.org/amigo/term/GO:0048639	MAP3K13 CACNG7 LIMK1 RND2 EIF4G2 PPARD VEGFA BCL11A MKKS MAP1B CCNB1 PIM1 RNF157 SYT2 CPNE9 AKAP6 NRG1 SPTBN4 ILK NDEL1 PLCB1 POU3F2 ITSN2 SYT3
0.120575820466541	6	21	3.68182185253977	Vesicle fusion to plasma membrane	http://amigo.geneontology.org/amigo/term/GO:0099500	STX1B SNAP25 STXBP1 CPLX2 CPLX1 STX19
0.122441421913586	5	15	4.29545882796307	SREBP signaling pathway	http://amigo.geneontology.org/amigo/term/GO:0032933	ARHGEF10L SPRING1 INSIG2 EIF2A ZBTB7B
0.124691534006605	160	1690	1.22001197480608	Cell projection organization	http://amigo.geneontology.org/amigo/term/GO:0030030	HECW1 SPAG9 PKD1 NCDN PLEKHO1 CUL3 PIK3CB FSTL4 ATG5 RASGRF1 NGEF MAPK6 NCK2 MAP3K13 NTN4 USP33 EPB41L3 MTMR2 STX1B NEFH CDKL1 TRIP11 ZMYND8 CTSZ PPP1R16B CEP192 MCF2 FMR1 FBXO31 CEP152 ATP1A3 CACNG7 SCN1B LIMK1 TGFBR1 PLEKHA1 CPEB3 TUBD1 PFN1 CNTNAP1 RND2 EIF4G2 TBC1D30 VEGFA NME5 GOLPH3 TANC1 STRN TRAK2 B4GALT6 PKD2 TRIM32 ONECUT2 RHOQ BCL11A SLITRK3 PIK3CA TTC21B SLC12A5 PARD6B MKKS RNF6 CHN1 …
0.124691534006605	12	66	2.34297754252531	Regulation of sodium ion transmembrane transport	http://amigo.geneontology.org/amigo/term/GO:1902305	HECW1 ATP1B3 TESC SLC9A1 SCN1B FGF12 KLHL24 FGF13 ATP1B1 SCN2B GLRX SCN4B
0.125863626929155	14	83	2.17360567198131	Striated muscle hypertrophy	http://amigo.geneontology.org/amigo/term/GO:0014897	JARID2 SLC9A1 GLRX3 ERRFI1 ROCK2 IL6ST TRPC3 PPP3CA AKAP6 PRKCA AKAP13 ATP2A2 RYR2 INPP5F
0.126180711692543	11	58	2.44396795384106	Receptor localization to synapse	http://amigo.geneontology.org/amigo/term/GO:0097120	ADAM22 STX1B CACNG7 MAPK10 SNAP25 CACNG8 GRIP2 KIF5A ZDHHC3 CACNG2 CPLX1
0.126270635355307	32	254	1.6234805019073	Response to carbohydrate	http://amigo.geneontology.org/amigo/term/GO:0009743	GCLM SLC39A14 PPARGC1A CDKN1B PPARD SOD2 GPLD1 SLC29A1 EIF2B2 GOT1 PIK3CA ACVR1C PFKFB2 MAP1B RAB11FIP5 MYC PPP3CA STAR TCF7L2 MAPK13 KCNB1 VSNL1 PRKCB CDT1 LPL RMI1 SLC8A1 GAS6 EFNA5 RAB11B KCNJ11 PIM3
0.127258849975023	7	28	3.2215941209723	Positive regulation of cardiac muscle hypertrophy	http://amigo.geneontology.org/amigo/term/GO:0010613	SLC9A1 ROCK2 IL6ST TRPC3 PPP3CA AKAP6 PRKCA
0.127258849975023	19	128	1.9128215093273	Regulation of potassium ion transport	http://amigo.geneontology.org/amigo/term/GO:0043266	ABCC8 ATP1B3 KCNN4 KCNA1 KLHL24 KCNIP3 AKAP7 KCNS1 ATF4 KCNC1 DPP6 CAB39 ATP1B1 AKAP6 KCNS2 LRRC38 ADORA1 KCNAB3 OXSR1
0.127258849975023	7	28	3.2215941209723	Polyol catabolic process	http://amigo.geneontology.org/amigo/term/GO:0046174	INPP5A MTMR2 BPNT2 IMPA1 SYNJ1 INPP5J GK
0.1278409072934	75	715	1.35171781299537	Cellular response to hormone stimulus	http://amigo.geneontology.org/amigo/term/GO:0032870	BRCA1 CALCOCO1 GCLM ATP2B1 RARB PIAS2 GNAS SLC9A1 SORBS1 SLC39A14 ATP1A3 KDM4C RPS6KB1 NFKB1 PPARGC1A PPARD GPLD1 NR3C1 IGFBP2 ERRFI1 KLF9 RHOQ IDE GOT1 NR2C1 PIK3CA FLT3 NCOA3 TRERF1 INSIG2 MKKS MAX RNF6 MAP1B PTPRE ARNTL ROCK2 TBC1D4 ATP6V1G1 MYC SORL1 USP8 LEF1 TMF1 ATP6V1B2 STAR NR3C2 PPARGC1B AIFM1 FBXO32 APPL1 ZBTB7B ADCY9 ATP1A1 ADCY1 FBN1 PRKCB NDEL1 NKX3-1 IRS1 AR SERPINB9 ESRRA NR1D2 LP…
0.128594604994329	61	561	1.40119245190239	Response to extracellular stimulus	http://amigo.geneontology.org/amigo/term/GO:0009991	GLRX2 GCLM CLEC16A ADRB1 ATG5 WIPI1 ATP2B1 NUAK1 USP33 SESN1 DEPDC5 USF2 RPS6KB1 PPARGC1A DCPS CPT1A PPARD SOD2 STC2 IGFBP2 SGIP1 ACVR1C ACSL3 MKKS MAX ATF4 VGF LDLR NR1H2 MAP1B MYBBP1A MBD2 SLC38A2 NUDT15 ATP6V1G1 PIM1 SORL1 MAP1LC3B ASGR1 XPR1 RALB EIF2A ATP6V1B2 STAR SLC25A25 ADM AIFM1 KCNB1 BRSK1 LPL UCP3 SLC38A9 RMI1 FES SLC8A1 GAS6 UPP1 ADSS1 LRRK2 WDR45 ATP6V1E2
0.129473615469368	21	147	1.84091092626989	Microtubule organizing center organization	http://amigo.geneontology.org/amigo/term/GO:0031023	BRCA1 USP33 CEP192 PARD6A CEP152 TRIM37 PKD2 PARD6B KIF25 ROCK2 KIAA1614 GCC2 CENPJ BRSK1 MAP9 NDEL1 C2CD3 CCDC57 FES CEP63 UVRAG
0.129576141300185	106	1066	1.28138452841675	Intracellular protein transport	http://amigo.geneontology.org/amigo/term/GO:0006886	PKD1 SEC62 BID TOMM34 HERPUD1 USP36 APPBP2 CTSA EVI5 AP4E1 SIRT4 RPH3A STX1B SLC25A17 SEC23A E2F1 NUP93 NAGPA GGA2 ZDHHC2 NAPA C17orf75 TBC1D30 PEX5L KCNIP3 DNAJC27 TRAK2 MFN2 RAB3GAP2 PPP3CC TARDBP COPA GIPC1 STX16 PEX6 RTN2 TIMM8A TOMM40 HACL1 REEP2 XPO4 EDEM1 SORT1 NAPG GCC2 VPS36 TBC1D4 STXBP1 RANBP6 SORL1 NUP54 PPP3CA PRICKLE1 SAE1 ATP1B1 GRIP2 CDKN2A USP6NL TCF7L2 AKAP6 PTPN14 SAR1B RANBP2 …
0.129576141300185	129	1331	1.24894257432134	Protein modification by small protein conjugation or removal	http://amigo.geneontology.org/amigo/term/GO:0070647	HECW1 BRCA1 NUB1 ZRANB1 CUL3 PHF23 USP28 HERPUD1 USP36 ATG5 PSME4 MKRN2 KLHL20 USP33 PIAS2 UBE2D4 KEAP1 MID2 WDR70 HACE1 ATXN7L3 KDM2B AAAS JOSD1 RASD2 CCNB1IP1 NUP93 FBXO31 USP31 TRIM35 UBE2W KCTD9 LIMK1 TGFBR1 TRIM37 BLMH TNFAIP1 DCUN1D4 ZBTB16 FBXO9 USP9Y KLHL24 PCGF1 IVNS1ABP UCHL5 TRIM32 BCL11A USP45 RNF113A TICAM1 RNF6 RFPL1 RFPL3 TULP4 UBAC1 UBE4B TRIM47 USPL1 TPP2 RNFT2 MYC RNF144B USP8 H…
0.131820880097464	61	562	1.39869922689901	Response to peptide	http://amigo.geneontology.org/amigo/term/GO:1901652	ABCC8 DDX11 CACNB1 ATP2B1 GNAS SLC9A1 SORBS1 SLC39A14 ATP1A3 RPS6KB1 NFKB1 CDKN1B GPLD1 STC2 IGFBP2 ERRFI1 EIF2B2 RHOQ IDE GOT1 PIK3CA ACVR1C GOT2 INSIG2 MAX VGF BCL2L2 MAP1B PTPRE SORT1 ROCK2 TBC1D4 ATP6V1G1 MYC GGH SORL1 STAT4 CACNA1A TRIM41 ATP6V1B2 GNRH1 STAR ADM APPL1 BRAF ZBTB7B ADCY9 ADCY1 FBN1 PRKCB NDEL1 IRS1 KBTBD2 ESRRA LPL UCP3 CYC1 CARD9 MYO5A ATP6V1E2 NEFL
0.131888920769993	45	390	1.48688959429491	Organic anion transport	http://amigo.geneontology.org/amigo/term/GO:0015711	SLC25A5 NOS2 SLC6A13 SLC6A7 SLC4A8 CYB5R4 SLC17A6 SLC7A8 SLC25A17 SLCO4A1 SLC25A15 PLEKHA8 SLC16A6 SLC6A12 SLC38A1 SLC4A9 SLC25A12 SLC19A2 SLC16A7 GIPC1 SLC36A1 PLA2G5 SLC6A6 SLC38A2 STXBP1 MYC SLC5A6 SLC3A1 SLC39A8 SLC15A4 SLC47A1 SLC25A25 PLA2R1 ACE SLC16A14 ADORA1 SFXN1 SLC25A32 CA7 SLC33A1 EMB LRRC8C STARD5 SLC38A9 CA13
0.132142951739693	22	157	1.80573428436664	Cold-induced thermogenesis	http://amigo.geneontology.org/amigo/term/GO:0106106	ADRB1 ACHE GNAS FH PPARGC1A PRKAB1 VEGFA PLCL1 MFN2 G0S2 ATF4 NR1H2 ARNTL NOVA1 ADAMTS5 PPARGC1B ZBTB7B ABHD6 ALDH1A1 CIDEA EHMT1 ESRRG
0.132142951739693	22	157	1.80573428436664	Regulation of cold-induced thermogenesis	http://amigo.geneontology.org/amigo/term/GO:0120161	ADRB1 ACHE GNAS FH PPARGC1A PRKAB1 VEGFA PLCL1 MFN2 G0S2 ATF4 NR1H2 ARNTL NOVA1 ADAMTS5 PPARGC1B ZBTB7B ABHD6 ALDH1A1 CIDEA EHMT1 ESRRG
0.132599059034238	9	43	2.69714856639541	Purine ribonucleoside monophosphate metabolic process	http://amigo.geneontology.org/amigo/term/GO:0009167	AK2 MAGI3 IMPDH1 AK1 MPP1 AMPD3 GMPS PFAS ADSS1
0.132599059034238	9	43	2.69714856639541	Regulation of calcium ion-dependent exocytosis	http://amigo.geneontology.org/amigo/term/GO:0017158	STXBP1 SYT2 KCNB1 SYT12 ATP2A2 HYAL3 SCAMP5 SYT15 SYT3
0.132599059034238	58	530	1.41020723785957	Response to nutrient levels	http://amigo.geneontology.org/amigo/term/GO:0031667	GCLM CLEC16A ADRB1 ATG5 WIPI1 ATP2B1 NUAK1 USP33 SESN1 DEPDC5 USF2 RPS6KB1 PPARGC1A DCPS CPT1A PPARD SOD2 STC2 IGFBP2 SGIP1 ACVR1C ACSL3 MKKS MAX ATF4 VGF LDLR NR1H2 MAP1B MYBBP1A MBD2 SLC38A2 ATP6V1G1 PIM1 SORL1 MAP1LC3B XPR1 RALB EIF2A ATP6V1B2 STAR SLC25A25 ADM AIFM1 KCNB1 BRSK1 LPL UCP3 SLC38A9 RMI1 FES SLC8A1 GAS6 UPP1 ADSS1 LRRK2 WDR45 ATP6V1E2
0.132599059034238	19	129	1.89799343561159	Negative regulation of establishment of protein localization	http://amigo.geneontology.org/amigo/term/GO:1904950	ABCC8 GOPC SIRT4 LYPLA1 ACVR1C RAB11FIP5 PPP3CA STXBP5L SNX12 FRMD4A DPH3 CABP1 KCNB1 VSNL1 IRS1 YOD1 KCNJ11 LRRK2 PIM3
0.132797438206622	148	1555	1.2264847071483	Lipid metabolic process	http://amigo.geneontology.org/amigo/term/GO:0006629	FGR BRCA1 HEXB PIK3CB SOAT1 SPHK2 ST3GAL6 CTSA ABCA7 FAR2 INPP5A RORA OSBPL3 MGLL ACER3 OSBPL6 DDHD2 MGST2 ITPKC MTMR2 ACHE SIRT4 DLD SORBS1 APOL4 APOL1 SLC25A17 CERK DDHD1 ABHD12 PLCB4 ST8SIA5 STS FLT1 MLYCD BPNT2 PLEKHA8 PIP5K1B PHYH PLEKHA1 MTMR4 PIGL NFKB1 PPARGC1A CPT1A GNB3 PRKAB1 ST8SIA1 PPARD GPLD1 PECR ST3GAL5 PLCD4 PLCL1 HSD11B1 B4GALT6 ELOVL4 LYPLA1 B4GALT4 PIK3CA LIAS FLT3 LPGAT1 ACSL…
0.134309345817853	4	10	5.15455059355568	Regulation of neuron maturation	http://amigo.geneontology.org/amigo/term/GO:0014041	MAP3K13 BCL11A RET LRRK2
0.134309345817853	43	370	1.49760591569523	Vesicle organization	http://amigo.geneontology.org/amigo/term/GO:0016050	CUL3 EPS15 STX1B SEC23A CTSZ ZDHHC2 LAPTM4B NAPA HPS1 CTSC GOLPH3 COL7A1 ARFGEF2 STX16 PLA2G5 SNAP25 VAV3 SORT1 TMEM127 VPS36 TBC1D4 STXBP1 USP8 VAMP1 LYST TMF1 CPLX2 SHROOM2 SAR1B PI4K2A MX1 SYNJ1 PLEKHF1 CPLX1 TMCC1 RNF26 SPHK1 ALS2CL AQP11 STX19 DNM3 UVRAG RAB7B
0.134309345817853	30	236	1.63809870557914	Vesicle localization	http://amigo.geneontology.org/amigo/term/GO:0051648	CUL3 WIPI1 MYO15A TRIP11 SEC23A CTSZ NAPA C17orf75 CTSC COL7A1 TRAK2 MREG MKKS KIF1C BBS7 SHROOM2 SAR1B KIF5A MX1 SYNJ1 BRSK1 NDEL1 MYO5B MAP4K2 DCTN2 RAB11B SYN3 LRRK2 MYO5A DNM3
0.134596492317775	17	111	1.97358919122627	Regulation of neurotransmitter transport	http://amigo.geneontology.org/amigo/term/GO:0051588	SLC4A8 STX1B FMR1 GIPC1 PNKD STXBP1 PREPL STXBP5L CPLX2 DGKI BRAF ADCY1 PRKCB CPLX1 SYT12 ATP2A2 LRRK2
0.138547619251481	13	76	2.20424860908631	Positive regulation of cation channel activity	http://amigo.geneontology.org/amigo/term/GO:2001259	ABCC8 STIM2 KCNA1 AKAP7 PKD2 KCNC1 EPHB2 STAC2 AKAP6 LRRC38 CACNG2 KCNJ11 ARC
0.139113625503261	6	22	3.51446631378796	Glycerol metabolic process	http://amigo.geneontology.org/amigo/term/GO:0006071	GOT1 MOGAT1 COQ3 MOGAT2 PGP GK
0.139113625503261	52	467	1.4348856042018	Ribose phosphate metabolic process	http://amigo.geneontology.org/amigo/term/GO:0019693	AK2 SPHK2 FAR2 PDE4A COASY RORA MAGI3 DLD AAAS PRPS2 NUP93 MLYCD BPNT2 IMPDH1 AK1 ALDOC PPARGC1A ENO2 NME5 SLC25A12 ELOVL4 RHOQ PFKFB2 ACSL3 SULT4A1 MPP1 ACSS2 AMPD3 MYC NUP54 UCK2 GUCY1A2 PANK1 RANBP2 ADCY9 CMPK1 GMPS ELOVL7 ACSL6 ADCY1 PDP1 NUDT5 PDE7B PDP2 PFAS ZBTB7A UPP1 ADSS1 LRRK2 ENTPD4 FITM2 OGDHL
0.139113625503261	6	22	3.51446631378796	Melanosome transport	http://amigo.geneontology.org/amigo/term/GO:0032402	MREG MKKS BBS7 DCTN2 RAB11B MYO5A
0.139448944293588	8	36	2.86363921864204	Positive regulation of fatty acid metabolic process	http://amigo.geneontology.org/amigo/term/GO:0045923	MLYCD PPARGC1A CPT1A PPARD LPGAT1 NR1H2 IRS1 ABCD2
0.141074902615342	40	340	1.51604429222226	Glycerolipid biosynthetic process	http://amigo.geneontology.org/amigo/term/GO:0045017	PIK3CB DDHD2 ITPKC MTMR2 ACHE DDHD1 BPNT2 PLEKHA8 PIP5K1B PLEKHA1 MTMR4 PIGL GPLD1 PIK3CA LPGAT1 ACSL3 MOGAT1 PLA2G5 LDLR NR1H2 EFR3A IMPA1 PI4K2A FAM126B DGKI SYNJ1 AGPAT3 CDS1 MOGAT2 PIP5KL1 SOCS5 LPL LPCAT4 INPP5J PIP5K1C FITM2 GK INPP5F SACM1L STARD10
0.141440358340794	14	85	2.12246200911116	Muscle hypertrophy	http://amigo.geneontology.org/amigo/term/GO:0014896	JARID2 SLC9A1 GLRX3 ERRFI1 ROCK2 IL6ST TRPC3 PPP3CA AKAP6 PRKCA AKAP13 ATP2A2 RYR2 INPP5F
0.14197397943051	24	178	1.73748896411989	Mitochondrial gene expression	http://amigo.geneontology.org/amigo/term/GO:0140053	MRPL22 MTIF2 MRPL4 TFAM MRPL27 MRPS30 MTRF1 MRPL34 MRPL35 MRPL47 MRPL15 LRPPRC MRRF OXA1L PPARGC1B TFB2M MRPL16 GFM1 HARS1 TRMT61B MRPL48 MRPS11 FASTKD5 MRPL12
0.143229354014368	7	29	3.11050466852498	Positive regulation of muscle hypertrophy	http://amigo.geneontology.org/amigo/term/GO:0014742	SLC9A1 ROCK2 IL6ST TRPC3 PPP3CA AKAP6 PRKCA
0.144628760769352	52	469	1.42876668904528	Purine nucleotide metabolic process	http://amigo.geneontology.org/amigo/term/GO:0006163	AK2 NOS2 GUCA2B SPHK2 FAR2 PDE4A COASY RORA MAGI3 DLD AAAS PRPS2 NUP93 MLYCD BPNT2 IMPDH1 AK1 ALDOC PPARGC1A ENO2 NME5 SLC25A12 ELOVL4 RHOQ PFKFB2 ACSL3 SULT4A1 MPP1 ACSS2 AMPD3 NUDT15 MYC GMPR NUP54 GUCY1A2 PANK1 RANBP2 ADCY9 GMPS ELOVL7 ACSL6 ADCY1 PDP1 PDE7B PDP2 PFAS ZBTB7A ADSS1 LRRK2 ENTPD4 FITM2 OGDHL
0.144628760769352	64	600	1.37454682494818	Autophagy	http://amigo.geneontology.org/amigo/term/GO:0006914	SLC25A5 CAPN1 BID CLEC16A PHF23 PIK3CB USP36 ATG5 CTSA FUNDC1 WIPI1 USP33 TP53INP2 KEAP1 SESN1 MID2 MCOLN1 DEPDC5 MTMR4 PPARGC1A EIF4G2 IL10RA CAMKK2 PRKAB1 MFN2 RAB3GAP2 PIK3CA KIF25 TICAM1 TOMM40 ATG4D VPS36 ATP6V1G1 MAP1LC3B CTSK RALB DYNC1LI1 CISD2 ATP6V1B2 MTDH C9orf72 FEZ1 ITPR1 PCNT UBQLN4 WDFY3 TEX264 FUNDC2 PLEKHF1 ATG16L2 ATG4B RAB24 ATP2A2 ATG13 ERCC4 SLC38A9 PACS2 YOD1 LRRK2 ILRUN WDR…
0.144628760769352	9	44	2.63584973534097	Nucleoside monophosphate biosynthetic process	http://amigo.geneontology.org/amigo/term/GO:0009124	PRPS2 IMPDH1 AMPD3 UCK2 CMPK1 GMPS PFAS UPP1 ADSS1
0.144628760769352	20	140	1.84091092626989	Negative regulation of neuron projection development	http://amigo.geneontology.org/amigo/term/GO:0010977	FSTL4 NGEF STX1B CTSZ MCF2 TRAK2 BCL11A RNF6 FGF13 EPHB2 SEMA6D ZNF365 PAQR3 SEMA4C RGMA KREMEN1 INPP5J LRRK2 DNM3 INPP5F
0.144628760769352	30	238	1.62433317023813	Fat cell differentiation	http://amigo.geneontology.org/amigo/term/GO:0045444	ADRB1 RORA E2F1 PPARGC1A ZBTB16 GNB3 PPARD FBXO9 TRIM32 MKKS ARNTL SORT1 PIM1 BBS7 JDP2 TCF7L2 TLCD3B ARID5B FNDC5 ZBTB7B ZNF385A CDS1 VSTM2A GLIS1 LPL ZBTB7A ZADH2 PLCB1 LAMB3 MAFB
0.144628760769352	5	16	4.02699265121538	Ventricular cardiac muscle cell differentiation	http://amigo.geneontology.org/amigo/term/GO:0055012	ATG5 RARB FHL2 CCNB1 NRG1
0.144628760769352	64	600	1.37454682494818	Process utilizing autophagic mechanism	http://amigo.geneontology.org/amigo/term/GO:0061919	SLC25A5 CAPN1 BID CLEC16A PHF23 PIK3CB USP36 ATG5 CTSA FUNDC1 WIPI1 USP33 TP53INP2 KEAP1 SESN1 MID2 MCOLN1 DEPDC5 MTMR4 PPARGC1A EIF4G2 IL10RA CAMKK2 PRKAB1 MFN2 RAB3GAP2 PIK3CA KIF25 TICAM1 TOMM40 ATG4D VPS36 ATP6V1G1 MAP1LC3B CTSK RALB DYNC1LI1 CISD2 ATP6V1B2 MTDH C9orf72 FEZ1 ITPR1 PCNT UBQLN4 WDFY3 TEX264 FUNDC2 PLEKHF1 ATG16L2 ATG4B RAB24 ATP2A2 ATG13 ERCC4 SLC38A9 PACS2 YOD1 LRRK2 ILRUN WDR…
0.144628760769352	5	16	4.02699265121538	Cellular response to sterol depletion	http://amigo.geneontology.org/amigo/term/GO:0071501	ARHGEF10L SPRING1 INSIG2 EIF2A ZBTB7B
0.144628760769352	5	16	4.02699265121538	Inhibitory synapse assembly	http://amigo.geneontology.org/amigo/term/GO:1904862	CBLN4 GABRG2 FGF13 GABRB2 LGI2
0.146089540376375	115	1178	1.25800789104182	Cellular lipid metabolic process	http://amigo.geneontology.org/amigo/term/GO:0044255	BRCA1 HEXB PIK3CB SOAT1 SPHK2 ST3GAL6 CTSA INPP5A MGLL ACER3 DDHD2 MGST2 ITPKC MTMR2 ACHE SIRT4 DLD SLC25A17 CERK DDHD1 ABHD12 ST8SIA5 STS MLYCD BPNT2 PLEKHA8 PIP5K1B PHYH PLEKHA1 MTMR4 PIGL PPARGC1A CPT1A GNB3 PRKAB1 ST8SIA1 PPARD GPLD1 PECR ST3GAL5 PLCD4 B4GALT6 ELOVL4 LYPLA1 B4GALT4 PIK3CA LIAS LPGAT1 ACSL3 MOGAT1 INSIG2 ST3GAL3 PLA2G5 CLN6 SUMF2 LDLR CYP2E1 ACSS2 HACL1 NR1H2 EFR3A IMPA1 SORL1…
0.146089540376375	10	52	2.47814932382485	Cardiac muscle cell action potential involved in contraction	http://amigo.geneontology.org/amigo/term/GO:0086002	SCN1B FGF12 KCNJ8 SCN1A SCN2B ATP1A1 KCND3 SCN4B GJC1 RYR2
0.146314894276188	50	448	1.43821166114835	Regulation of metal ion transport	http://amigo.geneontology.org/amigo/term/GO:0010959	HECW1 ABCC8 BAK1 ATG5 SPHK2 CACNB1 ATP1B3 GNB5 ATP2B1 TMEM38A TESC SLC9A1 FMR1 KCNN4 SCN1B STIM2 KCNA1 FGF12 KLHL24 KCNIP3 AKAP7 PKD2 KCNS1 ATF4 KCNC1 FGF13 DPP6 CACNG6 CAB39 TRPC3 STAC2 ATP1B1 CAMK2G SCN2B AKAP6 KCNS2 EPB41 SPTBN4 LRRC38 ATP1A1 ADORA1 C4orf3 KCNAB3 OXSR1 GLRX SCN4B CACNB4 SLC8A1 SESTD1 RYR2
0.15007223676314	28	219	1.64757324908172	Regulation of exocytosis	http://amigo.geneontology.org/amigo/term/GO:0017157	FGR SLC4A8 SPHK2 CADPS2 STX1B FMR1 GIPC1 STXBP1 PREPL SYT2 STXBP5L CPLX2 DGKI BRAF KCNB1 VSNL1 ADCY1 PRKCB LGI3 CPLX1 SYT12 ATP2A2 FES HYAL3 LRRK2 SCAMP5 SYT15 SYT3
0.150079028383775	17	113	1.93865840908068	Regulation of potassium ion transmembrane transport	http://amigo.geneontology.org/amigo/term/GO:1901379	ABCC8 ATP1B3 KCNN4 KCNA1 KLHL24 KCNIP3 AKAP7 KCNS1 KCNC1 DPP6 CAB39 ATP1B1 AKAP6 KCNS2 LRRC38 KCNAB3 OXSR1
0.150578456802382	41	353	1.4967179485537	Energy derivation by oxidation of organic compounds	http://amigo.geneontology.org/amigo/term/GO:0015980	NOS2 UQCRC1 MDH1 BID PPP1R3F OPN3 CS IDH3G SDHA DLD FH SORBS1 IDH3B PPARGC1A PCDH12 PASK SLC25A12 SDHB IDE PIK3CA MYBBP1A PPP1R3D CCNB1 IL6ST NDUFB5 MYC SLC25A25 OXA1L COX7A1 IDH3A SDHAF2 IRS1 UGP2 CYCS CYC1 NDUFA12 LYRM7 OGDHL SDHD PPP1CB PPP1R3E
0.150759738795801	16	104	1.98251945905988	Autophagosome assembly	http://amigo.geneontology.org/amigo/term/GO:0000045	PHF23 ATG5 WIPI1 TP53INP2 MFN2 RAB3GAP2 MAP1LC3B RALB C9orf72 FEZ1 ATG16L2 ATP2A2 ATG13 PACS2 LRRK2 WDR45
0.151199766333642	47	417	1.45242133031845	Lipid transport	http://amigo.geneontology.org/amigo/term/GO:0006869	NOS2 GRAMD1B SOAT1 ABCA7 OSBPL3 OSBPL6 APOL4 APOL1 SLC25A17 KCNN4 PLEKHA8 RPS6KB1 NFKB1 CPT1A PPARD EEPD1 SFTPA1 ACSL3 GOT2 PLA2G5 APOL2 LDLR NR1H2 ESYT1 OSBPL1A ATP8B2 TMF1 STAR PLA2R1 ABCA9 ABCA6 TTC39B ACE STARD4 PDZD8 GALR1 NKX3-1 XKR6 STARD5 ABCG4 ABCD2 PITPNA FZD4 SPNS2 ATP10A STARD10 XKR9
0.151199766333642	36	301	1.54122775222595	Protein-containing complex localization	http://amigo.geneontology.org/amigo/term/GO:0031503	ADAM22 EPS15 AAAS STX1B THOC5 TRIP11 NUP93 CACNG7 MAPK10 TTC21B SNAP25 LCA5 SRSF1 WDR33 NUP54 CACNG8 RALB GRIP2 UPF2 RANBP2 KIF5A RPGR NRG1 MX1 KLHL21 ZDHHC3 SLU7 CACNG2 CPLX1 RRS1 EXOC3 PURA DNM3 ARC TRAF3IP1 DYNLL2
0.152163086037619	32	260	1.5860155672479	Endosomal transport	http://amigo.geneontology.org/amigo/term/GO:0016197	SPAG9 CLEC16A EVI5 EPS15 ZDHHC2 LAPTM4B LEPROTL1 STX16 DCLK1 SORT1 REPS1 GCC2 VPS36 SORL1 PREPL LYST GRIP2 SNX12 ZFYVE9 LMTK2 UBAP1 MYO5B TMCC1 UBE2O RAB11B ARL4C LRRK2 BTBD8 ITSN2 INPP5F DENND1B RAB7B
0.154122570829636	8	37	2.78624356408415	Positive regulation of sodium ion transport	http://amigo.geneontology.org/amigo/term/GO:0010765	ATP1B3 TESC SLC9A1 SCN1B FGF12 ATP1B1 GLRX SCN4B
0.154206116617824	25	190	1.69557585314332	Receptor metabolic process	http://amigo.geneontology.org/amigo/term/GO:0043112	CAPN1 EPS15 MTMR2 ACHE FMR1 CACNG7 VEGFA ARFGEF2 MKLN1 SNAP25 SORL1 CACNG8 ADM NRG1 MX1 LRPAP1 LMTK2 CACNG2 TBC1D16 REP15 RAB11B DNM3 UVRAG ARC INPP5F
0.15477374652931	27	210	1.6568198336429	Regulation of synaptic plasticity	http://amigo.geneontology.org/amigo/term/GO:0048167	NCDN RASGRF1 FMR1 ZDHHC2 CPEB3 GIPC1 ATF4 VGF MAP1B SNAP25 EPHB2 STXBP1 CPLX2 STAR SLC24A2 DGKI BRAF KCNB1 BRSK1 ADORA1 ABHD6 ADCY1 MAP1A MECP2 SYT12 GRIN2A ARC
0.15477374652931	28	220	1.64008427976772	Establishment of vesicle localization	http://amigo.geneontology.org/amigo/term/GO:0051650	CUL3 WIPI1 MYO15A TRIP11 SEC23A CTSZ NAPA C17orf75 CTSC COL7A1 TRAK2 MREG MKKS KIF1C BBS7 SHROOM2 SAR1B KIF5A MX1 SYNJ1 NDEL1 MYO5B MAP4K2 DCTN2 RAB11B LRRK2 MYO5A DNM3
0.15477374652931	51	461	1.4256078105821	Regulation of nervous system development	http://amigo.geneontology.org/amigo/term/GO:0051960	ABCC8 FSTL4 MAP3K13 RARB MTMR2 E2F1 MCF2 FBXO31 LIMK1 RND2 CTSC EIF4G2 VEGFA SLC25A12 TRAK2 TRIM32 BCL11A SLITRK3 RNF6 LIF FGF13 LDLR MAP1B EPHB2 ARNTL BHLHE40 IL6ST MYC SORL1 SEMA6D ZNF365 PPP3CA HES6 TIAM2 STAR JAM2 BRAF SYNJ1 KALRN ILK NDEL1 SEMA4C RGMA FLRT2 NF2 NAP1L1 IL1RAP LRRTM3 PLXNA4 CUX1 NEFL
0.155397298033115	22	161	1.76087132077989	Phosphatidylinositol biosynthetic process	http://amigo.geneontology.org/amigo/term/GO:0006661	PIK3CB ITPKC MTMR2 BPNT2 PLEKHA8 PIP5K1B PLEKHA1 MTMR4 PIGL PIK3CA EFR3A IMPA1 PI4K2A FAM126B SYNJ1 CDS1 PIP5KL1 SOCS5 INPP5J PIP5K1C INPP5F SACM1L
0.155397298033115	11	61	2.32377280857018	Inositol phosphate-mediated signaling	http://amigo.geneontology.org/amigo/term/GO:0048016	INPP5A NFATC3 SLC9A1 NFAT5 FHL2 PPP3CC PPP3CA ITPR1 AKAP6 NRG1 CAMTA1
0.155397298033115	11	61	2.32377280857018	Regulation of synaptic vesicle exocytosis	http://amigo.geneontology.org/amigo/term/GO:2000300	SLC4A8 FMR1 GIPC1 PREPL STXBP5L DGKI BRAF ADCY1 PRKCB ATP2A2 LRRK2
0.155873552961195	9	45	2.57727529677784	Mitochondrial fission	http://amigo.geneontology.org/amigo/term/GO:0000266	DDHD2 DDHD1 PPARGC1A CYRIB MX1 MFF LRRK2 DNM3 INF2
0.155873552961195	165	1769	1.20195145270872	Response to endogenous stimulus	http://amigo.geneontology.org/amigo/term/GO:0009719	ABCC8 NOS2 BRCA1 CALCOCO1 DDX11 GCLM CACNB1 GNB5 ATP2B1 SMC1A TMEM38A RARB PIAS2 SESN1 NLK GNAS SLC9A1 CHRD SORBS1 HCN2 PPM1A E2F1 CSTF2 FGF9 PARD6A SLC39A14 ARHGEF18 ATP1A3 TGFBR1 KDM4C CPEB3 MTMR4 RPS6KB1 NFKB1 PPARGC1A CDKN1B PPARD GPLD1 SMOC2 GABRG2 GOLPH3 NR3C1 STC2 FGF12 USP9Y FNDC4 IGFBP2 FHL2 ERRFI1 AKAP7 PKD2 KLF9 ONECUT2 EIF2B2 RHOQ BCL11A IDE GOT1 NR2C1 PIK3CA FLT3 GIPC1 ACVR1C NCOA3 T…
0.155873552961195	6	23	3.36166343057979	Histone H2A monoubiquitination	http://amigo.geneontology.org/amigo/term/GO:0035518	KDM2B TRIM37 PCGF1 RNF168 PCGF5 PCGF3
0.155873552961195	122	1264	1.24378000872981	Chemical homeostasis	http://amigo.geneontology.org/amigo/term/GO:0048878	ABCC8 PKD1 GRAMD1B GCLM BAK1 HEXB SLC4A8 HERPUD1 SOAT1 ATG5 LPAR2 CYB5R4 ATP2B3 RORA ATP1B3 ATP2B1 TMEM38A GNAS SLC9A1 MCOLN1 SLC7A8 SLC39A14 ATP1A3 ATP4A USF2 SCN1B GLRX3 CCDC47 FAM20A STIM2 PPARGC1A KCNA1 PPARD SOD2 GPLD1 VEGFA SLC29A1 SLC4A9 STC2 KNG1 FGF12 PKD2 GOT1 PIK3CA SLC12A5 TMTC4 RALY ATF4 VGF CLN6 LDLR ABCB7 NR1H2 ATP1A4 ATP13A3 RAB11FIP5 SLC9A5 CCDC115 SLC31A1 ATP6V1G1 MYC TRPC3 PPP3…
0.155873552961195	14	87	2.07366977901665	Membrane depolarization	http://amigo.geneontology.org/amigo/term/GO:0051899	GCLM HCN2 SCN1B FGF12 GOT1 CACNA1A SCN1A SCN2B CACNG2 SCN4B CACNB4 SLC8A1 LRRK2 SCN8A
0.155873552961195	6	23	3.36166343057979	Pigment granule transport	http://amigo.geneontology.org/amigo/term/GO:0051904	MREG MKKS BBS7 DCTN2 RAB11B MYO5A
0.155873552961195	9	45	2.57727529677784	Membrane repolarization	http://amigo.geneontology.org/amigo/term/GO:0086009	ATP1B3 SCN1B AKAP7 KCNJ8 ATP1B1 AKAP6 ATP1A1 KCND3 SCN4B
0.155873552961195	92	919	1.29003986563417	Supramolecular fiber organization	http://amigo.geneontology.org/amigo/term/GO:0097435	RHOBTB2 CUL3 TUBG2 NCK2 RHOBTB1 ARHGEF10L COL4A4 ADD1 SLC9A1 MYO15A COL9A3 SORBS1 SH3BP1 NEFH CEP192 KATNAL1 ELMO3 GGA2 NEFM ARHGEF18 CLIP2 LIMK1 TGFBR1 PFN1 RND2 TNFAIP1 CDKN1B NEDD9 PFDN1 COL7A1 KLHL24 CLIP4 APH1A TNNT2 SORBS3 PIK3CA EML2 MKKS TTBK2 FGF13 LDLR COL5A1 MAP1B MICAL2 ROCK2 VILL CKAP2 SORL1 TUBGCP4 MFGE8 COL6A1 PHLDB2 SHROOM2 CDKN2A C9orf72 FAM171A1 GAS2 ESAM CENPJ JMY CYRIB PPARGC1…
0.157665710395322	29	231	1.61777020793414	Carbohydrate biosynthetic process	http://amigo.geneontology.org/amigo/term/GO:0016051	MDH1 PPP1R3F ST3GAL6 ST6GALNAC1 SORBS1 SLC39A14 ALDOC NFKB1 PPARGC1A ENO2 PASK SLC25A12 GOT1 NLN GOT2 ST3GAL3 ATF4 PPP1R3D IMPA1 CHST12 PGD RANBP2 ST3GAL2 IRS1 UGP2 PC PGP PPP1CB PPP1R3E
0.158922136669768	33	272	1.5634206763542	Positive regulation of growth	http://amigo.geneontology.org/amigo/term/GO:0045927	MAP3K13 KDM2B SLC9A1 CACNG7 LIMK1 TGFBR1 RND2 EIF4G2 PPARD VEGFA TRIM32 BCL11A MKKS MAP1B CCNB1 PIM1 MAP2K5 RNF157 SYT2 CPNE9 AKAP6 NRG1 SPTBN4 ILK NDEL1 SPHK1 RPS6KA3 PLCB1 POU3F2 PABIR1 ITSN2 SYT3 DDX3X
0.158956975738558	38	324	1.51136514317219	Peptidyl-serine phosphorylation	http://amigo.geneontology.org/amigo/term/GO:0018105	PKD1 BAK1 MAST4 NCK2 MAP3K13 NLK MKNK2 TGFBR1 RPS6KB1 VEGFA PLCL1 PIK3CA MAP2K2 LIF TTBK2 DCLK1 CCNB1 ROCK2 CAB39 PRKCA MAPK13 BRAF SPTBN4 BRSK1 PAQR3 RICTOR LMTK2 RET ILK PRKCB RPS6KA3 CAMK1D GAS6 CHEK2 INPP5J LRRK2 INPP5F STK38L
0.160095832122311	12	70	2.20909311152386	Transmission of nerve impulse	http://amigo.geneontology.org/amigo/term/GO:0019226	FMR1 CACNG7 SCN1B CNTNAP1 KCNA1 FGF12 CACNG8 SCN1A SPTBN4 CACNG2 KCNA2 SCN8A
0.160095832122311	12	70	2.20909311152386	Protein localization to synapse	http://amigo.geneontology.org/amigo/term/GO:0035418	ADAM22 STX1B ZDHHC2 CACNG7 MAPK10 SNAP25 GRIP2 KIF5A CACNG2 MAP1A CPLX1 GRIN2A
0.160095832122311	74	717	1.32997469987141	Negative regulation of cellular component organization	http://amigo.geneontology.org/amigo/term/GO:0051129	MAD1L1 SLC25A5 BRCA1 CLEC16A PHF23 FSTL4 ABCA7 NGEF NCK2 FAP ZW10 MTMR2 ADD1 STX1B PPM1A CTSZ MCF2 ARHGEF18 TRIM37 PFN1 PPARGC1A TBC1D30 VEGFA PFDN1 TRAK2 BCL11A PIK3CA EML2 MKKS RNF6 LIF TTBK2 BCL2L2 FGF13 LDLR NR1H2 MAP1B EPHB2 CCNB1 ROCK2 VILL CKAP2 TBC1D4 STXBP1 SORL1 SEMA6D ZNF365 PPP3CA PIF1 DYNC1LI1 PHLDB2 FEZ1 SACS CYRIB ACE SPTBN4 UBQLN4 PAQR3 LRPAP1 CDT1 SEMA4C AR SSH3 ERCC4 RGMA KREMEN…
0.160095832122311	85	841	1.30242806317548	Positive regulation of hydrolase activity	http://amigo.geneontology.org/amigo/term/GO:0051345	DDX11 BID BAK1 ADRB1 ARAP2 RASGRF1 LPAR2 NGEF EVI5 RASGRP2 PSME4 ATP1B3 GNB5 ARHGEF10L GNAS SH3BP1 DEPDC5 EIF5 SEC23A FLT1 NAPA SIPA1L3 PFN1 TBC1D19 TBC1D30 NEDD9 GPLD1 VEGFA ERRFI1 SIPA1L2 APH1A TNNT2 RAB3GAP2 ARHGAP9 ACVR1C PLA2G5 RFPL1 CHN1 NR1H2 ARHGEF11 STARD13 VAV3 ROCK2 TBC1D4 MYC FAM13A GIT2 ATP1B1 IQSEC1 STXBP5L ARHGAP26 TIAM2 CDKN2A USP6NL ASAP2 RANBP2 PPARGC1B AIFM1 PPP1R15B KALRN ALDH…
0.162760211563064	108	1105	1.25948295046157	Central nervous system development	http://amigo.geneontology.org/amigo/term/GO:0007417	JARID2 ADAM22 PKD1 BID BAK1 SPHK2 CDON RORA ATP2B1 RARB KDM2B CHRD AARS1 SNPH E2F1 DRP2 FGF9 NAPA SCN1B CDK6 POU6F2 CNTNAP1 PPARGC1A ZBTB16 KCNA1 NME5 ADAM23 UCHL5 B4GALT6 PKD2 SATB2 EIF2B2 PPP3CC CDKN2C TTC21B ACSL3 ATXN1 MKKS LIF FOXP2 TTBK2 KCNC1 BCL2L2 FGF13 LDLR DCLK1 EPHB2 SLC38A2 IL6ST EMX1 ZFHX2 SRSF1 TBR1 MYC SEMA6D ZNF365 COX17 BBS7 ANXA3 LEF1 PPP3CA CELSR2 SHROOM2 STAR INA FEZ1 CDH22 N…
0.163476578058616	29	232	1.61079706048615	Developmental cell growth	http://amigo.geneontology.org/amigo/term/GO:0048588	SPAG9 FSTL4 MAP3K13 CACNG7 LIMK1 RND2 EIF4G2 VEGFA BCL11A RNF6 FGF13 MAP1B DCLK1 EMX1 SEMA6D RNF157 SYT2 CPNE9 C9orf72 AKAP6 ILK NDEL1 SEMA4C AKAP13 ARIH2 RGMA ITSN2 SYT3 PLXNA4
0.164192039239777	13	79	2.12054296570329	Response to activity	http://amigo.geneontology.org/amigo/term/GO:0014823	UQCRC1 GCLM PPARGC1A PPARD SOD2 GOT2 CAB39 STAR SLC25A25 FNDC5 UCP3 ADSS1 RYR2
0.164192039239777	26	202	1.65864251772831	Actomyosin structure organization	http://amigo.geneontology.org/amigo/term/GO:0031032	CUL3 ARHGEF10L EPB41L3 EPB41L1 SLC9A1 SORBS1 ARHGEF18 LIMK1 TGFBR1 PFN1 TNFAIP1 TNNT2 SORBS3 CIT MKKS ROCK2 CDC42BPA PHLDB2 FAM171A1 BRAF EPB41 CFL2 AKAP13 FRMD5 NEB NF2
0.165578429685824	16	106	1.94511343153045	Muscle adaptation	http://amigo.geneontology.org/amigo/term/GO:0043500	JARID2 SLC9A1 GLRX3 MTMR4 PPARGC1A ERRFI1 ROCK2 IL6ST TRPC3 PPP3CA CAMK2G AKAP6 PRKCA FBXO32 ATP2A2 INPP5F
0.166313413424595	4	11	4.68595508505062	Cellular response to caffeine	http://amigo.geneontology.org/amigo/term/GO:0071313	TMEM38A PPARGC1A SLC8A1 RYR2
0.167253652707011	3	6	6.4431882419446	Isocitrate metabolic process	http://amigo.geneontology.org/amigo/term/GO:0006102	IDH3G IDH3B IDH3A
0.167253652707011	3	6	6.4431882419446	Cellular response to water stimulus	http://amigo.geneontology.org/amigo/term/GO:0071462	PKD2 PIK3CA MYC
0.167253652707011	8	38	2.71292136502931	Dendrite extension	http://amigo.geneontology.org/amigo/term/GO:0097484	SPAG9 CACNG7 BCL11A RNF157 SYT2 CPNE9 ITSN2 SYT3
0.167253652707011	3	6	6.4431882419446	Exocytic insertion of neurotransmitter receptor to postsynaptic membrane	http://amigo.geneontology.org/amigo/term/GO:0098967	STX1B SNAP25 CPLX1
0.167253652707011	3	6	6.4431882419446	Negative regulation of PERK-mediated unfolded protein response	http://amigo.geneontology.org/amigo/term/GO:1903898	ABCA7 NCK2 PPP1R15B
0.167905868888351	5	17	3.79011073055565	Neurotransmitter receptor transport to postsynaptic membrane	http://amigo.geneontology.org/amigo/term/GO:0098969	STX1B MAPK10 SNAP25 GRIP2 CPLX1
0.168765567463829	10	54	2.38636601553504	Regulation of cardiac muscle hypertrophy	http://amigo.geneontology.org/amigo/term/GO:0010611	JARID2 SLC9A1 GLRX3 ERRFI1 ROCK2 IL6ST TRPC3 PPP3CA AKAP6 PRKCA
0.16950868955468	9	46	2.52124757293484	Purine nucleoside monophosphate metabolic process	http://amigo.geneontology.org/amigo/term/GO:0009126	AK2 MAGI3 IMPDH1 AK1 MPP1 AMPD3 GMPS PFAS ADSS1
0.16950868955468	9	46	2.52124757293484	Peptidyl-cysteine modification	http://amigo.geneontology.org/amigo/term/GO:0018198	NOS2 ZDHHC2 GOLGA7B ACE CHCHD4 ZDHHC3 OXR1 ZDHHC21 HMBS
0.17033594165483	86	856	1.29465931964307	Head development	http://amigo.geneontology.org/amigo/term/GO:0060322	BID BAK1 SPHK2 CDON RORA ATP2B1 RARB KDM2B AARS1 SNPH E2F1 FGF9 NAPA CDK6 PLEKHA1 PPARGC1A KCNA1 NME5 UCHL5 SATB2 PPP3CC TTC21B ACSL3 ATXN1 MKKS FOXP2 TTBK2 KCNC1 BCL2L2 FGF13 DCLK1 EPHB2 SLC38A2 EMX1 ZFHX2 TBR1 MYC SEMA6D ZNF365 COX17 BBS7 ANXA3 LEF1 PPP3CA CELSR2 SHROOM2 STAR INA FEZ1 CDH22 ARID5B NRG1 HTR5A BRAF SYNJ1 ELAVL4 ADCY1 FZD6 NDEL1 PBX3 C2CD3 SEMA4C MECP2 UGP2 KNDC1 FZD4 SPHK1 PFAS A…
0.171043881945791	21	154	1.75723315689398	Post-Golgi vesicle-mediated transport	http://amigo.geneontology.org/amigo/term/GO:0006892	GOPC WIPI1 KLHL20 AP4E1 EPS15 GGA2 NAPA SORCS1 GOLPH3 LYPLA1 ACSL3 ARFGEF2 SORT1 SORL1 PREPL DOP1B CLVS2 STEAP2 BBS1 AP1S2 MYO5A
0.171043881945791	82	811	1.30293818949311	Brain development	http://amigo.geneontology.org/amigo/term/GO:0007420	BID BAK1 SPHK2 CDON RORA ATP2B1 RARB KDM2B AARS1 SNPH E2F1 FGF9 NAPA CDK6 PPARGC1A KCNA1 NME5 UCHL5 SATB2 PPP3CC TTC21B ACSL3 ATXN1 MKKS FOXP2 TTBK2 KCNC1 BCL2L2 FGF13 DCLK1 EPHB2 SLC38A2 EMX1 ZFHX2 TBR1 MYC SEMA6D ZNF365 COX17 BBS7 ANXA3 LEF1 PPP3CA CELSR2 SHROOM2 STAR INA FEZ1 CDH22 NRG1 HTR5A SYNJ1 ELAVL4 ADCY1 FZD6 NDEL1 PBX3 C2CD3 SEMA4C MECP2 UGP2 KNDC1 FZD4 SPHK1 AATK PLCB1 SLC8A1 GRIN2A A…
0.171043881945791	65	620	1.35099108298838	Cell morphogenesis involved in neuron differentiation	http://amigo.geneontology.org/amigo/term/GO:0048667	HECW1 PIK3CB FSTL4 NGEF MAP3K13 NTN4 USP33 NEFH MCF2 FBXO31 SCN1B LIMK1 RND2 EIF4G2 VEGFA TRAK2 B4GALT6 BCL11A SLITRK3 PIK3CA PARD6B RNF6 CHN1 FGF13 MAP1B DCLK1 EPHB2 TBR1 STXBP1 SEMA6D ZNF365 PPP3CA AFG3L2 CELSR2 TIAM2 C9orf72 FEZ1 PRKCA KIF5A BRAF KALRN SPTBN4 BRSK1 ELAVL4 NEXN LMTK2 ADCY1 RET ILK NDEL1 MAP1A GFRA2 SEMA4C EMB KNDC1 RGMA EFNA5 POU3F2 FLRT2 LRRK2 DNM3 ARC PLXNA4 CUX1 NEFL
0.1711559698023	40	348	1.48119269929761	Regulation of small GTPase mediated signal transduction	http://amigo.geneontology.org/amigo/term/GO:0051056	CUL3 ARAP2 KITLG PIK3CB RASGRF1 CDON NGEF SH3BP1 MCF2 ARHGEF18 SIPA1L3 CADM4 LRRC59 TNFAIP1 ARHGEF17 MFN2 SIPA1L2 RHOQ ARHGAP9 ARFGEF2 MCF2L CHN1 ARHGEF11 STARD13 EPHB2 VAV3 FAM13A IQSEC1 ARHGAP26 TIAM2 CYRIB NRG1 DGKI KALRN AKAP13 SCAI NET1 GPR4 DENND4B SRGAP2
0.171682175416537	38	327	1.49749940791373	Organic acid transport	http://amigo.geneontology.org/amigo/term/GO:0015849	SLC6A13 SLC6A7 SLC17A6 SLC7A8 SLC25A17 SLC25A15 RPS6KB1 CPT1A SLC6A12 SLC38A1 PPARD SLC25A12 SLC19A2 SLC16A7 GIPC1 SLC36A1 ACSL3 GOT2 PLA2G5 SLC6A6 SLC38A2 STXBP1 MYC SLC5A6 SLC3A1 SLC15A4 SLC47A1 PLA2R1 ACE ADORA1 SFXN1 SLC25A32 SLC38A11 EMB LRRC8C STARD5 ABCD2 SLC38A9
0.1736743583444	13	80	2.094036178632	Glycosphingolipid metabolic process	http://amigo.geneontology.org/amigo/term/GO:0006687	HEXB CTSA CERK ST8SIA5 STS ST8SIA1 ST3GAL5 B4GALT6 ST3GAL3 CLN6 SUMF2 ESYT1 ST3GAL2
0.173912412623107	50	456	1.41297987761943	Ribonucleotide metabolic process	http://amigo.geneontology.org/amigo/term/GO:0009259	AK2 SPHK2 FAR2 PDE4A COASY RORA MAGI3 DLD AAAS NUP93 MLYCD BPNT2 IMPDH1 AK1 ALDOC PPARGC1A ENO2 NME5 SLC25A12 ELOVL4 RHOQ PFKFB2 ACSL3 SULT4A1 MPP1 ACSS2 AMPD3 MYC NUP54 UCK2 GUCY1A2 PANK1 RANBP2 ADCY9 CMPK1 GMPS ELOVL7 ACSL6 ADCY1 PDP1 PDE7B PDP2 PFAS ZBTB7A UPP1 ADSS1 LRRK2 ENTPD4 FITM2 OGDHL
0.173912412623107	15	98	1.97240456386059	Mitochondrial translational termination	http://amigo.geneontology.org/amigo/term/GO:0070126	MRPL22 MRPL4 MRPL27 MRPS30 MTRF1 MRPL34 MRPL35 MRPL47 MRPL15 MRRF OXA1L MRPL16 MRPL48 MRPS11 MRPL12
0.173912412623107	14	89	2.02707045813987	Cellular response to calcium ion	http://amigo.geneontology.org/amigo/term/GO:0071277	RASGRP2 ADD1 MCOLN1 GPLD1 PKD2 TRPM2 KCNH1 SYT2 CPNE9 BRAF ADCY1 SYT12 SYT15 SYT3
0.173912412623107	7	31	2.90982694797498	Regulation of mitochondrial fission	http://amigo.geneontology.org/amigo/term/GO:0090140	DDHD2 DDHD1 PPARGC1A CYRIB MFF LRRK2 INF2
0.176261291633558	57	533	1.37809279471235	Axon development	http://amigo.geneontology.org/amigo/term/GO:0061564	PIK3CB FSTL4 MAP3K13 NTN4 USP33 NEFH MCF2 SCN1B LIMK1 RND2 EIF4G2 VEGFA TRAK2 B4GALT6 TRIM32 BCL11A SLITRK3 PIK3CA PARD6B RNF6 CHN1 FGF13 MAP1B DCLK1 EPHB2 TBR1 STXBP1 SEMA6D AFG3L2 VASH2 TIAM2 C9orf72 FEZ1 PRKCA KIF5A BRAF KALRN SPTBN4 BRSK1 NEXN LMTK2 ADCY1 RET ILK NDEL1 MAP1A GFRA2 SEMA4C EMB RGMA KREMEN1 EFNA5 POU3F2 FLRT2 INPP5F PLXNA4 NEFL
0.17670588758185	6	24	3.2215941209723	Glutamine metabolic process	http://amigo.geneontology.org/amigo/term/GO:0006541	SIRT4 GLS2 GMPS MECP2 PFAS ADSS1
0.179674549927631	45	403	1.43892541383378	Alcohol metabolic process	http://amigo.geneontology.org/amigo/term/GO:0006066	SOAT1 SPHK2 IDH3G INPP5A ACER3 ITPKC MTMR2 APOL1 PLCB4 IDH3B BPNT2 NFKB1 GNB3 PPARD PECR PLCD4 GOT1 MOGAT1 INSIG2 APOL2 CLN6 LDLR ACSS2 COQ3 IMPA1 ALDH1B1 FDX1 GCHFR NAAA OSBPL1A STAR GDPD1 TTC39B SYNJ1 ALDH1A1 MOGAT2 IDH3A MECP2 SPHK1 PLCB1 PGP ALDH1A3 INPP5J ASAH2 GK
0.179765213869314	52	479	1.39893857445144	Phospholipid metabolic process	http://amigo.geneontology.org/amigo/term/GO:0006644	HEXB PIK3CB SPHK2 INPP5A DDHD2 ITPKC MTMR2 ACHE DDHD1 ABHD12 BPNT2 PLEKHA8 PIP5K1B PLEKHA1 MTMR4 PIGL GNB3 PPARD GPLD1 PLCD4 PIK3CA LPGAT1 ACSL3 PLA2G5 LDLR NR1H2 EFR3A IMPA1 NAAA GDPD1 PI4K2A FAM126B DGKI SYNJ1 AGPAT3 CDS1 ABHD6 ENPP6 PIP5KL1 MECP2 SOCS5 LPL LPCAT4 TMEM86B PLCB1 PGP INPP5J PIP5K1C FITM2 INPP5F SACM1L STARD10
0.179765213869314	88	882	1.28571556755357	Cellular chemical homeostasis	http://amigo.geneontology.org/amigo/term/GO:0055082	ABCC8 PKD1 GCLM BAK1 HEXB SLC4A8 HERPUD1 ATG5 LPAR2 ATP2B3 ATP1B3 ATP2B1 TMEM38A SLC9A1 MCOLN1 SLC39A14 ATP1A3 ATP4A GLRX3 CCDC47 STIM2 PPARGC1A PPARD GPLD1 SLC29A1 SLC4A9 STC2 KNG1 PKD2 GOT1 PIK3CA SLC12A5 TMTC4 ATF4 CLN6 ABCB7 ATP1A4 ATP13A3 RAB11FIP5 SLC9A5 CCDC115 SLC31A1 ATP6V1G1 MYC TRPC3 PPP3CA SLC39A8 AFG3L2 CACNA1A TRPM2 ATP1B1 XPR1 ATP6V1B2 STAR ADM ITPR1 AKAP6 SLC24A2 ANKRD9 ATP2B2 STE…
0.179819000039678	53	490	1.39383255846149	Axonogenesis	http://amigo.geneontology.org/amigo/term/GO:0007409	PIK3CB FSTL4 MAP3K13 NTN4 USP33 NEFH MCF2 SCN1B LIMK1 RND2 EIF4G2 VEGFA TRAK2 B4GALT6 BCL11A SLITRK3 PIK3CA PARD6B RNF6 CHN1 FGF13 MAP1B DCLK1 EPHB2 TBR1 STXBP1 SEMA6D AFG3L2 TIAM2 C9orf72 FEZ1 PRKCA KIF5A BRAF KALRN SPTBN4 BRSK1 NEXN LMTK2 ADCY1 RET ILK NDEL1 MAP1A GFRA2 SEMA4C EMB RGMA EFNA5 POU3F2 FLRT2 PLXNA4 NEFL
0.182391692554555	10	55	2.34297754252531	Ovarian follicle development	http://amigo.geneontology.org/amigo/term/GO:0001541	KITLG VEGFA EIF2B2 VGF MYC GNRH1 GAS2 PTX3 GPR149 HYAL3
0.182803784701598	8	39	2.6433592787465	Regulation of polysaccharide biosynthetic process	http://amigo.geneontology.org/amigo/term/GO:0032885	PPP1R3F SORBS1 NFKB1 PASK PPP1R3D IRS1 PPP1CB PPP1R3E
0.182803784701598	16	108	1.90909281242803	Autophagosome organization	http://amigo.geneontology.org/amigo/term/GO:1905037	PHF23 ATG5 WIPI1 TP53INP2 MFN2 RAB3GAP2 MAP1LC3B RALB C9orf72 FEZ1 ATG16L2 ATP2A2 ATG13 PACS2 LRRK2 WDR45
0.185499672432585	84	838	1.29171315590298	Lipid biosynthetic process	http://amigo.geneontology.org/amigo/term/GO:0008610	BRCA1 HEXB PIK3CB SPHK2 OSBPL3 MGLL ACER3 OSBPL6 DDHD2 ITPKC MTMR2 ACHE SIRT4 SORBS1 DDHD1 ST8SIA5 MLYCD BPNT2 PLEKHA8 PIP5K1B PLEKHA1 MTMR4 PIGL NFKB1 PPARGC1A PRKAB1 ST8SIA1 PPARD GPLD1 PECR ST3GAL5 HSD11B1 B4GALT6 ELOVL4 PIK3CA LIAS LPGAT1 ACSL3 MOGAT1 INSIG2 ST3GAL3 PLA2G5 LDLR CYP2E1 ACSS2 NR1H2 EFR3A IMPA1 FDX1 OSBPL1A STAR ADM TLCD3B PI4K2A FAM126B ST3GAL2 DGKI SYNJ1 AGPAT3 ATP1A1 PPM1L CD…
0.185499672432585	71	691	1.32407052149947	Cellular response to organonitrogen compound	http://amigo.geneontology.org/amigo/term/GO:0071417	BRCA1 DDX11 GCLM CACNB1 GNB5 ATP2B1 TMEM38A SESN1 GNAS SLC9A1 SORBS1 HCN2 SLC39A14 ATP1A3 CPEB3 RPS6KB1 NFKB1 PPARGC1A GPLD1 GABRG2 GOLPH3 ERRFI1 AKAP7 PKD2 RHOQ BCL11A IDE GOT1 PIK3CA INSIG2 MAX ATF4 BCL2L2 MAP1B PTPRE ROCK2 TBC1D4 ATP6V1G1 MYC SORL1 FDX1 CACNA1A COL6A1 TRPM2 GABRB2 TRIM41 ATP6V1B2 STAR AKAP6 GNA14 MAPK13 HTR5A APPL1 ZBTB7B ADCY9 HCN1 ADCY1 FBN1 PRKCB NDEL1 IRS1 ESRRA LPL SLC38A…
0.190360404107888	41	362	1.45950672883828	Macroautophagy	http://amigo.geneontology.org/amigo/term/GO:0016236	SLC25A5 CAPN1 CLEC16A PHF23 USP36 ATG5 FUNDC1 WIPI1 TP53INP2 SESN1 MCOLN1 PRKAB1 MFN2 RAB3GAP2 PIK3CA TOMM40 VPS36 ATP6V1G1 MAP1LC3B RALB DYNC1LI1 ATP6V1B2 C9orf72 FEZ1 PCNT UBQLN4 WDFY3 TEX264 ATG16L2 ATG4B ATP2A2 ATG13 SLC38A9 PACS2 YOD1 LRRK2 ILRUN WDR45 UVRAG ATP6V1E2 DYNLL2
0.190489564957282	31	257	1.55438782490492	Cellular respiration	http://amigo.geneontology.org/amigo/term/GO:0045333	NOS2 UQCRC1 MDH1 BID OPN3 CS IDH3G SDHA DLD FH IDH3B PPARGC1A SLC25A12 SDHB IDE PIK3CA MYBBP1A CCNB1 NDUFB5 MYC SLC25A25 OXA1L COX7A1 IDH3A SDHAF2 CYCS CYC1 NDUFA12 LYRM7 OGDHL SDHD
0.190489564957282	53	492	1.38816657245148	Purine-containing compound metabolic process	http://amigo.geneontology.org/amigo/term/GO:0072521	AK2 NOS2 GUCA2B SPHK2 FAR2 PDE4A COASY RORA MAGI3 DLD AAAS MTAP PRPS2 NUP93 MLYCD BPNT2 IMPDH1 AK1 ALDOC PPARGC1A ENO2 NME5 SLC25A12 ELOVL4 RHOQ PFKFB2 ACSL3 SULT4A1 MPP1 ACSS2 AMPD3 NUDT15 MYC GMPR NUP54 GUCY1A2 PANK1 RANBP2 ADCY9 GMPS ELOVL7 ACSL6 ADCY1 PDP1 PDE7B PDP2 PFAS ZBTB7A ADSS1 LRRK2 ENTPD4 FITM2 OGDHL
0.190739243890023	46	416	1.42493586119929	Sulfur compound metabolic process	http://amigo.geneontology.org/amigo/term/GO:0006790	CIAPIN1 IDS XYLT2 GLRX2 GCLM MAT2B HEXB ST3GAL6 FAR2 MGST2 DLD MTAP MLYCD BPNT2 GLRX3 BLMH SLC19A2 B4GALT6 ELOVL4 B4GALT4 LIAS ACSL3 ST3GAL3 SULT4A1 ACSS2 MMACHC MICAL2 ISCA1 SLC19A3 CHST12 SLC5A6 ARSG APIP ST3GAL2 ACAN ELOVL7 ACSL6 PDP1 PDP2 PC PCCA ADO FITM2 GSTK1 LYRM4 HS3ST5
0.190739243890023	144	1537	1.20731178508786	Negative regulation of cell communication	http://amigo.geneontology.org/amigo/term/GO:0010648	HECW1 SLC25A5 ABCC8 BRCA1 BID GCLM MAP2K3 CUL3 RRM2B HERPUD1 PIK3CB FSTL4 ABCA7 TLE2 PSME4 BCL3 RORA NCK2 PIAS2 SESN1 EPS15 MTMR2 ACHE NLK SIRT4 CHRD SH3BP1 DEPDC5 THOC5 TTLL12 PPM1A FMR1 CADM4 TGFBR1 PLEKHA1 MTMR4 RPS6KB1 TNFAIP1 SOD2 EYA4 NME5 IGFBP2 FHL2 ERRFI1 ASH1L IVNS1ABP MFN2 TRIM32 ONECUT2 DUSP4 CIT ACVR1C RNF113A INSIG2 GPR108 TICAM1 PNKD PTPN12 LIF BCL2L2 NR1H2 KREMEN2 PTPRE EPHB2 ARNT…
0.196617994123906	7	32	2.81889485585076	Regulation of glycogen biosynthetic process	http://amigo.geneontology.org/amigo/term/GO:0005979	PPP1R3F SORBS1 PASK PPP1R3D IRS1 PPP1CB PPP1R3E
0.196617994123906	21	157	1.72365545325907	Translational elongation	http://amigo.geneontology.org/amigo/term/GO:0006414	MRPL22 AARS1 MRPL4 CPEB3 MRPL27 MRPS30 ABTB1 MRPL34 MRPL35 MRPL47 MRPL15 DPH3 OXA1L EIF5A2 MRPL16 ZNF598 GFM1 MRPL48 MRPS11 SECISBP2 MRPL12
0.196617994123906	5	18	3.57954902330256	Golgi to endosome transport	http://amigo.geneontology.org/amigo/term/GO:0006895	WIPI1 KLHL20 EPS15 SORT1 DOP1B
0.196617994123906	5	18	3.57954902330256	Response to sterol depletion	http://amigo.geneontology.org/amigo/term/GO:0006991	ARHGEF10L SPRING1 INSIG2 EIF2A ZBTB7B
0.196617994123906	7	32	2.81889485585076	Regulation of glucan biosynthetic process	http://amigo.geneontology.org/amigo/term/GO:0010962	PPP1R3F SORBS1 PASK PPP1R3D IRS1 PPP1CB PPP1R3E
0.196617994123906	144	1540	1.20495987901302	Negative regulation of signaling	http://amigo.geneontology.org/amigo/term/GO:0023057	HECW1 SLC25A5 ABCC8 BRCA1 BID GCLM MAP2K3 CUL3 RRM2B HERPUD1 PIK3CB FSTL4 ABCA7 TLE2 PSME4 BCL3 RORA NCK2 PIAS2 SESN1 EPS15 MTMR2 ACHE NLK SIRT4 CHRD SH3BP1 DEPDC5 THOC5 TTLL12 PPM1A FMR1 CADM4 TGFBR1 PLEKHA1 MTMR4 RPS6KB1 TNFAIP1 SOD2 EYA4 NME5 IGFBP2 FHL2 ERRFI1 ASH1L IVNS1ABP MFN2 TRIM32 ONECUT2 DUSP4 CIT ACVR1C RNF113A INSIG2 GPR108 TICAM1 PNKD PTPN12 LIF BCL2L2 NR1H2 KREMEN2 PTPRE EPHB2 ARNT…
0.196617994123906	14	91	1.98251945905988	Positive regulation of lipid biosynthetic process	http://amigo.geneontology.org/amigo/term/GO:0046889	SPHK2 SIRT4 SORBS1 PPARGC1A GPLD1 LPGAT1 ACSL3 LDLR NR1H2 STAR ADM ABHD6 STARD4 ABCD2
0.196617994123906	50	461	1.39765471625696	Negative regulation of transport	http://amigo.geneontology.org/amigo/term/GO:0051051	HECW1 ABCC8 GOPC ATG5 ABCA7 GNB5 MTMR2 SIRT4 STX1B FMR1 NFKB1 FGF12 PKD2 LYPLA1 ACVR1C PNKD ATF4 LIF NR1H2 MAP1B EPHB2 RAB11FIP5 CAB39 TBC1D4 MYC PPP3CA STXBP5L SNX12 FRMD4A PLA2R1 DPH3 NRG1 APPL1 BRAF CABP1 KCNB1 KALRN VSNL1 ADORA1 LRPAP1 C4orf3 PRKCB IRS1 OXSR1 YOD1 SESTD1 KCNJ11 LRRK2 PIM3 SCAMP5
0.196617994123906	5	18	3.57954902330256	Relaxation of cardiac muscle	http://amigo.geneontology.org/amigo/term/GO:0055119	PIK3CA ATP1B1 ATP1A1 ATP2A2 SLC8A1
0.196617994123906	5	18	3.57954902330256	Response to epinephrine	http://amigo.geneontology.org/amigo/term/GO:0071871	SLC9A1 PPARGC1A STAR RNLS RYR2
0.196617994123906	14	91	1.98251945905988	Inorganic anion transmembrane transport	http://amigo.geneontology.org/amigo/term/GO:0098661	SLC4A8 APOL1 GABRA4 GLRB GABRG2 SLC12A5 SLC5A6 XPR1 SLC20A1 GABRB2 ANKH SLC20A2 ANO5 GABRD
0.196617994123906	15	100	1.93295647258338	Protein localization to cell junction	http://amigo.geneontology.org/amigo/term/GO:1902414	ADAM22 STX1B ZDHHC2 ARHGEF18 CACNG7 MAPK10 SNAP25 GRIP2 MPP7 KIF5A JAK1 CACNG2 MAP1A CPLX1 GRIN2A
0.196617994123906	5	18	3.57954902330256	Establishment of protein localization to postsynaptic membrane	http://amigo.geneontology.org/amigo/term/GO:1903540	STX1B MAPK10 SNAP25 GRIP2 CPLX1
0.196840174365942	99	1014	1.25813734901877	Membrane organization	http://amigo.geneontology.org/amigo/term/GO:0061024	SLC25A5 DNAJC11 RHOBTB2 BID GRAMD1B BAK1 CUL3 SPAG4 ABCA7 RHOBTB1 EPB41L3 HACE1 EPS15 SLC9A1 STX1B SH3BP1 SEC23A ZMYND8 CTSZ E2F1 NUP93 ZDHHC2 LAPTM4B KCNN4 NAPA PLEKHA8 CHCHD3 CCDC47 GLRB CTSC GOLPH3 COL7A1 AAK1 MFN2 PLEKHM2 SGIP1 PPP3CC TARDBP STX16 TIMM8A PLA2G5 IGLL1 LRRC4 BCL2L2 LDLR COL5A1 REEP2 SNAP25 EPHB2 CCNB1 VAV3 NAPG REPS1 TBC1D4 STXBP1 MYC VAMP1 MFGE8 AFG3L2 ATP1B1 ATP8B2 SYT2 CPLX2…
0.198356541350181	17	119	1.84091092626989	Mitochondrial transmembrane transport	http://amigo.geneontology.org/amigo/term/GO:1990542	SLC25A5 SLC25A17 SLC25A15 CPT1A SLC25A36 SLC25A12 TOMM40 SLC39A8 AFG3L2 SLC25A37 AIFM1 TOMM40L CHCHD4 GRPEL2 SFXN1 SLC25A32 UCP3
0.198893487717708	9	48	2.41619559072923	Neutral amino acid transport	http://amigo.geneontology.org/amigo/term/GO:0015804	SLC6A7 SLC7A8 SLC38A1 SLC36A1 SLC6A6 SLC38A2 SLC3A1 SFXN1 SLC38A9
0.198893487717708	6	25	3.09273035613341	Alditol metabolic process	http://amigo.geneontology.org/amigo/term/GO:0019400	GOT1 MOGAT1 COQ3 MOGAT2 PGP GK
0.198893487717708	6	25	3.09273035613341	Subpallium development	http://amigo.geneontology.org/amigo/term/GO:0021544	RARB MKKS FOXP2 ALDH1A3 SECISBP2 LRRK2
0.198893487717708	6	25	3.09273035613341	Synaptic vesicle membrane organization	http://amigo.geneontology.org/amigo/term/GO:0048499	STX1B SNAP25 STXBP1 CPLX2 CPLX1 STX19
0.198893487717708	8	40	2.57727529677784	Cellular response to osmotic stress	http://amigo.geneontology.org/amigo/term/GO:0071470	RELB MAPK10 ERRFI1 PKD2 CAB39 LRRC8C OXSR1 DDX3X
0.198893487717708	9	48	2.41619559072923	Negative regulation of cold-induced thermogenesis	http://amigo.geneontology.org/amigo/term/GO:0120163	PLCL1 ATF4 NR1H2 ARNTL NOVA1 ADAMTS5 ABHD6 ALDH1A1 CIDEA
0.198893487717708	6	25	3.09273035613341	Positive regulation of dendrite extension	http://amigo.geneontology.org/amigo/term/GO:1903861	CACNG7 RNF157 SYT2 CPNE9 ITSN2 SYT3
